# Supplementary material for: 2-(4-Bromo­phen­yl)-N-(pyrazin-2-yl)acetamide
Source: Acta Crystallogr Sect E Struct Rep Online. 2013 May 15;69(Pt 6):o891. doi: 10.1107/S1600536813012531 (PMC3685048; doi:10.1107/S1600536813012531)
Supplement: Supplementary file 1 [file e-69-0o891-sup1.cif]

##############################################################################
#                                                                            #
# This CIF contains the data in a paper accepted for publication in          #
# Acta Crystallographica Section E. It conforms to the requirements of       #
# Notes for Authors for Acta Crystallographica Section E, and has been       #
# peer reviewed under the auspices of the IUCr Commission on Journals.       #
#                                                                            #
# Full details of the Crystallographic Information File format               #
# are given in the paper "The Crystallographic Information File (CIF):       #
# a New Standard Archive File for Crystallography" by S. R. Hall, F. H.      #
# Allen and I. D. Brown [Acta Cryst. (1991), A47, 655-685].                  #
#                                                                            #
# The current version of the core CIF dictionary is obtainable from          #
# ftp://ftp.iucr.org/pub/cif_core.dic.                                       #
#                                                                            #
# Software is freely available for graphical display of the structure(s)     #
# in this CIF. For information consult the CIF software page                 #
# http://www.iucr.org/resources/cif/software.                                #
#                                                                            #
# This file may be used for bona fide research purposes within the           #
# scientific community so long as proper attribution is given to the journal # 
# article from which it was obtained.                                        #
#                                                                            #
##############################################################################
data_global
_audit_creation_method
;
Olex2 1.2
(compiled Mar 21 2013 11:17:50, GUI svn.r4446)
;
_journal_date_recd_electronic     2013-05-06
_journal_date_accepted     2013-05-07
_journal_name_full     'Acta Crystallographica, Section E'
_journal_year     2013
_journal_volume     69
_journal_issue      6
_journal_page_first     o891
_journal_page_last     o891
_journal_paper_category     QO
_journal_paper_doi     10.1107/S1600536813012531
_journal_coeditor_code     BT6905
_publ_contact_author_name     'Jasinski, Jerry P.'
_publ_contact_author_address
;
Department of Chemistry
Keene State College
229 Main Street
Keene, New Hampshire 03435, USA
;
_publ_contact_author_email     jjasinski@keene.edu
_publ_contact_author_fax     ?
_publ_contact_author_phone     '603 358-2563'
_publ_section_title
;
2-(4-Bromophenyl)-<i>N</i>-(pyrazin-2-yl)acetamide
;
loop_
    _publ_author_name
    _publ_author_address
    'Nayak, Prakash S.'
;
Department of Studies in Chemistry
Mangalore University
Mangalagangotri 574 199, India
;
    'Narayana, B.'
;
Department of Studies in Chemistry
Mangalore University
Mangalagangotri 574 199, India
;
    'Jasinski, Jerry P.'
;
Department of Chemistry
Keene State College
229 Main Street
Keene, NH 03435-2001, USA
;
    'Yathirajan, H. S.'
;
Department of Studies in Chemistry
University of Mysore
Manasagangotri, Mysore 570 006, India
;
    'Sarojini, B. K.'
;
Department of Chemistry
P.A. College of Engineering,
Nadupadavu, Mangalore 574 153, India
;
data_I
_chemical_name_systematic
;
2-(4-Bromophenyl)-<i>N</i>-(pyrazin-2-yl)acetamide
;
_chemical_name_common     ?
_chemical_formula_moiety     'C12 H10 Br N3 O'
_chemical_formula_sum     'C12 H10 Br N3 O'
_chemical_formula_iupac     'C12 H10 Br N3 O'
_chemical_formula_weight     292.14
_chemical_melting_point     ?
_shelx_space_group_comment
;
The symmetry employed for this shelxl refinement is uniquely defined
by the following loop, which should always be used as a source of
symmetry information in preference to the above space-group names.
They are only intended as comments.
;
_space_group_crystal_system     orthorhombic
_space_group_name_H-M_alt     'P b c a'
_space_group_name_Hall     '-P 2ac 2ab'
loop_
    _space_group_symop_operation_xyz
    'x, y, z'
    '-x+1/2, -y, z+1/2'
    'x+1/2, -y+1/2, -z'
    '-x, y+1/2, -z+1/2'
    '-x, -y, -z'
    'x-1/2, y, -z-1/2'
    '-x-1/2, y-1/2, z'
    'x, -y-1/2, z-1/2'
_cell_length_a     10.6804(4)
_cell_length_b     7.5196(3)
_cell_length_c     29.1355(10)
_cell_angle_alpha     90
_cell_angle_beta     90
_cell_angle_gamma     90
_cell_volume     2339.94(14)
_cell_formula_units_Z     8
_cell_measurement_reflns_used     5193
_cell_measurement_theta_min     4.1359
_cell_measurement_theta_max     72.4350
_cell_measurement_temperature     173(2)
_exptl_crystal_description     chunk
_exptl_crystal_colour     colorless
_exptl_crystal_size_max     0.16
_exptl_crystal_size_mid     0.08
_exptl_crystal_size_min     0.06
_exptl_crystal_density_diffrn     1.659
_exptl_crystal_density_meas     ?
_exptl_crystal_density_method     'not measured'
_exptl_crystal_F_000     1168
_exptl_absorpt_coefficient_mu     4.687
_exptl_absorpt_correction_type     multi-scan
_exptl_absorpt_process_details
;
(CrysAlis PRO and CrysAlis RED; Agilent, 2012)
;
_shelx_estimated_absorpt_T_min     ?
_shelx_estimated_absorpt_T_max     ?
_exptl_absorpt_correction_T_min     0.38818
_exptl_absorpt_correction_T_max     1.00000
_exptl_special_details
;
;
_diffrn_ambient_temperature     173(2)
_diffrn_radiation_type     CuK\a
_diffrn_radiation_wavelength     1.54184
_diffrn_measurement_device_type     'Agilent Xcalibur Eos Gemini'
_diffrn_measurement_method     '\w scans'
_diffrn_detector_area_resol_mean     16.1500
_diffrn_reflns_number     13941
_diffrn_reflns_av_R_equivalents     0.0360
_diffrn_reflns_theta_min     5.135
_diffrn_reflns_theta_max     72.589
_diffrn_reflns_theta_full     67.684
_diffrn_measured_fraction_theta_max     0.996
_diffrn_measured_fraction_theta_full     0.999
_diffrn_reflns_limit_h_min     -7
_diffrn_reflns_limit_h_max     13
_diffrn_reflns_limit_k_min     -9
_diffrn_reflns_limit_k_max     9
_diffrn_reflns_limit_l_min     -35
_diffrn_reflns_limit_l_max     33
_refine_special_details     ?
_reflns_number_total     2317
_reflns_number_gt     2036
_reflns_threshold_expression     I>2\s(I)
_refine_ls_structure_factor_coef     Fsqd
_refine_ls_matrix_type     full
_refine_ls_R_factor_all     0.0397
_refine_ls_R_factor_gt     0.0347
_refine_ls_wR_factor_gt     0.0905
_refine_ls_wR_factor_ref     0.0946
_refine_ls_goodness_of_fit_ref     1.028
_refine_ls_restrained_S_all     1.028
_refine_ls_number_reflns     2317
_refine_ls_number_parameters     158
_refine_ls_number_restraints     0
_refine_ls_hydrogen_treatment     mixed
_refine_ls_weighting_scheme     calc
_refine_ls_weighting_details
;
 w=1/[\s^2^(Fo^2^)+(0.0494P)^2^+2.0499P]
 where P=(Fo^2^+2Fc^2^)/3
;
_atom_sites_solution_hydrogens     ?
_atom_sites_solution_primary     ?
_atom_sites_solution_secondary     ?
_refine_ls_shift/su_max     0.001
_refine_ls_shift/su_mean     0.000
_refine_diff_density_max     0.750
_refine_diff_density_min     -0.805
_refine_ls_extinction_method     none
_refine_ls_extinction_coef     .
loop_
    _atom_type_symbol
    _atom_type_description
    _atom_type_scat_dispersion_real
    _atom_type_scat_dispersion_imag
    _atom_type_scat_source
    'C' 'C' 0.0181 0.0091
                         'International Tables Vol C Tables 4.2.6.8 and 6.1.1.4'
    'H' 'H' 0.0000 0.0000
                         'International Tables Vol C Tables 4.2.6.8 and 6.1.1.4'
    'N' 'N' 0.0311 0.0180
                         'International Tables Vol C Tables 4.2.6.8 and 6.1.1.4'
    'Br' 'Br' -0.6763 1.2805
                         'International Tables Vol C Tables 4.2.6.8 and 6.1.1.4'
    'O' 'O' 0.0492 0.0322
                         'International Tables Vol C Tables 4.2.6.8 and 6.1.1.4'
_computing_data_collection     'CrysAlis PRO (Agilent, 2012)'
_computing_cell_refinement     'CrysAlis PRO (Agilent, 2012)'
_computing_data_reduction     'CrysAlis PRO (Agilent, 2012)'
_computing_structure_solution     'SHELXS97 (Sheldrick, 2008)'
_computing_structure_refinement     'SHELXL-2012 (Sheldrick, 2008)'
_computing_molecular_graphics     'OLEX2 (Dolomanov <i>et al.</i>, 2009)'
_computing_publication_material     'OLEX2 (Dolomanov <i>et al.</i>, 2009)'
loop_
    _atom_site_type_symbol
    _atom_site_label
    _atom_site_fract_x
    _atom_site_fract_y
    _atom_site_fract_z
    _atom_site_U_iso_or_equiv
    _atom_site_adp_type
    _atom_site_calc_flag
    _atom_site_occupancy
    _atom_site_disorder_assembly
    _atom_site_disorder_group
    Br Br1 0.64022(3) 0.29843(4) 0.81514(2) 0.04987(14) Uani d 1 . .
    O O1 0.77445(16) 0.3961(3) 0.58151(7) 0.0473(5) Uani d 1 . .
    N N1 0.5962(2) 0.3332(3) 0.54173(7) 0.0339(5) Uani d 1 . .
    H H1 0.524(3) 0.340(4) 0.5413(10) 0.033(8) Uiso d 1 . .
    N N2 0.55700(18) 0.1871(3) 0.47422(8) 0.0357(5) Uani d 1 . .
    N N3 0.81075(18) 0.1345(3) 0.45762(7) 0.0351(5) Uani d 1 . .
    C C1 0.6614(2) 0.4063(4) 0.57735(9) 0.0346(5) Uani d 1 . .
    C C2 0.6436(2) 0.2438(4) 0.50359(9) 0.0315(5) Uani d 1 . .
    C C3 0.7716(2) 0.2175(3) 0.49533(9) 0.0332(5) Uani d 1 . .
    H H3 0.8300 0.2586 0.5165 0.040 Uiso calc 1 . .
    C C4 0.7231(2) 0.0759(3) 0.42843(9) 0.0367(6) Uani d 1 . .
    H H4 0.7475 0.0161 0.4019 0.044 Uiso calc 1 . .
    C C5 0.5977(2) 0.1023(4) 0.43686(9) 0.0378(6) Uani d 1 . .
    H H5 0.5395 0.0597 0.4158 0.045 Uiso calc 1 . .
    C C6 0.5806(2) 0.5067(4) 0.61136(9) 0.0374(6) Uani d 1 . .
    H H6A 0.5997 0.6326 0.6093 0.045 Uiso calc 1 . .
    H H6B 0.4933 0.4910 0.6031 0.045 Uiso calc 1 . .
    C C7 0.5995(2) 0.4464(3) 0.66018(9) 0.0315(5) Uani d 1 . .
    C C8 0.7040(2) 0.5003(3) 0.68536(8) 0.0326(5) Uani d 1 . .
    H H8 0.7653 0.5691 0.6713 0.039 Uiso calc 1 . .
    C C9 0.7177(2) 0.4531(3) 0.73080(9) 0.0341(5) Uani d 1 . .
    H H9 0.7876 0.4897 0.7473 0.041 Uiso calc 1 . .
    C C10 0.6263(2) 0.3510(3) 0.75151(9) 0.0323(5) Uani d 1 . .
    C C11 0.5237(2) 0.2907(3) 0.72733(10) 0.0384(6) Uani d 1 . .
    H H11 0.4639 0.2191 0.7414 0.046 Uiso calc 1 . .
    C C12 0.5116(2) 0.3387(4) 0.68182(10) 0.0389(6) Uani d 1 . .
    H H12 0.4430 0.2980 0.6652 0.047 Uiso calc 1 . .
loop_
    _atom_site_aniso_label
    _atom_site_aniso_U_11
    _atom_site_aniso_U_22
    _atom_site_aniso_U_33
    _atom_site_aniso_U_12
    _atom_site_aniso_U_13
    _atom_site_aniso_U_23
    Br1 0.0638(2) 0.0486(2) 0.0372(2) -0.00515(14) 0.00523(12) 0.00487(12)
    O1 0.0237(9) 0.0708(14) 0.0474(11) 0.0046(9) -0.0071(7) -0.0090(10)
    N1 0.0180(10) 0.0469(13) 0.0367(11) 0.0001(9) 0.0016(8) 0.0025(9)
    N2 0.0227(10) 0.0453(12) 0.0390(12) 0.0003(9) -0.0018(8) 0.0025(9)
    N3 0.0256(10) 0.0398(12) 0.0398(11) 0.0027(9) 0.0021(8) 0.0073(9)
    C1 0.0286(12) 0.0399(14) 0.0355(13) 0.0008(10) -0.0016(10) 0.0050(11)
    C2 0.0225(11) 0.0376(12) 0.0344(13) -0.0009(9) -0.0017(9) 0.0088(10)
    C3 0.0229(11) 0.0410(14) 0.0356(12) -0.0003(10) 0.0008(9) 0.0081(10)
    C4 0.0336(13) 0.0408(14) 0.0357(13) 0.0025(11) 0.0005(10) 0.0038(11)
    C5 0.0314(12) 0.0438(14) 0.0382(14) -0.0006(11) -0.0045(10) 0.0026(11)
    C6 0.0274(12) 0.0422(14) 0.0428(14) 0.0065(11) -0.0032(10) 0.0007(12)
    C7 0.0230(11) 0.0306(12) 0.0409(13) 0.0042(9) -0.0002(9) -0.0021(10)
    C8 0.0258(11) 0.0306(12) 0.0413(13) -0.0057(10) 0.0028(9) -0.0013(10)
    C9 0.0319(12) 0.0290(12) 0.0414(13) -0.0045(10) -0.0040(10) -0.0023(10)
    C10 0.0362(13) 0.0278(11) 0.0330(12) 0.0035(9) 0.0044(10) 0.0000(10)
    C11 0.0261(12) 0.0335(13) 0.0556(16) -0.0048(10) 0.0068(11) 0.0036(11)
    C12 0.0246(12) 0.0392(14) 0.0529(16) -0.0038(10) -0.0053(10) -0.0013(12)
_geom_special_details
;
 All esds (except the esd in the dihedral angle between two l.s. planes)
 are estimated using the full covariance matrix.  The cell esds are taken
 into account individually in the estimation of esds in distances, angles
 and torsion angles; correlations between esds in cell parameters are only
 used when they are defined by crystal symmetry.  An approximate (isotropic)
 treatment of cell esds is used for estimating esds involving l.s. planes.
;
loop_
    _geom_bond_atom_site_label_1
    _geom_bond_atom_site_label_2
    _geom_bond_site_symmetry_2
    _geom_bond_distance
    _geom_bond_publ_flag
    Br1 C10 . 1.901(3) ?
    O1 C1 . 1.216(3) ?
    N1 C1 . 1.365(3) ?
    N1 C2 . 1.394(3) ?
    N1 H1 . 0.78(3) ?
    N2 C2 . 1.330(3) ?
    N2 C5 . 1.334(3) ?
    N3 C3 . 1.331(3) ?
    N3 C4 . 1.339(3) ?
    C1 C6 . 1.516(4) ?
    C2 C3 . 1.402(3) ?
    C3 H3 . 0.9300 ?
    C4 C5 . 1.376(4) ?
    C4 H4 . 0.9300 ?
    C5 H5 . 0.9300 ?
    C6 C7 . 1.507(4) ?
    C6 H6A . 0.9700 ?
    C6 H6B . 0.9700 ?
    C7 C12 . 1.391(4) ?
    C7 C8 . 1.396(3) ?
    C8 C9 . 1.378(4) ?
    C8 H8 . 0.9300 ?
    C9 C10 . 1.381(3) ?
    C9 H9 . 0.9300 ?
    C10 C11 . 1.379(4) ?
    C11 C12 . 1.380(4) ?
    C11 H11 . 0.9300 ?
    C12 H12 . 0.9300 ?
loop_
    _geom_angle_atom_site_label_1
    _geom_angle_atom_site_label_2
    _geom_angle_atom_site_label_3
    _geom_angle_site_symmetry_1
    _geom_angle_site_symmetry_3
    _geom_angle
    _geom_angle_publ_flag
    C1 N1 C2 . . 128.0(2) ?
    C1 N1 H1 . . 120(2) ?
    C2 N1 H1 . . 113(2) ?
    C2 N2 C5 . . 116.8(2) ?
    C3 N3 C4 . . 117.3(2) ?
    O1 C1 N1 . . 123.8(3) ?
    O1 C1 C6 . . 122.1(2) ?
    N1 C1 C6 . . 114.0(2) ?
    N2 C2 N1 . . 114.5(2) ?
    N2 C2 C3 . . 121.5(2) ?
    N1 C2 C3 . . 124.0(2) ?
    N3 C3 C2 . . 120.9(2) ?
    N3 C3 H3 . . 119.5 ?
    C2 C3 H3 . . 119.5 ?
    N3 C4 C5 . . 121.3(2) ?
    N3 C4 H4 . . 119.4 ?
    C5 C4 H4 . . 119.4 ?
    N2 C5 C4 . . 122.1(2) ?
    N2 C5 H5 . . 118.9 ?
    C4 C5 H5 . . 118.9 ?
    C7 C6 C1 . . 113.0(2) ?
    C7 C6 H6A . . 109.0 ?
    C1 C6 H6A . . 109.0 ?
    C7 C6 H6B . . 109.0 ?
    C1 C6 H6B . . 109.0 ?
    H6A C6 H6B . . 107.8 ?
    C12 C7 C8 . . 118.1(2) ?
    C12 C7 C6 . . 120.9(2) ?
    C8 C7 C6 . . 121.1(2) ?
    C9 C8 C7 . . 121.0(2) ?
    C9 C8 H8 . . 119.5 ?
    C7 C8 H8 . . 119.5 ?
    C8 C9 C10 . . 119.2(2) ?
    C8 C9 H9 . . 120.4 ?
    C10 C9 H9 . . 120.4 ?
    C11 C10 C9 . . 121.4(2) ?
    C11 C10 Br1 . . 119.5(2) ?
    C9 C10 Br1 . . 119.10(19) ?
    C10 C11 C12 . . 118.6(2) ?
    C10 C11 H11 . . 120.7 ?
    C12 C11 H11 . . 120.7 ?
    C11 C12 C7 . . 121.6(2) ?
    C11 C12 H12 . . 119.2 ?
    C7 C12 H12 . . 119.2 ?
loop_
    _geom_torsion_atom_site_label_1
    _geom_torsion_atom_site_label_2
    _geom_torsion_atom_site_label_3
    _geom_torsion_atom_site_label_4
    _geom_torsion_site_symmetry_1
    _geom_torsion_site_symmetry_2
    _geom_torsion_site_symmetry_3
    _geom_torsion_site_symmetry_4
    _geom_torsion
    _geom_torsion_publ_flag
    C2 N1 C1 O1 . . . . -3.2(4) ?
    C2 N1 C1 C6 . . . . 175.4(2) ?
    C5 N2 C2 N1 . . . . 179.3(2) ?
    C5 N2 C2 C3 . . . . 0.8(4) ?
    C1 N1 C2 N2 . . . . -179.9(2) ?
    C1 N1 C2 C3 . . . . -1.4(4) ?
    C4 N3 C3 C2 . . . . -0.8(4) ?
    N2 C2 C3 N3 . . . . 0.0(4) ?
    N1 C2 C3 N3 . . . . -178.4(2) ?
    C3 N3 C4 C5 . . . . 0.8(4) ?
    C2 N2 C5 C4 . . . . -0.8(4) ?
    N3 C4 C5 N2 . . . . 0.0(4) ?
    O1 C1 C6 C7 . . . . -54.4(4) ?
    N1 C1 C6 C7 . . . . 127.0(2) ?
    C1 C6 C7 C12 . . . . -103.9(3) ?
    C1 C6 C7 C8 . . . . 77.7(3) ?
    C12 C7 C8 C9 . . . . -2.1(4) ?
    C6 C7 C8 C9 . . . . 176.4(2) ?
    C7 C8 C9 C10 . . . . 0.0(4) ?
    C8 C9 C10 C11 . . . . 2.0(4) ?
    C8 C9 C10 Br1 . . . . -176.14(19) ?
    C9 C10 C11 C12 . . . . -1.8(4) ?
    Br1 C10 C11 C12 . . . . 176.3(2) ?
    C10 C11 C12 C7 . . . . -0.4(4) ?
    C8 C7 C12 C11 . . . . 2.3(4) ?
    C6 C7 C12 C11 . . . . -176.2(2) ?
loop_
    _geom_hbond_atom_site_label_D
    _geom_hbond_atom_site_label_H
    _geom_hbond_atom_site_label_A
    _geom_hbond_site_symmetry_A
    _geom_hbond_distance_DH
    _geom_hbond_distance_HA
    _geom_hbond_distance_DA
    _geom_hbond_angle_DHA
    N1 H1 N3 3_456 0.78(3) 2.28(3) 3.059(3) 178(3)
    C3 H3 O1 . 0.93 2.24 2.848(3) 122.5
    C3 H3 N2 3_556 0.93 2.47 3.255(3) 141.7
    C6 H6A O1 7_765 0.97 2.53 3.424(4) 153.8
_shelx_hkl_checksum     79076
_shelx_hkl_file
;
   0   0   3 729.585 94.7658   1
   0   0   4 140321. 2512.96   1
   0   0  -4 144654. 2388.10   9
   0   0  -5 64.3963 67.3453   9
   0   0   5 57.9398 59.3851   1
   0   0  -6 87790.4 1658.83   9
   0   0   6 86252.7 1808.89   1
   0   0  -7 107.040 80.5643   9
   0   0  -7 168.129 77.6573   5
   0   0   7 205.553 107.498   1
   0   0  -8 435101. 7020.59   5
   0   0   8 464763. 7370.48   1
   0   0  -9 66.7079 78.0431   5
   0   0   9 142.126 84.0425   1
   0   0  10 63897.2 1643.74   1
   0   0 -10 60838.0 1350.48   5
   0   0 -11 60.3267 69.2145   5
   0   0  11 275.036 107.320   1
   0   0 -12 167056. 3011.30   5
   0   0 -13 58.4006 84.3416   5
   0   0 -14 230635. 4016.32   5
   0   0 -15-81.8545 65.7461   5
   0   0 -16 228656. 4045.18   5
   0   0 -17 65.4009 64.1501   5
   0   0 -18 24587.6 966.195   8
   0   0 -18 27372.0 902.059   5
   0   0 -19 86.5041 69.2480   8
   0   0 -20 24779.4 1006.33   8
   0   0 -21 72.7365 80.8201   8
   0   0 -22 95917.5 2365.93   8
   0   0 -23-46.4524 106.369   8
   0   0 -24 30916.5 1222.15  31
   0   0 -25 66.2293 101.452  31
   0   0 -26 47124.8 1578.83  31
   0   0 -27-7.82590 94.3531  31
   0   0 -28 29242.7 1181.51  31
   0   0 -29 97.7529 118.022  31
   0   0 -30 29039.4 1130.96  31
   0   0 -31-71.9587 92.4439  31
   0   0 -32 16449.8 750.102  31
   0   0 -33 13.9762 73.4878  31
   0   0 -34 2969.44 269.512  31
   0   0 -35-9.66993 63.1459  31
   1   0   0 140.509 44.5930   2
   1   0   1 78.3433 43.9250   2
   1   0   2 12457.1 390.078   2
   1   0  -2 12611.5 328.136   9
   1   0  -2 12496.9 287.092   8
   1   0  -3 15.8514 44.8969   9
   1   0   3 26.6545 46.0521   2
   1   0  -3 16.1723 29.7782   8
   1   0  -4 76561.0 1291.47   8
   1   0   4 74458.2 1457.89   2
   1   0   4 75083.1 1229.19   3
   1   0   5 51.7753 65.0000   2
   1   0  -5-30.5270 70.4815   9
   1   0   5 14.5351 28.5907   3
   1   0  -5 18.6757 41.5012   8
  -1   0  -6 129013. 2294.60   5
   1   0   6 124396. 2009.99   3
   1   0  -6 114967. 2244.45   9
   1   0   6 120194. 2249.29   2
   1   0  -6 120188. 2039.31   5
   1   0  -6 125969. 2116.00   8
   1   0   7 35.4787 57.5951   2
   1   0   7 78.3415 47.2883   3
   1   0  -7 54.9485 46.5887   5
  -1   0  -7-75.7853 89.0503   5
   1   0  -7 12.0605 57.2449   8
   1   0  -7 36.0300 78.7283   9
   1   0  -8 71762.2 1489.46   8
   1   0  -8 75355.8 1600.49   9
   1   0  -8 76856.2 1407.41   5
   1   0   8 70019.2 1350.89   3
  -1   0   8 72366.6 1686.04   1
  -1   0  -8 80361.5 1628.20   5
   1   0   8 76180.7 1575.10   2
  -1   0   9 135.326 82.8929   1
   1   0   9 12.4216 50.2968   2
  -1   0  -9-54.8165 94.3169   5
   1   0  -9-6.32725 71.0753   9
   1   0   9 26.2679 39.1073   3
   1   0  -9 48.7004 64.8465   8
  -1   0  -9-28.7424 60.1498   1
   1   0  -9 24.5606 51.6798   5
  -1   0 -10 53749.9 1319.40   5
   1   0 -10 55804.0 1366.55   9
   1   0  10 51553.3 1099.42   3
  -1   0 -10 54730.3 1582.02   1
  -1   0  10 57303.8 1521.74   1
   1   0 -10 59622.4 1191.42   5
   1   0  10 58110.8 1308.00   2
   1   0 -10 54283.9 1302.11   8
   1   0  11 41.2100 50.3703   2
   1   0 -11 85.2821 81.4147   8
  -1   0 -11 39.8056 79.9192   5
   1   0 -11 81.6980 65.8658   5
   1   0  11-3.40139 39.2950   3
  -1   0  11 129.328 104.533   1
  -1   0 -12 117418. 2340.02   5
  -1   0  12 110434. 2575.89   1
   1   0 -12 117750. 2373.26   8
   1   0  12 113729. 2075.87   3
   1   0 -12 119063. 2158.60   5
   1   0 -13-56.1825 65.0419   5
  -1   0 -13-22.3394 75.7513   5
   1   0  13 98.1767 50.5375   3
  -1   0 -14 125286. 2449.18   5
   1   0 -14 119606. 2254.43   5
   1   0 -15 62.6865 87.0575   8
  -1   0 -15-23.5532 94.6165   5
  -1   0 -16 3719.33 316.661   5
   1   0 -16 3722.88 364.213   8
  -1   0 -17 2.37126 64.9538   5
   1   0 -17 44.0432 78.5867   8
  -1   0 -18 40069.5 1201.76   5
   1   0 -18 38019.4 1266.28   8
   1   0 -19 609.098 166.445   8
  -1   0 -19 190.657 77.4673   5
  -1   0 -20 21466.2 861.154   5
   1   0 -20 21541.1 945.214   8
  -1   0 -21 19.6750 82.7317   5
   1   0 -21-65.6684 103.831   8
   1   0 -22 14501.5 780.369   8
  -1   0 -22 13855.3 763.690   8
  -1   0 -23 148.836 118.471   8
   1   0 -23-33.2259 89.7803   8
   1   0 -24 7674.57 578.960  31
  -1   0 -24 7269.88 557.574  31
   1   0 -25-211.146 119.206  31
  -1   0 -25 176.782 103.969  31
  -1   0 -26 31095.4 1234.33  31
   1   0 -26 35090.1 1315.10  31
   1   0 -27-36.0888 100.341  31
  -1   0 -27-30.9658 98.0519  31
  -1   0 -28 3502.72 390.904  31
   1   0 -28 3821.02 410.336  31
   1   0 -29-19.6041 126.313  31
  -1   0 -29 14.8877 106.385  31
   1   0 -30 892.899 206.912  31
  -1   0 -30 1047.87 210.416  31
  -1   0 -31-71.2974 96.1306  31
   1   0 -31 70.3233 113.087  31
   1   0 -32 1589.36 239.109  31
  -1   0 -32 1355.11 215.693  31
  -1   0 -33-47.6414 77.2124  31
   1   0 -33-17.0131 72.9223  31
  -1   0 -34 17066.8 650.891  31
   1   0 -34 17081.6 672.213  31
   1   0 -35-39.7990 59.8064  31
  -1   0 -35-53.5919 57.3190  31
   2   0   0 101903. 1779.79  10
   2   0   0 99822.0 1735.37   3
   2   0   0 104134. 1638.99   4
  -2   0   0 102331. 1674.02   5
   2   0   1 77.8039 39.8392   6
   2   0   1 10.6570 58.7022   2
   2   0   1 58.0009 38.4943   3
   2   0  -1 32.1337 36.3613   6
   2   0  -1 22.6538 32.7546   9
   2   0  -1 26.8568 33.1631   3
   2   0  -1 53.6281 40.9116  10
  -2   0  -1 77.1717 46.3952   5
   2   0  -2 17656.6 438.244  10
   2   0  -2 18027.5 427.362   6
   2   0   2 17523.9 604.521   2
  -2   0   2 17493.7 572.106   2
  -2   0  -2 16892.8 489.488   5
   2   0  -2 17577.1 344.301   4
   2   0   2 17321.2 427.869   3
   2   0  -2 17710.4 457.290   9
  -2   0   3 70.9854 61.0600   2
   2   0  -3 150.857 50.6438  10
   2   0   3 166.416 81.9607   2
  -2   0  -3 128.764 81.8611   5
   2   0  -3 102.977 68.1065   9
   2   0   3 205.479 52.0473   3
   2   0  -3 161.483 31.6807   4
   2   0   4 2022.23 127.825   3
   2   0  -4 2233.65 181.117   9
   2   0   4 1965.18 212.534   2
  -2   0  -4 1910.66 189.801   5
   2   0  -4 2155.14 105.475   4
   2   0  -4 2241.54 143.800   8
   2   0  -5 3.94745 44.2465   8
   2   0   5-34.3655 38.0882   3
   2   0   5 21.6091 72.8510   2
  -2   0  -5 21.4933 76.3692   5
   2   0  -5 39.4524 68.5894   9
  -2   0  -6 8582.88 427.608   5
   2   0  -6 8604.13 327.397   8
   2   0   6 8203.55 457.097   2
   2   0  -6 8622.65 419.667   9
   2   0   6 8115.90 285.473   3
   2   0  -7 95.6499 64.4054   8
   2   0   7 48.0679 41.8756   3
   2   0  -7 111.862 99.0619   9
  -2   0  -7 56.5268 86.6134   5
   2   0   7 131.026 86.3220   2
   2   0   8 30154.8 985.682   2
  -2   0  -8 34407.9 982.024   5
   2   0  -8 29505.0 601.309   5
   2   0  -8 32933.2 821.285   8
  -2   0  -8 32038.4 1044.39   1
   2   0   8 31360.1 724.864   3
   2   0   9 13.3713 40.8402   3
  -2   0  -9 183.524 91.7861   1
   2   0  -9-39.1911 67.7634   8
   2   0   9 29.9623 77.0718   2
  -2   0  -9 41.1293 101.467   5
   2   0  -9-74.5351 96.7881   9
   2   0 -10 19515.2 746.268   9
  -2   0 -10 21859.1 772.423   5
   2   0  10 18436.9 551.507   3
   2   0 -10 19341.8 662.282   8
   2   0  10 21950.6 815.825   2
   2   0 -11 75.3066 83.4728   8
   2   0  11 119.265 58.7708   3
  -2   0 -11-25.7928 86.7137   5
   2   0  11-1.64966 72.9738   2
   2   0 -11 132.648 103.334   9
  -2   0  11 28.6519 68.7282   1
   2   0 -12 62079.9 1565.45   9
   2   0  12 62799.5 1564.53   2
  -2   0 -12 67499.2 1573.86   5
   2   0 -12 59052.6 1469.01   8
   2   0  12 55552.9 1231.74   3
   2   0 -13-0.24704 92.5545   8
  -2   0 -13-12.6101 79.7547   5
   2   0 -14 17108.1 742.708   8
  -2   0 -14 17666.5 736.259   5
  -2   0 -15 91.9130 91.7990   5
   2   0 -15 23.7878 90.4349   8
   2   0 -16 28591.5 1043.05   8
  -2   0 -16 27461.0 979.566   5
  -2   0 -17 36.8365 71.5403   5
   2   0 -17-80.3537 121.163   8
   2   0 -18 5191.44 446.753   8
  -2   0 -18 5296.18 416.096   5
   2   0 -19-353.701 138.969   8
  -2   0 -19-15.3093 91.8555   5
   2   0 -20 261.004 122.288   8
  -2   0 -20 362.963 130.220   5
  -2   0 -21 47.2973 82.9617   5
   2   0 -21-62.6299 88.7443   8
   2   0 -22 14358.1 785.643   8
  -2   0 -22 13534.6 720.062   5
   2   0 -23-54.2310 85.5380  31
  -2   0 -23 35.2789 75.3714  31
  -2   0 -23 4.86571 67.1543   5
   2   0 -24 1821.99 290.852  31
  -2   0 -24 1916.76 287.392  31
   2   0  24 2347.65 297.468  21
   2   0  25 81.0206 69.0000  21
   2   0 -25 43.0346 97.7784  31
  -2   0 -25 1.97332 96.9547  31
   2   0 -26 7116.42 562.237  31
  -2   0 -26 7010.29 535.461  31
   2   0 -27 88.8281 111.641  31
  -2   0 -27 141.730 115.927  31
  -2   0 -28 1973.95 283.034  31
   2   0 -28 2056.28 293.025  31
  -2   0 -29-93.5104 101.815  31
   2   0 -29 151.171 110.069  31
  -2   0 -30 568.635 154.500  31
   2   0 -30 719.172 194.482  31
   2   0  30 773.784 156.551  29
   2   0  31 67.4787 73.7718  29
  -2   0 -31 48.6096 77.1205  31
   2   0 -31-29.6488 82.7032  31
   2   0 -32 209.559 130.506  31
  -2   0 -32 81.0558 92.4087  31
   2   0 -33-31.3006 76.8900  31
  -2   0 -33-91.3822 77.3049  31
  -2   0 -34 210.904 80.1937  31
   2   0 -34 234.399 88.8357  31
   2   0 -35-18.3960 49.0274  31
   2   0 -35-43.0154 52.0827  14
   3   0   0 34.9518 48.5748   3
   3   0   0 90.0770 62.2927  10
  -3   0   0 74.7847 34.9914   5
   3   0   0 120.701 59.0864   6
   3   0   0 57.9956 96.9172  12
   3   0  -1 43.8543 42.7426   6
  -3   0   1 61.9089 61.5749   2
   3   0   1 63.6966 32.6258   9
   3   0  -1 129.949 56.9953   3
  -3   0   1 87.4271 26.2835   5
   3   0  -1 68.4872 58.0550  10
   3   0   1 60.4484 49.1377   6
   3   0   1-8.85914 79.6610  12
  -3   0  -1 43.1793 50.8995   5
   3   0   1 46.8344 54.9722   3
   3   0  -1 22.8919 38.0513   9
   3   0  -1 73.8046 25.8643   4
   3   0   1 52.9042 63.3960  10
   3   0  -2 15416.0 471.419   9
  -3   0  -2 14844.0 456.269   5
   3   0   2 14431.6 602.623  12
   3   0   2 13368.2 429.888   3
   3   0   2 14625.3 512.432  10
  -3   0   2 14236.3 618.409   2
   3   0  -2 13740.5 430.290   6
   3   0  -2 13934.6 450.922  10
   3   0  -2 15112.6 337.270   4
   3   0  -3 104.396 56.5482   6
   3   0  -3 44.4268 23.0929   4
  -3   0  -3 17.6967 58.1675   5
   3   0   3-9.79023 74.2545  12
   3   0  -3-28.9982 70.5280   9
   3   0  -3 8.34469 41.9295  10
   3   0   3 62.1563 43.7700   3
   3   0  -4 89143.0 1608.42   6
   3   0   4 84383.3 2012.93   2
   3   0  -4 90629.6 1776.53   9
   3   0  -4 87363.2 1439.40   4
  -3   0  -4 84126.1 1741.21   5
   3   0   4 92859.7 1825.16  12
   3   0  -4 86040.6 1955.47  12
   3   0  -4 87437.8 1615.03  10
   3   0   4 83296.9 1586.54   3
   3   0  -5 76.2464 52.7467   6
  -3   0  -5 2.94580 75.4994   5
   3   0   5-5.72441 65.5983  12
   3   0  -5 32.0048 80.7516   9
   3   0   5 36.6488 41.9559   3
   3   0  -5 47.6154 27.2622   4
   3   0  -5 64.0560 82.8712  12
   3   0   5-37.9646 102.651   2
   3   0  -5-8.32755 41.8916  11
   3   0  -6 70397.8 1373.09   8
   3   0  -6 60915.6 1508.90   9
   3   0  -6 68630.5 1194.62   4
   3   0  -6 66007.8 1577.47  12
   3   0   6 67091.7 1385.39  12
   3   0   6 66106.9 1313.78   3
   3   0  -6 66770.7 1377.20  11
  -3   0  -6 62809.1 1510.53   5
   3   0   6 65955.9 1756.36   2
   3   0  -7 23.5047 54.6137  11
   3   0   7 10.1665 47.3221   3
   3   0  -7 91.3304 75.3073  12
   3   0  -7 39.0936 35.7805   4
   3   0  -7 6.03642 80.2838   9
   3   0   7-31.1212 113.131   2
  -3   0  -7 33.1401 84.1858   5
   3   0  -7 1.95238 64.0876   8
  -3   0  -8 12841.5 589.731   5
   3   0  -8 10957.3 362.980   4
   3   0  -8 11153.8 520.041  12
   3   0   8 9809.19 610.157   2
   3   0  -8 13118.1 597.753   9
   3   0  -8 11873.0 464.711   8
   3   0   8 11533.5 422.275   3
   3   0   9 5.84085 78.7080   2
   3   0  -9 51.6752 99.3994   9
   3   0  -9 21.7475 66.5649  12
  -3   0  -9 14.6827 108.127   5
   3   0   9 47.4440 50.4629   3
   3   0  -9 65.9778 71.7619   8
   3   0 -10 69052.4 1581.79  12
   3   0 -10 74715.3 1765.34   9
   3   0  10 69364.5 1442.47   3
   3   0 -10 69979.6 1559.70   8
   3   0  10 67504.5 1866.93   2
  -3   0 -10 76687.5 1760.95   5
   3   0 -11 66.7358 74.3584   8
   3   0 -11-13.7498 86.2825   9
   3   0  11 239.020 81.1221   3
   3   0  11-2.63937 63.9108   2
  -3   0 -11 112.236 119.098   5
   3   0 -12 30562.3 970.308   8
   3   0  12 29692.8 817.429   3
  -3   0 -12 27992.6 999.448   5
  -3   0 -13-27.7206 90.2343   5
   3   0 -13 0.76410 72.2738   8
   3   0 -14 1363.62 215.627   8
  -3   0 -14 1179.60 200.271   5
  -3   0 -15 83.7589 95.8584   5
   3   0 -15-37.1840 94.5949   8
  -3   0 -16 7627.79 511.181   5
   3   0 -16 7494.43 523.358   8
   3   0 -17 138.919 109.385   8
  -3   0 -17 31.8451 83.7082   5
  -3   0 -18 56137.2 1604.58   5
   3   0 -18 56220.0 1694.44   8
   3   0 -19 155.117 127.803   8
  -3   0 -19 3.11522 66.5582   5
  -3   0 -20 43484.0 1390.19   5
   3   0 -20 40664.6 1438.98   8
  -3   0 -21 77.4638 80.9613   5
   3   0 -21 50.5482 85.0606   8
  -3   0 -22 3691.07 379.887   5
   3   0 -22 2808.64 354.687   8
   3   0  23-8.94909 92.6206  21
   3   0 -23-23.3910 75.6638  31
   3   0  24 1356.16 240.539  21
  -3   0 -24 1332.60 230.906  31
   3   0 -24 1488.60 259.397  31
  -3   0 -25 154.605 110.631  31
   3   0  25-55.2202 90.8243  21
  -3   0 -26 17222.9 824.229  31
   3   0  26 17969.2 859.105  21
   3   0 -26 16137.3 857.382  31
   3   0 -27-0.39503 93.0146  31
  -3   0 -27-41.8174 75.4297  31
   3   0  27-175.421 126.938  21
   3   0 -28 262.596 139.137  31
  -3   0 -28 131.368 111.951  31
   3   0  28 301.502 136.763  21
   3   0  29 6.92575 86.2978  21
  -3   0 -29-100.369 99.5091  31
   3   0 -29-10.9950 93.1953  31
   3   0  30 9982.33 547.668  21
   3   0 -30 11365.2 635.911  31
  -3   0 -30 9308.04 534.289  31
   3   0  30 10056.7 561.463  29
   3   0 -31-50.6457 90.1850  31
   3   0  31-88.2958 80.8216  29
  -3   0 -31 87.3946 71.6666  31
   3   0 -32 8641.02 492.878  31
  -3   0 -32 8194.06 428.645  31
   3   0  32 7948.51 435.645  29
   3   0  33-88.7047 59.7972  29
   3   0 -33 27.7115 61.7022  31
   3   0 -34 632.469 117.497  31
   3   0 -34 943.697 142.766  14
  -4   0   0 131747. 2848.36   2
   4   0   0 130705. 2477.29  10
   4   0   0 139992. 2400.40   6
   4   0   0 127177. 2314.44   9
   4   0   0 122409. 2807.63  12
  -4   0   0 137845. 2216.54   5
   4   0   0 137690. 2397.04  11
   4   0   0 134011. 2428.21   3
  -4   0   1 344.633 119.808   2
   4   0  -1 34.3089 62.7448  11
  -4   0   1 113.454 41.2130   5
   4   0  -1 82.1337 75.2192   6
   4   0   1 59.7134 125.160  12
   4   0   1 507.722 121.110  10
   4   0  -1 183.334 185.756  12
   4   0  -1 89.8413 79.2131  10
   4   0   1 469.851 92.7832   6
   4   0  -1 44.4810 58.6667   9
  -4   0  -1 39.3521 43.3392   5
   4   0   1 109.742 69.4495   3
  -4   0  -1 143.833 75.6549   2
   4   0  -2 35479.4 897.428  11
  -4   0   2 37095.0 1230.55   2
   4   0   2 36077.5 1160.08  12
   4   0   2 35923.7 992.289  10
   4   0   2 36063.4 904.315   3
   4   0  -2 35597.9 707.582   4
   4   0  -2 38398.0 958.952   9
   4   0  -2 37162.2 1240.77  12
   4   0  -2 35632.7 921.152  10
  -4   0  -2 35585.1 837.429   5
   4   0  -2 36592.2 877.450   6
   4   0  -3 6.84393 57.9449   6
   4   0   3-62.1414 79.2258  10
   4   0   3-15.6320 88.1004  12
   4   0  -3-7.99024 67.8112   9
   4   0   3 47.2022 64.3380   3
   4   0  -3-24.6706 58.5057  10
  -4   0  -3-43.9346 58.8695   5
   4   0  -3 42.9819 26.2045   4
  -4   0   3 29.3784 68.3869   2
   4   0  -3 23.6508 51.9515  11
   4   0  -3 100.500 130.012  12
   4   0   4 1415.66 197.729  10
   4   0  -4 1594.24 200.569   9
   4   0   4 1325.74 155.118   3
  -4   0   4 1492.87 239.051   2
   4   0  -4 1258.50 149.223  11
   4   0  -4 1730.62 260.005  12
  -4   0  -4 1565.77 174.615   5
   4   0   4 1637.15 213.782  12
   4   0  -4 1231.28 142.737   6
   4   0  -4 1305.39 150.734  10
   4   0  -5 200.211 95.1820   6
   4   0  -5 73.5160 91.6902   9
   4   0  -5 45.5581 66.3354  11
   4   0   5 10.7574 67.0060  12
  -4   0   5 58.5075 116.962   2
  -4   0  -5 7.93635 70.0222   5
   4   0   5-5.07078 80.3827  10
   4   0   5 120.017 71.2838   3
   4   0  -5 34.4734 101.306  12
   4   0   6 128532. 2660.19  10
   4   0  -6 133831. 2492.53  11
   4   0   6 139819. 2444.21   3
  -4   0  -6 125823. 2565.36   5
   4   0  -6 130842. 2781.90  12
   4   0   6 135044. 2542.96  12
   4   0  -6 129349. 2429.00   6
   4   0  -6 135858. 2676.42   9
  -4   0   6 127240. 2873.42   2
  -4   0   7 164.330 93.6495   2
   4   0  -7-66.1239 99.1660   9
   4   0   7 22.6000 57.9878  12
  -4   0  -7 37.2430 95.1754   5
   4   0   7 25.3553 52.6787   3
   4   0  -7 279.292 93.2652  11
   4   0  -7 69.8442 101.299  12
   4   0  -7 88.7771 74.3811   6
   4   0   7 95.7144 91.0466  10
   4   0  -8 85839.7 1860.55  11
   4   0  -8 87067.2 1812.45   6
   4   0   8 81767.4 1972.48  10
   4   0  -8 84213.9 2018.47  12
   4   0  -8 91672.9 2056.22   9
  -4   0   8 92577.0 2197.17   2
   4   0   8 94275.4 1813.28   3
  -4   0  -8 86771.4 1998.03   5
   4   0   9 57.5306 72.9768   3
   4   0  -9 1.63108 66.0424  12
   4   0   9 14.2676 88.2155  10
   4   0  -9 21.3648 92.8378   9
  -4   0  -9 51.0792 97.5703   5
   4   0  10 2454.94 223.669   3
   4   0 -10 2937.37 306.340   9
  -4   0 -10 2643.41 296.341   5
   4   0 -11-30.0419 64.4789   8
   4   0  11 29.2295 83.6047  10
  -4   0 -11 126.676 107.078   5
   4   0 -11 3.08931 84.9121   9
   4   0  11 0.58724 55.2316   3
  -4   0 -12 40.1736 96.5542   5
   4   0  12 121.307 95.6474  10
   4   0 -12 179.949 95.9069   8
   4   0  13 13.9011 72.6358  10
   4   0 -13 47.9938 96.8289   8
  -4   0 -13 132.041 107.389   5
   4   0 -14 98554.0 2370.69   8
  -4   0 -14 105030. 2442.41   5
  -4   0 -15 142.960 118.372   5
   4   0 -15 68.1273 100.376   8
  -4   0 -16 88795.7 2178.51   5
   4   0 -16 86075.1 2197.26   8
  -4   0 -17 50.1883 85.5326   5
   4   0 -17-72.3702 95.4181   8
   4   0 -18 8438.40 615.407   8
  -4   0 -18 9098.45 591.966   5
  -4   0 -19 186.280 104.794   5
   4   0 -19 10.8916 117.676   8
   4   0 -20 2634.35 347.584   8
  -4   0 -20 2820.78 338.502   5
  -4   0 -21-33.4595 77.9072   5
   4   0 -21-37.7146 88.3285   8
   4   0  21-190.569 143.818  23
   4   0  21-45.9670 75.4931  21
   4   0 -22 8699.64 595.442  31
   4   0 -22 8592.73 571.121  26
   4   0  22 8949.96 614.584  21
   4   0  23-75.7479 101.689  21
   4   0 -23-111.231 102.293  26
   4   0 -23 115.698 93.5426  31
   4   0  24 11097.5 693.449  21
   4   0 -24 11186.1 684.940  31
   4   0 -25-177.978 121.803  31
   4   0  25 35.8574 91.0336  21
   4   0  26 1130.88 231.624  21
   4   0 -26 1010.12 204.547  31
   4   0  27 40.2983 82.1752  21
   4   0 -27-107.358 97.3066  31
   4   0  28 7557.02 521.631  21
   4   0 -28 6932.97 501.815  31
   4   0 -29-89.6348 77.7036  31
   4   0  29 202.733 121.885  21
   4   0  30 12672.5 634.033  29
   4   0  30 12654.6 625.535  21
   4   0 -30 13753.6 658.858  31
   4   0  31 166.096 96.8071  21
   4   0  31-62.0891 74.3089  29
   4   0 -31 85.7376 88.3983  17
   4   0 -31 15.6305 70.3523  31
   4   0 -32 14322.3 581.186  31
   4   0  32 13813.3 572.302  29
   4   0 -32 13981.2 615.326  14
   4   0  32 13079.6 526.710  21
   4   0 -33-103.643 78.7850  17
   4   0 -33-22.4857 67.4260  14
   4   0 -33 46.4625 53.1128  31
   4   0  33 75.8238 57.7364  29
   4   0 -34 2407.07 196.010  14
   5   0   0 248.212 86.5431   6
   5   0   0 469.166 110.872  11
   5   0   0 294.553 116.651  10
   5   0   1 64.2424 111.576  12
   5   0  -1 126.703 198.236  12
   5   0   1 17.5047 57.3902  11
   5   0  -1 6.14226 83.9744  11
   5   0  -1 151.532 86.3970   6
   5   0   1 127.839 102.338  10
   5   0  -1 94.3035 97.5801  10
   5   0  -2 90738.7 1905.16  11
   5   0   2 96089.3 2301.49  12
  -5   0  -2 97676.3 1755.64   5
   5   0   2 88486.7 2025.66  10
   5   0   2 87981.2 1899.46   3
   5   0  -2 93444.1 1950.49  10
   5   0  -2 97462.9 2433.84  12
   5   0   2 91778.9 1864.03  11
   5   0  -2 89284.6 1854.78   6
   5   0  -3 160.406 101.391  11
   5   0   3 222.274 96.1128   3
   5   0  -3 382.065 205.143  12
   5   0  -3 144.231 93.5020   6
  -5   0  -3 184.174 67.2434   5
   5   0   3 5.90388 108.484  12
   5   0   3 295.933 139.569  10
   5   0  -3 166.279 95.8367  10
   5   0  -4 247791. 4753.53  12
   5   0  -4 241709. 4179.27  10
   5   0  -4 242458. 4201.71  11
  -5   0  -4 241091. 4103.86   5
   5   0   4 238210. 4457.88  12
   5   0   4 237879. 4177.54   3
   5   0   4 241782. 4402.21  10
   5   0  -4 240525. 4123.30   6
   5   0  -5 4.19213 123.290  12
   5   0   5 65.8623 107.311  10
   5   0  -5 135.853 92.3644   6
   5   0   5 304.518 130.550  12
   5   0  -5 69.4114 94.1377   9
  -5   0  -5 4.90030 67.0763   5
   5   0  -5 85.7352 90.2554  11
   5   0   5 54.8789 73.8623   3
   5   0   6 44465.6 1229.29  12
  -5   0  -6 41002.4 1154.35   5
   5   0  -6 40877.9 1389.57  12
   5   0  -6 39342.2 1135.99  11
   5   0   6 40295.1 1107.55   3
   5   0  -6 39287.9 1084.14   6
   5   0   6 40913.2 1291.40  10
   5   0   7 55.2617 86.5250   3
   5   0  -7 144.393 97.0989   9
   5   0   7-41.8382 94.0269  10
   5   0  -7 79.5049 115.947  12
   5   0  -7 18.8757 68.9885   6
  -5   0  -7-31.1462 77.3716   5
   5   0  -7 111.517 68.3413  11
   5   0  -8 3831.44 310.287   6
   5   0  -8 4109.94 370.992   9
   5   0   8 3293.29 301.425   3
   5   0  -8 3681.74 317.747  11
   5   0   8 3397.00 352.195  10
   5   0  -8 4292.52 403.055  12
  -5   0  -8 3787.85 340.194   5
   5   0   9 134.626 137.831  10
   5   0  -9 91.8808 102.347   9
   5   0  -9 151.805 94.3687   6
   5   0   9 43.5765 73.4820   3
  -5   0  -9 156.673 122.619   5
  -5   0 -10 65323.9 1744.18   5
   5   0  10 66150.5 1772.72  10
   5   0  10 66146.3 1604.14   3
   5   0 -10 63322.5 1588.56   6
   5   0  11 19.7530 81.7210  10
  -5   0 -11-11.2640 87.9532   5
   5   0  11 60.6644 86.4974   3
   5   0 -11 65.5580 82.3778   6
  -5   0 -12 57194.6 1638.31   5
   5   0 -12 54261.2 1497.63   6
   5   0  12 57540.8 1604.43  10
   5   0  13-46.6627 74.7772  10
   5   0 -13 188.760 122.848   6
  -5   0 -13 32.7227 98.9527   5
   5   0  14 33965.4 1133.39  10
  -5   0 -14 31584.0 1168.54   5
  -5   0 -15 126.807 123.236   5
   5   0 -15 72.6144 102.532   6
   5   0 -16 41276.3 1403.74   6
  -5   0 -16 43917.5 1433.08   5
   5   0 -17-6.93270 89.1450   6
  -5   0 -17 27.7761 109.833   5
  -5   0 -18 27187.6 1102.20   5
   5   0 -18 25113.5 1102.91   6
  -5   0 -19 4.43582 116.731   5
   5   0  19 74.7413 78.9546  23
   5   0 -19-55.7848 113.595   6
   5   0  19-102.428 90.2741  21
   5   0  20 65324.2 1937.56  23
   5   0 -20 71923.9 1957.71  26
   5   0  20 69971.8 1993.95  21
   5   0 -21 113.652 118.681  26
   5   0  21 81.4437 119.267  21
   5   0  21-111.761 117.462  23
   5   0  22 4663.17 458.731  23
   5   0 -22 4697.83 439.615  26
   5   0  22 4532.26 448.269  21
   5   0 -23-75.6511 83.3930  26
   5   0  23 30.7028 93.6604  21
   5   0  24 6356.98 526.450  21
   5   0 -24 7020.33 521.048  26
   5   0  25 50.5100 123.228  21
   5   0 -25 33.5043 94.2615  26
   5   0 -26 19451.1 850.683  26
   5   0  26 19762.5 913.473  21
   5   0 -26 20262.1 965.608  17
   5   0  27 185.590 120.185  21
   5   0 -27-108.692 99.4650  17
   5   0 -28 17592.5 836.546  17
   5   0  28 18051.5 819.816  21
   5   0 -29 56.0475 103.829  17
   5   0  29 41.2042 86.9849  21
   5   0 -30 1413.62 222.063  14
   5   0  30 1446.83 201.316  21
   5   0 -30 1162.39 186.867  17
   5   0  30 1627.86 216.345  29
   5   0  31 62.1105 73.0096  29
   5   0 -31-70.7154 90.2774  14
   5   0 -31-182.499 112.660  17
   5   0  31-84.6640 76.8531  21
   5   0  32 4890.36 311.024  29
   5   0 -32 4756.41 321.468  14
   5   0  33 142.010 57.7242  29
   5   0 -33 3.99245 51.5446  14
   6   0   0 1849.11 237.650  10
   6   0   0 1552.25 200.387  11
   6   0   0 1514.17 300.283  12
   6   0  -1 81.9250 75.4332  10
   6   0  -1 156.684 184.715  12
   6   0   1 59.1616 97.1558  10
   6   0   1-69.5190 104.671  12
   6   0  -1 96.1836 77.8817  11
   6   0   1-10.3936 65.9139  11
   6   0  -2 54737.7 1432.55  11
   6   0  -2 56220.4 1398.15   6
   6   0   2 54871.0 1394.43  11
   6   0   2 55605.7 1562.51  10
   6   0  -2 58907.7 1916.12  12
   6   0  -2 54606.5 1459.36  10
   6   0   2 59097.0 1789.22  12
   6   0   3-37.1656 85.6296  10
   6   0  -3 54.8395 135.950  12
   6   0   3-28.8856 90.8574  12
   6   0  -3 0.25112 70.2882  11
   6   0   3 51.6766 59.3059  11
   6   0   4 2269.75 234.098  11
   6   0  -4 3072.73 401.768  12
   6   0   4 2193.50 289.242  10
   6   0  -4 2627.00 257.740   6
   6   0  -4 2301.04 259.192  11
   6   0  -5 80.6344 70.8216   6
  -6   0  -5 87.5142 73.5531   5
   6   0   5-13.8042 77.4239   3
   6   0  -5-3.22866 77.4696  11
   6   0   5 3.93452 55.0319  11
   6   0  -5 4.18840 116.160  12
   6   0   5 74.9967 109.040  10
   6   0   6 33933.0 1232.84  10
   6   0   6 30767.6 1045.45   3
   6   0  -6 31273.3 998.807   6
  -6   0  -6 35252.4 1043.05   5
   6   0  -6 31264.4 1069.65  11
   6   0   7-28.7798 69.9451   3
   6   0   7 163.548 119.314  10
   6   0  -7-129.183 103.041   6
   6   0  -7 4.08045 82.6853  11
  -6   0  -7 12.4110 88.6753   5
   6   0   8 29842.2 1182.12  10
   6   0  -8 30612.7 1083.81  11
   6   0  -8 30023.7 999.845   6
  -6   0  -8 32837.2 1091.55   5
   6   0   8 29264.3 1023.88   3
   6   0   9 83.4781 71.1826   3
   6   0  -9-15.7189 74.4712   6
   6   0   9-32.5689 92.4529  10
  -6   0  -9-6.58657 78.6767   5
  -6   0 -10 14933.6 756.213   5
   6   0  10 15378.9 716.169   3
   6   0 -10 14716.2 695.843   6
   6   0  10 14893.6 808.442  10
   6   0  11-15.8227 93.7659  10
  -6   0 -11-33.6350 82.7355   5
   6   0 -11-32.5107 95.4083   6
   6   0  12 2143.58 299.953  10
  -6   0 -12 2145.88 304.572   5
   6   0 -12 2016.30 272.806   6
   6   0 -13-139.141 102.633   6
   6   0  13-38.6505 91.9604  10
  -6   0 -13 154.905 119.411   5
  -6   0 -14 13121.3 754.777   5
   6   0  14 14490.0 756.636  10
   6   0 -14 12274.6 704.119   6
   6   0 -15 209.684 135.527   6
  -6   0 -15 51.5082 106.949   5
  -6   0 -16 22864.9 1030.84   5
   6   0 -16 24517.6 1062.43   6
   6   0  17 296.846 142.803  23
   6   0 -17-37.6032 134.859  26
   6   0  17 55.8582 96.2671  21
  -6   0 -17 271.805 118.962   5
   6   0 -17 152.383 107.547   6
   6   0 -17 105.391 144.884  17
   6   0  18 5164.97 490.214  21
   6   0 -18 5343.13 521.315  17
   6   0 -18 4665.23 464.117  26
   6   0  18 4610.55 461.947  23
   6   0 -19 113.345 147.502  17
   6   0 -19-20.4180 107.697  26
   6   0  19-74.1523 110.550  23
   6   0  19-14.7807 80.3293  21
   6   0  20 3099.43 387.988  23
   6   0  20 3698.98 418.388  21
   6   0 -20 3863.71 459.501  17
   6   0 -20 3581.12 401.762  26
   6   0  21 95.4544 115.495  23
   6   0 -21 98.4065 134.727  17
   6   0 -21 18.6627 85.1992  26
   6   0  21 91.5945 119.294  21
   6   0 -22 28962.2 1262.48  17
   6   0  22 25797.3 1129.62  21
   6   0 -22 27748.8 1131.19  26
   6   0  22 27026.9 1149.11  23
   6   0 -23-35.1548 138.020  17
   6   0 -23-48.4976 109.610  26
   6   0  23 162.883 153.822  21
   6   0 -24 4314.41 410.158  26
   6   0 -24 4825.87 479.235  17
   6   0  24 4485.49 439.250  21
   6   0  25 34.7242 95.7990  21
   6   0 -25-163.074 162.494  17
   6   0 -25 14.7242 82.0123  26
   6   0  26 45.0891 103.074  21
   6   0 -26 110.851 124.815  17
   6   0 -26-19.5598 87.5790  26
   6   0 -27-27.2180 96.1090  14
   6   0  27-7.39972 109.769  21
   6   0 -27-107.117 75.1658  26
   6   0 -27 151.578 113.994  17
   6   0  28 2840.29 310.419  21
   6   0 -28 3012.48 308.886  14
   6   0 -28 2862.02 304.567  17
   6   0 -29 187.857 105.345  17
   6   0  29-27.8399 71.9426  21
   6   0  29 55.4364 94.0439  29
   6   0 -29 50.5459 81.7190  14
   6   0  30 6713.26 401.190  29
   6   0  30 5544.17 364.446  21
   6   0 -30 6496.19 400.278  14
   6   0 -30 6141.62 369.989  17
   6   0 -31-48.9744 68.3609  14
   6   0  31 51.7472 66.1805  29
   6   0 -31-47.5215 58.3418  17
   6   0  32 1169.30 134.424  29
   6   0 -32 1009.94 127.848  14
   7   0   0 69.8821 95.5144  10
   7   0   0 58.9448 87.8285  11
   7   0   1 9.11302 90.3977  11
   7   0  -1 11.9782 75.0198  11
   7   0   1 40.1090 94.5556  10
   7   0  -2 628.302 156.229  11
   7   0   2 511.204 131.501  11
   7   0   2 840.468 197.687  10
   7   0  -3 108.346 108.480  11
   7   0  -3 21.6339 73.3238   6
   7   0   3-20.4492 67.7714  11
   7   0  -4 10405.7 567.561   6
   7   0   4 10159.2 567.267  11
   7   0  -4 9827.61 594.028  11
   7   0   4 10885.8 695.547  10
   7   0  -5-10.4031 78.2115   6
   7   0  -5 100.131 124.170  11
   7   0   5 72.0658 79.2952  11
   7   0   5-92.9257 100.440  10
   7   0   6 572.178 175.245  10
   7   0  -6 403.907 129.659   6
   7   0   6 323.133 108.572  11
   7   0  -6 347.644 125.927  11
   7   0  -7-27.9355 70.3952   6
   7   0   7 2.75184 88.6752  10
   7   0  -7-6.39763 100.936  11
   7   0  -8 15538.2 739.416   6
   7   0   8 16252.6 903.318  10
   7   0   9 113.044 122.121  10
   7   0  -9 224.929 103.326   6
   7   0  10 7667.88 609.149  10
  -7   0 -10 7793.14 552.233   5
   7   0 -10 7807.61 523.582   6
  -7   0 -11 192.745 107.363   5
   7   0 -11 8.15527 76.4837   6
   7   0  11-30.5101 98.6900  10
   7   0 -12 397.214 138.376   6
  -7   0 -12 877.437 200.980   5
   7   0  12 768.121 189.998  10
   7   0 -13 150.344 92.7075   6
  -7   0 -13-9.13460 137.772   5
   7   0  13 159.219 101.731  10
   7   0 -14 1765.52 286.342  17
   7   0 -14 1259.79 238.126   6
   7   0 -14 1566.99 266.508  26
  -7   0 -14 1720.17 289.087   5
   7   0  14 1153.43 238.698  21
   7   0  14 1320.49 255.685  23
   7   0  14 1086.93 230.639  10
   7   0  15 104.848 105.993  23
   7   0  15 74.0062 109.367  21
   7   0 -15-248.581 130.833  26
   7   0 -15 41.8812 104.744  17
   7   0 -16 4221.37 420.621  14
   7   0 -16 3960.61 443.935  26
   7   0  16 3927.52 438.355  21
   7   0 -16 4340.58 466.924  17
   7   0  16 3397.93 405.659  23
   7   0 -17-147.380 117.654  26
   7   0 -17 108.545 157.076  17
   7   0  17 30.0184 125.969  21
   7   0  17 97.8143 117.566  23
   7   0 -17 5.74743 120.095  14
   7   0  18 18610.8 970.954  21
   7   0 -18 20889.1 1016.75  26
   7   0  18 17635.6 944.038  23
   7   0 -18 17863.5 925.960  14
   7   0 -18 19177.8 1017.53  17
   7   0 -19-0.44493 120.814  26
   7   0 -19 90.0426 134.981  17
   7   0  19 146.796 99.5701  21
   7   0  19 40.6991 110.430  23
   7   0 -19-185.604 149.953  14
   7   0  20 131.168 107.708  21
   7   0 -20 106.054 107.034  26
   7   0 -20 217.772 125.212  14
   7   0 -20 302.695 189.192  17
   7   0  20 60.3795 127.209  23
   7   0 -21-77.2948 98.0723  14
   7   0 -21 230.008 182.801  17
   7   0  21 35.2989 112.837  23
   7   0 -21 80.0475 99.2565  26
   7   0  21-70.8319 119.896  21
   7   0  22 3329.16 387.625  21
   7   0 -22 3703.92 408.588  14
   7   0 -22 3372.62 376.404  26
   7   0 -22 4035.05 454.863  17
   7   0  22 3413.88 395.428  23
   7   0 -23 224.718 160.479  17
   7   0 -23 111.666 86.4230  14
   7   0 -23-46.8158 114.027  26
   7   0  23-136.524 105.371  21
   7   0 -24 218.634 126.176  26
   7   0 -24 389.108 144.581  14
   7   0  24 214.473 131.865  21
   7   0 -24 346.649 149.907  17
   7   0 -25 126.936 123.872  17
   7   0 -25-107.653 102.599  14
   7   0  25-15.7305 95.1960  21
   7   0 -26 2550.07 292.469  14
   7   0 -26 2626.06 313.747  17
   7   0  26 2437.22 290.976  21
   7   0 -27-64.1278 92.8023  17
   7   0  27-113.208 86.7133  29
   7   0 -27 44.8655 80.4998  14
   7   0  27-81.0735 95.8687  21
   7   0  28 111.763 78.8074  16
   7   0  28 31.3550 68.9058  21
   7   0 -28 64.3443 74.5788  17
   7   0 -28-3.92462 76.9777  14
   7   0  28 60.4074 76.8248  29
   7   0  29-12.6931 64.2863  16
   7   0 -29-31.2444 62.5797  14
   7   0  29 50.2399 57.9684  29
   7   0 -29 54.6793 67.7434  17
   7   0 -30 153.056 66.6302  14
   7   0  30 141.803 70.8724  29
   8   0   0 32890.8 1199.52  11
   8   0   1 82.8448 108.248  11
   8   0  -1 9.61778 100.937  11
   8   0   2 28952.2 1095.52  11
   8   0  -2 28196.2 1118.54  11
   8   0  -3-6.13783 88.5202  11
   8   0   3 84.2776 99.2867  11
   8   0  -4 274.310 136.635  11
   8   0   4 201.863 110.513  11
   8   0   5 58.1602 95.9368  10
   8   0  -5-26.0711 93.6145  11
   8   0  -6 6948.24 511.650   6
   8   0   6 7134.62 619.290  10
   8   0   7 328.872 157.847  10
   8   0  -7-24.3992 101.399   6
   8   0   8 11417.0 789.826  10
   8   0  -8 10848.6 651.796   6
   8   0   9-73.2749 153.068  27
   8   0  -9-175.724 141.489  17
   8   0  -9-64.6734 89.9686   6
   8   0   9 8.00346 150.823  10
   8   0  -9 111.198 114.590  26
   8   0 -10 10274.3 660.265  17
   8   0  10 10344.8 712.781  27
   8   0 -10 11043.0 771.866  19
   8   0 -10 10205.5 660.245  26
   8   0 -11-152.569 122.976  19
   8   0  11 140.728 127.602  27
   8   0 -11 43.8183 115.841  26
   8   0  12 18404.1 948.819  27
   8   0 -12 16829.0 900.727  26
   8   0 -12 16694.6 882.181  17
   8   0  13 76.5014 117.025  27
   8   0 -13-87.2635 105.439  17
   8   0  13-4.61006 103.958  21
   8   0 -13 158.112 95.1203  26
   8   0 -14 1360.64 267.556  17
   8   0  14 1374.03 248.766  27
   8   0  14 1433.39 271.281  21
   8   0 -14 1188.94 250.955  26
   8   0  14 1247.17 243.712  23
   8   0 -15 114.774 130.456  26
   8   0 -15 7.00360 110.557  17
   8   0  15 291.588 130.948  27
   8   0  15 4.20220 109.966  23
   8   0  15 95.0126 112.321  21
   8   0  16 25787.9 1159.88  23
   8   0 -16 25923.0 1180.40  26
   8   0 -16 26686.0 1192.85  17
   8   0  16 25501.5 1149.62  21
   8   0  17-100.671 146.251  23
   8   0  17 104.650 130.463  21
   8   0 -17 402.796 216.370  26
   8   0 -17-145.471 174.236  17
   8   0 -18 711.857 208.904  17
   8   0  18 1087.56 256.034  21
   8   0 -18 719.889 202.711  26
   8   0  18 1023.97 254.442  23
   8   0 -19-172.727 148.819  26
   8   0 -19 95.3720 164.959  17
   8   0 -19-24.2989 87.7724  14
   8   0  19 7.59306 118.169  21
   8   0  19-45.4606 118.574  23
   8   0  20 26.1284 104.261  21
   8   0 -20-34.6349 129.571  26
   8   0 -20 273.323 150.277  17
   8   0 -20 245.770 151.510  14
   8   0  20 309.211 164.226  23
   8   0  21-13.8458 100.746  23
   8   0 -21 207.994 132.446  14
   8   0  21 97.5894 126.623  21
   8   0 -21-160.201 137.147  17
   8   0 -22 8500.28 604.361  17
   8   0  22 7257.61 534.538  21
   8   0 -22 8386.08 558.644  14
   8   0 -23 63.3477 112.108  14
   8   0 -23-22.0013 112.292  17
   8   0  23 29.7102 96.2934  21
   8   0  24 1669.18 225.715  29
   8   0  24 2102.96 271.537  21
   8   0 -24 1645.12 251.506  17
   8   0  24 1905.40 260.934  16
   8   0 -24 1611.57 226.678  14
   8   0 -25 36.0045 118.525  17
   8   0  25-98.7860 72.9319  21
   8   0  25 96.6119 101.158  16
   8   0  25-167.027 94.2792  29
   8   0 -25 52.4939 81.8276  14
   8   0  26 254.054 93.0895  29
   8   0 -26 101.457 89.8025  17
   8   0 -26 325.602 110.415  14
   8   0  26 178.841 98.8254  16
   8   0 -27 35.6284 66.2218  17
   8   0  27 116.072 85.0512  16
   8   0 -27-84.7691 68.5060  14
   8   0  27 5.25246 53.3474  29
   8   0  28 865.177 120.939  16
   8   0  28 916.207 124.372  29
   9   0   0 128.019 155.324  27
   9   0   0 13.0139 124.796  17
   9   0   0 113.456 110.734  11
   9   0  -1 115.418 122.727  11
   9   0   1 132.434 183.930  27
   9   0  -1 110.866 143.735  17
   9   0   1-34.2262 133.684  17
   9   0  -1 120.422 135.295  27
   9   0   1 20.4507 135.595  11
   9   0  -2 19080.3 907.052  17
   9   0   2 18053.2 1110.19  27
   9   0  -2 18067.1 922.909  11
   9   0   2 17619.2 898.394  11
   9   0  -2 18084.3 1105.66  27
   9   0   2 16871.7 849.458  17
   9   0   3-105.445 147.707  27
   9   0   3-216.335 163.415  17
   9   0  -3 141.732 147.258  11
   9   0  -3 57.6747 128.580  17
   9   0  -3-230.608 201.727  27
   9   0   4 39888.7 1662.62  27
   9   0  -4 43482.0 1674.27  27
   9   0  -4 40742.8 1403.34  17
   9   0   4 40267.7 1323.53  16
   9   0   5 117.326 128.340  27
   9   0   5 279.297 153.625  16
   9   0  -5-28.4855 125.487  17
   9   0   5-113.194 144.479  17
   9   0   6 1884.22 299.811  17
   9   0  -6 1448.45 261.359  17
   9   0   6 1298.82 292.725  27
   9   0   6 2033.30 291.560  16
   9   0   7 82.2841 156.944  27
   9   0   7 110.242 119.270  16
   9   0  -7 45.6783 120.267  17
   9   0  -7-96.1463 136.410  19
   9   0  -8 1043.09 229.677  17
   9   0   8 1017.91 248.014  27
   9   0   8 1314.62 252.584  16
   9   0  -9 60.9116 103.601  17
   9   0   9-16.7326 91.4031  16
   9   0   9 19.5147 106.824  27
   9   0  10 12736.4 788.894  16
   9   0 -10 13251.7 786.939  17
   9   0  10 13462.9 847.863  27
   9   0  11 95.3092 123.040  16
   9   0 -11-20.1930 120.839  17
   9   0  11-34.4451 115.075  27
   9   0 -12 29727.5 1245.89  17
   9   0  12 30196.5 1275.52  27
   9   0  12 31976.5 1286.24  23
   9   0  12 31076.2 1299.39  16
   9   0  13-153.171 105.452  27
   9   0  13-86.3820 134.737  16
   9   0  13 292.102 143.497  23
   9   0 -13 58.7371 170.269  17
   9   0 -14 6264.19 554.202  17
   9   0  14 5688.12 514.562  23
   9   0  14 5186.28 518.325  16
   9   0  14 5214.64 493.527  27
   9   0 -15 131.553 145.212  17
   9   0  15 190.500 136.154  27
   9   0  15-47.8419 117.010  21
   9   0  15 92.6112 132.898  23
   9   0  15 207.548 165.057  16
   9   0  16 3648.31 384.737  27
   9   0  16 3450.54 422.214  16
   9   0 -16 3847.95 442.634  17
   9   0  16 3630.84 407.111  23
   9   0  16 3441.33 389.987  21
   9   0  17 112.001 127.190  21
   9   0 -17-51.1140 149.872  17
   9   0  17-0.82683 118.288  23
   9   0  17 10.7046 126.796  16
   9   0  18 6648.16 546.672  16
   9   0  18 6214.59 510.093  21
   9   0  18 7113.51 539.486  23
   9   0 -18 7309.24 584.900  17
   9   0 -19-90.6741 121.882  17
   9   0  19-17.5116 85.9888  21
   9   0  19 17.8231 107.396  16
   9   0  19-108.414 102.638  23
   9   0  20 7022.08 502.867  21
   9   0  20 6511.64 513.018  16
   9   0 -20 7452.91 572.453  17
   9   0  20 7441.78 518.241  23
   9   0  21-44.4639 100.584  16
   9   0 -21 111.401 133.620  17
   9   0 -22 2397.30 293.702  17
   9   0  22 1697.98 241.990  16
   9   0 -23-40.6476 99.3488  17
   9   0  23-17.4665 94.1651  16
   9   0  24 31.7172 73.5097  16
   9   0  24 80.4179 45.4866  29
   9   0 -24 39.2880 77.6168  17
   9   0 -25 54.9297 70.0914  17
   9   0  25-138.240 81.3320  16
   9   0  25 77.7607 59.1515  29
   9   0  26 4135.49 261.093  16
  10   0   0 668.991 237.420  27
  10   0   0 716.773 179.078  17
  10   0   1-273.582 211.398  27
  10   0   1-145.777 170.158  17
  10   0  -1-20.1216 175.157  17
  10   0  -1 48.5270 135.672  27
  10   0  -2 928.669 263.413  27
  10   0   2 698.962 262.475  27
  10   0  -2 897.309 212.156  17
  10   0   2 479.363 151.538  17
  10   0   3-193.163 166.997  27
  10   0  -3 11.4606 155.725  27
  10   0   3-461.996 207.584  17
  10   0  -3-207.189 153.781  17
  10   0   4 418.848 225.602  27
  10   0  -4 338.004 157.424  17
  10   0  -4 764.512 226.255  27
  10   0   4 513.311 169.273  17
  10   0   5 37.5264 159.679  27
  10   0   5 236.617 139.187  16
  10   0  -5 29.1901 120.516  17
  10   0   6 7754.08 612.874  17
  10   0   6 6322.99 509.105  16
  10   0   6 6193.28 615.713  27
  10   0  -6 6762.68 553.480  17
  10   0   7-175.420 171.496  27
  10   0  -7 143.233 149.735  17
  10   0   7 411.790 172.301  16
  10   0  -8 48.7052 114.917  17
  10   0   8 62.5047 96.5796  16
  10   0   8 122.649 133.832  27
  10   0   9 57.1558 114.870  16
  10   0  -9-35.7696 127.699  17
  10   0   9 22.1818 112.837  27
  10   0  10 15123.6 841.240  16
  10   0 -10 15684.9 860.975  17
  10   0  10 15368.5 898.166  27
  10   0  11 15.8968 97.2422  27
  10   0 -11 174.738 183.236  17
  10   0  11-14.6613 106.553  16
  10   0  12 5974.72 526.285  27
  10   0 -12 5908.78 534.992  17
  10   0  12 6293.52 538.309  16
  10   0  13 109.578 133.838  23
  10   0  13 8.49930 109.228  16
  10   0  13 8.20334 97.7152  27
  10   0 -13 137.348 163.791  17
  10   0  14 304.169 165.274  16
  10   0  14-58.8363 91.2855  23
  10   0 -14 163.378 160.586  17
  10   0  14 45.0424 94.3754  27
  10   0 -15-158.837 154.456  17
  10   0  15 4.99451 91.2995  27
  10   0  15-103.137 106.989  23
  10   0  15 124.427 115.518  16
  10   0 -16 5061.96 473.952  17
  10   0  16 4459.03 388.348  27
  10   0  16 4554.86 440.943  16
  10   0  16 5530.84 443.394  23
  10   0  17 21.8374 119.485  16
  10   0  17-2.88666 93.7872  23
  10   0 -17 84.0809 122.027  17
  10   0 -18 3746.46 389.225  17
  10   0  18 3587.83 337.026  23
  10   0  18 3305.92 350.870  16
  10   0  19-14.2417 98.8851  16
  10   0 -19 74.1310 128.435  17
  10   0  20 2056.80 250.717  16
  10   0 -20 2098.57 275.186  17
  10   0  21-41.8765 76.3988  16
  10   0 -21 29.2701 92.5168  17
  10   0  22 1407.06 180.474  16
  10   0 -22 1571.30 196.692  17
  10   0  23-2.24896 61.1994  16
  11   0   0-33.7353 156.367  27
  11   0   0-170.546 156.891  17
  11   0   1-32.1409 157.760  27
  11   0  -1 84.1651 130.598  27
  11   0   1-137.523 126.184  17
  11   0  -1-145.420 162.297  17
  11   0  -2 1581.27 323.533  27
  11   0   2 1749.14 344.079  27
  11   0   2 2384.55 349.828  17
  11   0  -2 1696.57 265.559  17
  11   0   3-1.63368 157.756  27
  11   0  -3 79.4734 134.324  27
  11   0  -3-317.768 200.514  17
  11   0  -4 13145.7 801.128  27
  11   0  -4 13256.2 751.692  17
  11   0   4 12744.6 862.002  27
  11   0  -5-339.948 186.074  17
  11   0   5 92.6043 160.231  27
  11   0  -6 4546.21 435.921  17
  11   0   6 4696.26 500.226  27
  11   0  -7-68.6343 148.017  17
  11   0  -7 54.4422 89.5137  13
  11   0   7 69.7501 193.253  27
  11   0   7 40.5849 83.9744  16
  11   0  -8 1050.30 212.881  17
  11   0  -8 1139.03 213.281  13
  11   0   8 1131.57 240.495  27
  11   0   8 1438.45 241.197  16
  11   0   9-159.996 116.834  27
  11   0   9 110.528 102.165  16
  11   0  -9-211.406 164.493  17
  11   0  -9 64.2090 92.4528  13
  11   0  10 194.713 124.150  16
  11   0  10 113.358 136.463  27
  11   0 -10 100.167 101.869  13
  11   0 -10 107.536 141.985  17
  11   0 -11 97.9522 118.685  13
  11   0  11 118.539 143.431  27
  11   0  11 212.129 128.341  16
  11   0 -11-123.965 129.031  17
  11   0  12 1676.36 259.551  16
  11   0 -12 1855.54 289.244  17
  11   0  12 1653.91 254.247  27
  11   0  13-105.694 112.843  16
  11   0  13-120.719 107.548  27
  11   0 -13 37.6491 107.753  17
  11   0 -14 594.618 180.645  17
  11   0  14 491.415 151.563  27
  11   0  14 253.281 123.407  16
  11   0  15 83.6485 67.8785  27
  11   0  15 168.182 117.739  16
  11   0 -15 25.0759 113.999  17
  11   0 -16 2220.40 277.230  17
  11   0  16 2489.56 269.131  16
  11   0  16 1822.09 208.258  27
  11   0 -16 2577.53 292.291  13
  11   0  17 99.1063 97.7101  16
  11   0 -17 34.4225 75.7175  13
  11   0 -17 60.2448 93.0680  17
  11   0  18 1379.61 185.820  16
  11   0 -18 1578.47 209.246  17
  11   0 -18 1376.42 198.322  13
  11   0 -19 4.37758 58.7021  13
  11   0  19 62.8345 57.2623  16
  11   0 -19-29.5121 77.9831  17
  11   0 -20 2407.61 213.804  13
  12   0   0 554.307 192.385  27
  12   0  -1-40.6554 108.487  27
  12   0   1 1.66346 109.766  27
  12   0   2 2363.44 345.721  27
  12   0  -2 1955.80 284.240  27
  12   0  -3 263.434 176.196  17
  12   0   3-51.7767 108.626  27
  12   0  -3 2.08046 92.7625  27
  12   0  -4 3350.81 351.240  17
  12   0   4 3639.18 401.002  27
  12   0   5-5.30896 124.769  27
  12   0  -5 114.675 119.616  17
  12   0   6-30.7426 147.937  27
  12   0  -6-13.1916 121.718  17
  12   0   7-123.036 121.823  27
  12   0  -7-187.445 152.053  17
  12   0   8 99.1596 109.372  27
  12   0  -8-193.436 154.453  17
  12   0   9-82.3193 98.0102  27
  12   0  -9-86.2536 128.706  17
  12   0 -10 208.300 90.8818  13
  12   0  10 58.8486 89.1866  27
  12   0 -11-8.56817 61.2490  13
  12   0  11 88.0702 77.2755  27
  12   0 -11-132.445 136.927  17
  12   0  12 498.693 124.718  27
  12   0 -12 363.798 125.970  17
  12   0 -12 642.375 130.977  13
  12   0 -13 100.686 68.8521  13
  12   0  13 15.3358 61.6695  27
  12   0 -14-145.633 109.162  17
  13   0   1 13.8308 74.0346  27
  13   0   2 3852.27 310.170  27
  13   0   3 140.620 89.1857  27
  13   0   4 1572.38 198.881  27
  13   0   5 33.9052 66.6910  27
  13   0   6 2116.30 219.590  27
   0  -1   0 535.579 48.4962   4
   0  -1   0 190.271 36.1988   5
   0  -1   1 34.1371 20.9648   4
   0  -1  -1 42.2461 21.9643   4
   0  -1  -1 56.4665 26.1887   5
   0  -1   1 11.6225 23.0264   7
   0  -1   2 197.469 33.2382   4
   0  -1  -2 275.065 42.4231   5
   0  -1   2 167.883 34.6216   7
   0  -1  -2 183.081 35.8573   4
   0  -1  -3 228.099 43.0361   5
   0  -1   3 320.529 48.5140   7
   0   1  -3 275.505 46.8841   9
   0   1  -4 50.2400 32.3084   9
   0  -1  -4 120.406 43.2806   5
   0   1  -5 182.854 53.5634   9
   0  -1  -5 93.0714 52.5753   1
   0  -1  -5 30.5243 35.9756   5
   0   1  -6 46.7821 16.4136   2
   0   1  -6 74.3780 53.1596   9
   0  -1  -6 125.797 48.9746   5
   0  -1  -6 132.602 56.0126   1
   0  -1  -7 35.6769 41.2087   1
   0   1  -7 9.21737 51.6102   9
   0  -1  -7 70.3355 44.9753   5
   0  -1   7 162.833 104.944   1
   0   1  -8 153.847 60.6183   9
   0  -1   8 282.270 118.092   1
   0  -1  -8 392.794 86.0604   5
   0  -1   9 38.3417 57.6897   1
   0  -1  -9 44.3472 58.6798   5
   0  -1  -9 98.6693 79.7344   1
   0   1  -9 170.111 82.2566   9
   0  -1 -10 79.4298 74.6501   5
   0   1 -10 132.364 77.0203   9
   0  -1 -11 76.8692 61.8871   5
   0   1 -11-5.06512 67.1013   9
   0  -1 -12 224.344 91.4971   5
   0   1 -12 62.6324 71.8743   9
   0  -1 -13 13.8131 62.6006   5
   0   1 -13 56.2560 71.1704   9
   0  -1 -14 259.686 101.711   5
   0   1 -14 124.213 83.0667   9
   0  -1 -15 25.7358 77.0795   5
   0   1 -15 168.496 111.155   9
   0  -1 -16 350.984 119.468   5
   0   1 -16 411.644 128.206   5
   0  -1 -17-66.6019 54.1049   5
   0  -1 -17-57.1356 96.4411   8
   0   1 -17 80.5329 74.9555   5
   0  -1 -18-179.025 112.527   8
   0   1 -18 67.0275 75.4244   5
   0   1 -18 101.556 105.776   8
   0  -1 -18 87.1272 66.4269   5
   0  -1 -19-56.0445 89.9045   8
   0   1 -19 5.26512 90.2432   8
   0   1 -19-194.602 87.8479   5
   0  -1 -20-74.5830 112.880   8
   0   1 -20-10.0589 86.8610   8
   0  -1 -21 17.8397 95.9435   8
   0   1 -21 188.306 108.204   8
   0  -1 -22 299.000 117.922   8
   0   1 -22 193.139 114.620   8
   0   1 -23-119.048 142.759   8
   0  -1 -23 85.9495 82.5064   8
   0   1 -24 89.6146 125.483  31
   0  -1 -24-21.0103 86.3114  31
   0   1 -25 163.975 95.5675  31
   0  -1 -25 98.9688 93.7919  31
   0  -1 -26 202.969 107.994  31
   0   1 -26 234.115 153.931  31
   0  -1 -27 128.748 122.362  31
   0   1 -27-165.361 115.473  31
   0   1 -28 17.2325 98.2128  31
   0  -1 -28 269.271 149.536  31
   0  -1 -29 143.415 119.142  31
   0   1 -29 75.9385 103.959  31
   0   1 -30 295.449 140.952  31
   0  -1 -30 174.213 112.953  31
   0  -1 -31-87.7143 116.566  31
   0   1 -31-48.8696 80.5168  31
   0  -1 -32 243.161 130.568  31
   0   1 -32 56.9282 100.793  31
   0  -1 -33-40.4360 86.5749  31
   0   1 -33-61.8587 99.6563  31
   0   1 -34 83.3448 75.8407  31
   0  -1 -34 16.2614 81.1821  31
   0  -1 -35 8.43210 52.5124  31
   0   1 -35-58.7462 55.7044  31
   1  -1   0 54.9523 22.3004   6
   1  -1   0 48.1264 29.7894   3
  -1  -1   0 99.0056 32.8833   5
   1  -1   0 29.2374 29.4603   4
   1  -1   1 13236.6 336.605   3
   1  -1   1 12051.9 309.681   7
   1  -1  -1 12585.8 314.372   4
   1  -1  -1 12964.7 313.950   3
  -1  -1  -1 13659.7 325.832   5
  -1  -1   1 13093.4 306.998   5
   1  -1  -1 12620.6 295.707   7
   1  -1  -1 12588.7 282.620   6
   1  -1   1 12733.9 320.324   4
   1  -1   2 26048.0 552.440   4
   1  -1  -2 25936.9 505.500   5
  -1  -1   2 27124.4 520.632   7
   1  -1  -2 26353.3 517.962   8
   1  -1   2 26090.2 582.038   3
   1  -1  -2 27746.9 554.407   4
   1  -1   2 27192.0 667.776   1
   1   1  -2 26231.3 494.519   8
   1  -1  -2 26718.4 525.231   3
   1  -1  -3 15196.2 379.944   4
   1  -1   3 14196.1 376.024   4
   1   1  -3 15007.9 339.931   8
   1   1  -3 13902.0 388.482   9
  -1  -1   3 15496.6 347.203   7
  -1  -1  -3 15285.0 390.981   5
   1  -1  -3 15570.2 360.879   8
   1  -1   3 15172.0 426.729   3
  -1   1  -3 14320.2 320.410   9
   1  -1   3 15756.0 526.738   1
   1  -1  -3 15734.6 343.692   3
   1  -1  -3 16085.5 335.782   5
  -1   1  -4 43716.8 821.475   9
   1  -1  -4 46794.6 816.802   5
   1   1  -4 46313.3 926.530   9
   1  -1  -4 45469.9 873.710   8
   1   1  -4 47628.6 858.663   8
   1  -1   4 47276.3 972.295   3
   1  -1  -4 44733.3 887.046   4
   1  -1   4 45613.9 1132.60   1
  -1  -1  -4 44782.5 905.928   5
  -1   1  -5 5664.05 253.523   2
   1  -1  -5 5171.86 219.411   8
  -1   1  -5 5728.26 206.251   9
  -1  -1  -5 5339.27 242.093   5
   1  -1   5 5314.57 267.581   3
   1   1  -5 5349.53 245.145   9
   1  -1  -5 5310.15 181.765   5
   1   1  -5 5582.59 217.282   8
  -1   1   5 5023.29 249.201   1
   1  -1   5 5192.12 345.535   1
   1   1  -5 5117.62 173.366   2
  -1   1   6 9126.95 390.224   1
   1   1  -6 10097.9 342.241   8
  -1   1  -6 8898.61 308.333   9
   1  -1  -6 10110.5 283.416   5
  -1  -1  -6 10047.7 371.531   5
  -1   1  -6 10493.6 358.510   2
   1  -1   6 10552.8 525.921   1
   1  -1  -6 9996.21 346.210   8
   1   1  -6 11314.4 389.894   9
   1  -1  -7 4624.71 246.147   8
  -1   1   7 4669.96 298.093   1
  -1   1  -7 4015.95 218.035   9
   1  -1   7 4472.41 361.934   1
   1   1  -7 4637.37 242.235   8
  -1  -1  -7 4974.57 272.639   5
  -1   1  -7 4641.76 230.295   2
   1  -1  -7 4872.55 196.701   5
   1   1  -7 4901.12 268.289   9
   1  -1  -8 1337.68 146.519   8
   1   1  -8 1385.68 149.375   8
   1  -1  -8 1356.51 110.853   5
   1   1  -8 1405.45 160.010   9
   1  -1   8 1247.25 198.875   1
  -1  -1  -8 1464.03 163.874   5
  -1  -1  -8 1834.74 213.883   1
  -1   1  -8 1431.88 141.852   9
   1  -1  -9 3574.23 255.325   8
  -1  -1  -9 4053.51 340.538   1
   1   1  -9 3406.50 244.234   8
   1  -1   9 3336.27 337.682   1
  -1  -1  -9 3659.37 271.735   5
   1  -1  -9 3545.17 195.281   5
  -1   1  -9 3290.76 228.832   9
   1   1  -9 2573.27 229.913   9
  -1  -1 -10 63249.7 1653.76   1
   1   1 -10 59034.4 1357.79   8
   1  -1  10 58105.6 1657.26   1
   1  -1 -10 58436.4 1197.84   5
   1  -1 -10 57901.2 1359.31   8
  -1   1 -10 63387.3 1336.06   9
   1   1 -10 69725.4 1477.20   9
   1  -1 -11 7622.33 336.454   5
  -1  -1 -11 6481.58 401.789   5
  -1   1 -11 7538.58 385.895   9
   1   1 -11 7395.20 409.876   8
   1  -1 -11 6920.84 404.672   8
   1   1 -11 6316.87 408.556   9
  -1  -1 -12 124437. 2443.17   5
  -1   1 -12 114721. 2289.01   9
   1  -1 -12 122102. 2412.88   8
   1   1 -12 119529. 2402.95   8
   1  -1 -12 117751. 2191.70   5
   1   1 -12 112996. 2447.49   9
   1  -1 -13 148.597 70.5314   5
   1  -1  13 82.7182 68.5600   3
   1   1 -13 79.9326 93.8469   8
   1   1 -13 160.178 111.461   9
  -1  -1 -13 176.110 93.7968   5
   1  -1 -13 178.788 100.521   8
   1  -1 -14 21350.6 820.490   8
  -1  -1 -14 22511.4 827.832   5
   1  -1 -14 21167.1 688.073   5
   1   1 -14 20563.8 798.245   8
   1  -1  14 20159.2 716.194   3
   1   1 -14 18891.5 808.059   9
  -1   1 -15 17036.1 730.696   5
   1   1 -15 18026.8 763.588   8
   1   1 -15 17064.1 662.423   5
   1   1 -15 17850.7 787.105   9
   1  -1  15 16607.7 647.998   3
  -1  -1 -15 18559.1 755.366   5
   1  -1 -15 17370.0 763.304   8
   1   1 -16 5695.40 442.709   9
   1  -1  16 4467.82 337.377   3
  -1   1 -16 5705.39 423.526   5
   1  -1 -16 5089.11 421.858   8
  -1  -1 -16 5797.92 412.847   5
   1   1 -16 5122.86 406.090   8
   1  -1 -17-19.4426 94.2905   8
   1   1 -17-56.2214 90.2011   8
  -1  -1 -17 66.8242 87.4833   5
  -1   1 -17-48.6903 79.2129   5
  -1   1 -18 41671.6 1289.30   5
   1  -1 -18 40974.9 1343.59   8
   1   1 -18 43651.2 1355.49   8
  -1  -1 -18 45081.9 1311.71   5
   1  -1 -19 10200.8 621.946   8
  -1   1 -19 9413.20 568.332   5
   1   1 -19 10123.6 610.334   8
  -1  -1 -19 10286.4 572.987   5
  -1  -1 -20 15581.0 728.571   5
  -1   1 -20 15600.6 744.290   5
   1  -1 -20 15251.3 785.139   8
   1   1 -20 14585.5 764.484   8
  -1  -1 -21 465.018 129.023   5
  -1   1 -21 102.249 85.8919   5
   1  -1 -21 230.376 128.267   8
  -1  -1 -21 326.917 139.699   8
   1   1 -21 312.897 131.578   8
  -1   1 -22 7803.14 526.604   5
  -1  -1 -22 7826.95 564.977   8
  -1   1 -22 7720.67 556.239   8
   1   1 -22 7018.23 529.725   8
   1  -1 -22 7217.96 541.599   8
  -1  -1 -23 496.193 180.305   8
  -1   1 -23 467.021 150.829  31
   1  -1 -23 485.355 170.701  24
  -1   1 -23 245.457 125.135   8
   1   1 -23 472.083 168.380   8
   1  -1 -23 282.235 119.054  31
   1  -1 -23 550.097 171.148   8
   1   1 -23 372.194 123.851  31
  -1  -1 -23 506.906 162.730  31
   1  -1 -24 173.076 111.907  31
  -1   1 -24 88.6465 96.6350  31
   1  -1 -24 133.111 103.082  24
  -1  -1 -24 237.230 143.472  31
   1   1 -24-36.8529 79.0769  31
  -1  -1 -25 4897.74 464.477  31
  -1   1 -25 5438.71 476.444  31
   1  -1 -25 4137.57 436.546  31
   1   1 -25 6119.87 516.641  31
  -1   1 -26 24900.2 1060.21  31
   1   1 -26 23266.0 1042.92  31
  -1  -1 -26 23772.2 1051.62  31
   1  -1  26 22049.0 923.190  29
  -1  -1 -27-46.8098 104.714  31
   1   1 -27-61.3827 125.087  31
   1  -1 -27 280.380 148.011  31
  -1   1 -27 183.889 133.070  31
   1  -1  27 121.750 94.3410  29
  -1  -1 -28 1222.69 242.703  31
  -1   1 -28 834.102 196.389  31
   1   1 -28 1062.83 223.371  31
   1  -1 -28 879.567 215.809  31
  -1   1 -29 169.485 81.3011  31
   1   1 -29 4.85256 89.2361  31
  -1  -1 -29-116.139 114.562  31
   1  -1 -29 54.7557 90.5768  31
   1  -1 -30 4237.12 416.441  31
  -1  -1 -30 5273.24 450.176  31
  -1   1 -30 4659.13 412.689  31
   1   1 -30 4928.54 445.068  31
   1  -1 -31 112.253 100.449  31
   1   1 -31 185.497 128.375  31
  -1  -1 -31 345.974 133.652  31
  -1   1 -31 158.635 90.3558  31
   1  -1 -32 6686.50 464.501  31
   1   1 -32 5935.83 441.214  31
  -1   1 -32 6182.02 426.266  31
  -1  -1 -32 6012.85 432.472  31
   1   1 -33 2125.69 243.739  31
  -1   1 -33 2247.20 238.714  31
   1  -1 -33 2246.91 253.160  31
  -1  -1 -33 2486.96 261.276  31
  -1  -1 -34 3141.44 267.272  31
   1   1 -34 3077.21 266.374  31
   1  -1 -34 3259.04 277.096  31
  -1   1 -34 3451.45 266.512  31
   1   1 -35 19.5732 49.8199  31
  -1  -1 -35-40.0842 61.0366  31
   1  -1 -35 167.679 70.2322  31
  -1   1 -35 130.219 63.7282  31
   2  -1   0 944520. 14285.9   6
   2  -1   0 936485. 14345.8   3
  -2  -1   0 947639. 14269.1   5
   2   1   0 961428. 14269.8   6
   2  -1   1 277910. 4322.17   4
   2  -1  -1 284053. 4310.41   6
   2  -1   1 273254. 4363.44   3
   2   1  -1 287472. 4281.02   6
   2  -1  -1 277230. 4347.62   3
   2  -1  -1 283350. 4243.40   7
   2  -1   1 280141. 4304.84   6
   2  -1  -1 278529. 4309.18   4
  -2  -1   1 274238. 4255.01   5
   2  -1  -2 92496.6 1503.02   7
   2  -1  -2 91012.3 1578.08   6
   2   1  -2 91562.1 1555.90   6
   2  -1  -2 93092.7 1610.46   3
  -2   1  -2 87841.0 1712.80   1
  -2  -1  -2 94860.5 1606.54   5
   2  -1   2 93409.7 1606.83   4
  -2  -1   2 92707.3 1496.11   7
   2  -1   2 90998.5 1638.70   3
   2   1  -2 98364.9 1619.94   9
  -2  -1   2 89997.9 1515.61   5
   2  -1  -2 94293.4 1579.07   4
   2   1  -2 96429.4 1809.72   2
  -2   1  -3 4689.03 282.484   1
   2  -1   3 4204.25 217.052   3
   2  -1  -3 4316.80 149.996   7
   2   1  -3 4508.08 186.547   6
   2  -1  -3 4225.78 194.718   6
  -2  -1   3 4413.23 151.111   7
   2  -1   3 4668.08 213.417   4
   2   1  -3 4185.10 246.091   2
   2  -1  -3 4220.84 195.687   3
   2   1  -3 4705.61 217.596   9
  -2  -1  -3 4496.42 214.023   5
   2  -1  -3 4550.02 194.645   4
  -2   1  -4 32390.1 934.279   1
   2  -1   4 34091.1 783.370   3
   2   1  -4 32327.3 760.901   9
   2  -1  -4 34802.9 723.263   4
  -2  -1   4 34422.2 638.394   7
   2   1  -4 32127.7 791.375   2
   2  -1  -4 34460.4 740.890   8
  -2  -1  -4 35777.9 790.639   5
   2  -1  -4 33950.1 727.487  11
   2  -1   4 33821.8 803.622  10
  -2   1  -4 33328.0 893.502   2
   2   1  -4 33807.5 716.264   8
   2  -1  -4 33337.4 720.034   3
  -2   1  -5 61.2155 55.9850   2
  -2  -1  -5 105.368 64.6476   5
   2  -1  -5 76.7564 42.7032  11
   2  -1   5 58.6943 52.5902  10
   2   1  -5 129.816 45.2416   8
   2  -1   5 105.841 56.9355   3
   2  -1  -5 71.7730 43.4204   4
   2  -1  -5 128.222 54.3130   8
   2   1  -5 132.670 64.4302   9
   2  -1   6 143110. 2473.88   3
   2  -1  -6 134665. 2394.20   8
   2  -1  -6 138450. 2188.03   5
   2   1  -6 140113. 2383.60   8
   2   1  -6 140664. 2491.44   9
   2  -1   6 142047. 2480.17  10
   2  -1  -6 142382. 2385.52   4
   2   1  -6 143376. 2241.47  10
  -2   1  -6 140681. 2289.55   9
  -2  -1  -6 144659. 2529.39   5
  -2   1  -6 138574. 2580.79   2
   2  -1  -6 145452. 2384.55  11
   2  -1   7 21449.1 636.454  10
   2  -1  -7 21741.1 585.390  11
   2   1  -7 22281.1 457.663  10
   2   1  -7 22135.3 602.663   8
  -2   1  -7 23345.9 890.051   1
  -2   1  -7 25360.1 745.011   2
   2   1  -7 20541.6 647.275  12
   2  -1  -7 22407.7 592.676   4
  -2  -1  -7 21898.1 697.240   5
  -2   1   7 22364.3 688.202   1
   2  -1   7 22890.9 649.955   3
   2   1  -7 22982.9 685.982   9
   2   1   7 20947.8 478.391   3
   2  -1  -7 22386.8 617.876   8
  -2   1  -7 23254.3 555.564   9
   2  -1  -7 22188.7 446.219   5
  -2   1   8 204921. 3509.16   1
   2  -1  -8 209050. 3301.94  11
  -2  -1  -8 196888. 3509.97   5
   2   1   8 191982. 3082.36   3
   2  -1   8 182834. 3313.92  10
   2  -1   8 198139. 3383.13   3
   2   1  -8 192183. 3366.32  12
  -2   1  -8 192785. 3221.12   9
   2  -1  -8 196717. 3056.56   5
   2   1  -8 204788. 3327.08   8
   2  -1  -8 202210. 3349.96   8
  -2   1  -8 208964. 3889.05   1
   2   1  -8 197716. 3452.48   9
  -2  -1  -9 15703.6 644.507   5
   2   1  -9 17943.4 658.355   9
  -2   1  -9 19205.0 861.069   1
   2   1  -9 16930.6 574.391  12
   2  -1  -9 16933.0 582.250   8
   2  -1   9 16594.9 551.118  10
   2  -1   9 16959.1 584.771   3
  -2   1   9 18308.6 682.041   1
   2   1  -9 16719.0 563.116   8
   2  -1  10 34597.5 848.594  10
   2  -1 -10 32135.3 904.811   8
   2   1 -10 32677.4 874.520  12
   2  -1  10 32866.8 911.601   3
  -2   1  10 34773.6 1036.75   1
   2   1 -10 33177.1 998.295   9
   2   1 -10 31732.3 901.420   8
  -2  -1 -10 29529.2 980.667   5
   2   1 -11 4864.50 368.005   9
  -2   1  11 5005.87 372.170   1
  -2  -1 -11 4745.64 369.569   5
   2   1 -11 5120.43 334.571   8
   2  -1  11 4369.71 306.045   3
   2   1 -11 4804.89 289.659  12
   2  -1 -11 4790.12 328.367   8
  -2   1  12 24338.0 909.610   1
   2   1 -12 24673.0 919.282   9
   2   1 -12 25240.1 827.186   8
   2  -1 -12 23775.5 829.394   8
   2  -1  12 25177.7 781.654   3
   2  -1  13 17588.8 660.127   3
   2   1 -13 16626.8 696.964   8
  -2  -1 -13 17509.8 770.724   5
   2   1 -13 18785.0 811.779   9
   2  -1 -13 18049.0 729.269   8
  -2  -1 -14 98941.2 2255.53   5
   2  -1  14 103845. 2053.02   3
   2   1 -14 98722.6 2191.91   8
   2  -1 -14 99358.6 2206.60   8
   2   1 -15 21685.3 929.725   9
   2  -1  15 24261.0 795.349   3
   2   1 -15 23222.7 893.633   8
  -2  -1 -15 24058.1 932.626   5
  -2   1 -15 21263.2 867.317   5
   2  -1 -15 24119.2 921.731   8
   2   1 -16 148423. 3116.72   9
   2  -1 -16 136532. 2987.44   8
  -2   1 -16 146949. 3007.21   5
   2   1 -16 138729. 2962.46   8
   2  -1  16 141358. 2744.55   3
  -2  -1 -16 144143. 2993.55   5
   2  -1 -17 9992.02 611.697   8
   2   1 -17 9922.92 625.514   9
  -2  -1 -17 10824.3 612.267   5
  -2   1 -17 9560.47 579.512   5
   2   1 -17 10467.6 617.533   8
   2   1 -18 25960.7 1032.35   8
  -2   1 -18 24669.5 979.713   5
  -2  -1 -18 26503.8 1013.78   5
   2  -1 -18 25561.2 1040.64   8
  -2  -1 -19 2732.99 313.076   5
  -2   1 -19 2229.92 288.177   5
   2   1 -19 2337.64 304.124   8
   2  -1 -19 2467.44 315.580   8
  -2   1 -20 6442.86 485.238   5
   2  -1 -20 6494.29 522.842   8
  -2  -1 -20 7287.60 508.833   5
   2   1 -20 7229.89 535.379   8
   2  -1 -21 263.786 106.519   8
   2   1 -21 463.071 136.362   8
  -2   1 -21 493.529 159.412   5
  -2  -1 -21 459.296 156.704   5
   2   1 -22 38421.8 1356.04   8
   2  -1 -22 37945.6 1370.38   8
  -2   1 -22 41165.3 1354.24   5
  -2  -1 -22 40005.1 1311.34   5
   2  -1 -23 1325.87 240.757  31
  -2   1 -23 1451.42 245.099  31
  -2  -1 -23 1168.50 224.694  31
   2   1 -23 1534.97 255.487  31
  -2   1 -23 1629.09 260.904   5
   2  -1 -23 1167.89 225.905  24
   2   1  23 915.705 190.842  21
   2   1 -23 1454.26 245.044   8
  -2  -1 -23 1278.41 221.515   5
   2  -1 -24 35358.3 1321.91  31
  -2  -1 -24 33803.5 1275.71  31
   2   1 -24 36070.1 1331.02  31
  -2   1 -24 35568.4 1264.88  31
   2  -1 -24 33309.0 1289.40  24
   2   1  24 37014.2 1270.16  21
   2   1 -25 7132.46 573.240  31
   2   1  25 8477.64 572.254  21
   2  -1 -25 7947.93 599.596  31
  -2   1 -25 8127.84 570.342  31
  -2  -1 -25 7896.82 584.225  31
   2  -1 -26 5756.81 516.207  31
   2   1  26 6008.89 476.983  21
   2   1 -26 6175.98 521.615  31
  -2  -1 -26 6747.27 532.652  31
  -2   1 -26 6129.97 498.688  31
   2   1  27 552.864 164.392  21
  -2  -1 -27 219.986 129.382  31
  -2   1 -27 275.027 114.486  31
   2  -1 -27 91.4374 107.124  31
   2   1 -27 177.679 136.759  31
   2  -1  27 283.733 129.317  29
   2   1 -28 9128.88 624.916  31
   2  -1  28 9593.97 591.857  29
   2  -1 -28 10436.1 668.169  31
  -2  -1 -28 9770.77 627.598  31
   2   1  28 9894.54 589.111  21
  -2   1 -28 10021.0 616.980  31
   2  -1  29 2405.64 286.092  29
   2   1 -29 1729.86 270.991  31
  -2  -1 -29 2476.86 310.956  31
  -2   1 -29 2109.41 276.214  31
   2   1  29 2867.92 305.128  21
   2  -1 -29 2648.76 328.135  31
  -2  -1 -30 15088.6 747.594  31
   2  -1  30 15428.6 700.288  29
  -2   1 -30 15833.3 734.266  31
   2   1 -30 15836.9 781.713  31
   2  -1 -30 15162.8 772.189  31
   2   1 -31 2147.16 282.904  31
  -2  -1 -31 2174.02 264.161  31
   2  -1 -31 2663.55 302.832  31
  -2   1 -31 2214.60 255.245  31
   2  -1  31 1905.61 222.926  29
   2   1 -32 20805.4 824.432  31
   2  -1 -32 20551.7 813.711  31
  -2   1 -32 20201.3 748.967  31
  -2  -1 -32 18729.6 761.675  31
  -2   1 -33 1159.38 161.620  31
  -2  -1 -33 1089.24 169.049  31
   2   1 -33 1289.09 190.104  31
   2   1 -33 852.842 143.145  14
   2  -1 -33 1175.29 183.925  31
  -2  -1 -34 1069.89 143.635  31
   2   1 -34 929.218 127.162  14
   2  -1 -34 1156.74 164.306  31
  -2   1 -34 964.954 128.094  31
   2   1 -34 1079.96 160.413  31
   2   1 -35 2.96495 51.6830  31
   2  -1 -35 70.5971 56.9982  17
   2  -1 -35 91.7414 62.1171  31
   3   1   0 289.592 110.821   2
   3  -1   0 180.581 53.7062   4
   3  -1   0 255.805 77.6015   3
  -3  -1   0 208.818 50.1874   5
   3   1   0 157.112 48.8405   6
   3  -1   0 281.448 66.8526   6
  -3  -1   1 575.674 67.1081   5
   3  -1  -1 866.167 93.8550   4
   3   1  -1 616.594 131.690   2
   3  -1   1 625.960 85.4348   4
  -3  -1  -1 610.124 79.6213   5
   3   1   1 771.899 151.876   2
   3  -1  -1 701.312 110.394   3
   3   1  -1 630.000 89.3320   9
   3  -1   1 670.177 95.6138   6
   3  -1   1 484.186 92.6891   3
   3  -1  -1 709.598 97.7893   6
   3   1  -1 588.889 83.8762   6
  -3  -1   2 126402. 2060.87   5
   3  -1   2 127572. 2259.81   3
  -3  -1  -2 126678. 2175.87   5
   3   1  -2 136279. 2216.62   9
   3  -1   2 128475. 2194.70   4
   3  -1  -2 128000. 2241.50   3
   3   1   2 128609. 2688.90   2
   3  -1  -2 134857. 2164.73   4
   3   1  -2 118323. 2207.63  11
   3   1  -2 126849. 2479.71   2
  -3   1  -2 129718. 2557.74   2
   3  -1  -2 126224. 2208.14   6
   3   1  -2 125014. 2174.71   6
   3  -1  -3 24815.2 644.576   3
   3   1  -3 22796.9 627.124   9
  -3  -1   3 22900.4 453.875   7
   3  -1  -3 22799.6 607.405   6
   3   1  -3 25116.3 612.484   6
   3  -1   3 21925.9 635.564   3
   3   1  -3 22687.6 632.009  11
   3   1  -3 23711.7 764.492   2
  -3  -1   3 23842.0 495.972   5
  -3  -1  -3 25225.4 630.590   5
   3  -1  -3 23604.3 571.827   4
   3   1   3 25953.3 960.349   2
  -3   1  -3 23231.2 813.834   2
   3  -1   3 23429.4 711.649  10
   3  -1  -4 384275. 5936.79   4
   3   1  -4 386459. 5984.79   6
   3  -1  -4 389966. 6034.66  11
   3   1  -4 387501. 6345.14  12
  -3  -1  -4 378586. 6054.99   5
  -3   1  -4 399630. 6406.92   2
   3  -1   4 380137. 6075.09   3
   3  -1  -4 379980. 5765.31   7
   3  -1  -4 389206. 6040.46   3
   3   1  -4 378515. 6054.84   9
   3  -1   4 385304. 6201.19  10
   3  -1  -4 389727. 6016.73   6
   3  -1  -5 1046.40 110.649   4
   3  -1  -5 923.088 115.316  11
  -3   1  -5 982.629 165.052   2
   3   1  -5 979.600 119.299   6
   3   1  -5 1086.59 171.523  12
  -3   1  -5 1145.56 174.036   1
   3  -1   5 1259.50 149.325   3
   3  -1  -5 1129.07 127.377   6
   3   1   5 1054.70 204.776   2
   3   1  -5 1069.78 138.688   9
  -3  -1  -5 1037.56 137.117   5
   3  -1   5 1031.71 151.505  10
   3   1  -5 994.799 106.477  10
   3   1  -6 53260.7 1332.11  12
  -3   1  -6 56536.4 1404.93   2
  -3  -1  -6 56292.1 1264.24   5
   3   1  -6 52112.6 1041.93  10
   3   1   6 51075.2 1553.58   2
  -3   1  -6 54044.3 1430.43   1
   3  -1  -6 52687.7 1073.19   4
   3   1  -6 51362.7 1207.22   9
   3  -1   6 50627.7 1255.12  10
   3  -1   6 49820.3 1165.32   3
   3  -1  -6 50280.6 1129.82  11
   3  -1   7 1146.94 163.601  10
   3  -1  -7 1112.14 142.931   8
   3   1  -7 1103.65 167.896  12
   3   1   7 1012.48 199.050   2
   3  -1  -7 1049.94 135.064  11
   3   1   7 1004.30 137.219  12
   3  -1   7 1072.80 140.502   3
  -3  -1  -7 1327.67 179.071   5
   3   1  -7 1186.97 157.506   9
  -3   1  -7 1266.92 203.981   1
   3   1   7 1072.77 113.653   3
   3  -1  -7 916.297 114.609   4
  -3   1  -7 1098.32 173.970   2
   3   1  -7 1194.83 134.327   8
   3   1  -7 1223.49 109.727  10
   3   1  -8 9617.81 475.695   9
   3  -1  -8 9764.16 418.277  11
  -3  -1  -8 9268.07 489.824   5
   3   1   8 9219.33 610.849   2
   3  -1   8 9447.69 438.390   3
   3  -1  -8 9363.63 418.363   8
   3   1  -8 9411.54 410.131   8
   3  -1  -8 10464.3 391.230   4
   3   1   8 10073.1 414.019  12
   3   1  -8 8904.39 470.132  12
   3  -1   8 8459.44 451.435  10
   3   1   8 9162.65 345.445   3
   3  -1   9 1103.95 158.121  10
   3  -1  -9 1238.52 141.518   4
   3  -1  -9 1387.12 170.716   8
   3  -1  -9 1772.17 181.356  11
  -3   1   9 1120.15 167.115   1
  -3  -1  -9 1251.22 197.652   5
   3   1  -9 1086.44 164.341  12
   3   1  -9 1126.42 148.177   8
   3  -1   9 1089.11 159.383   3
   3   1  -9 1241.00 182.612   9
   3  -1 -10 132508. 2586.13   8
   3   1 -10 138649. 2574.39   8
   3  -1  10 141075. 2623.59   3
   3   1 -10 151169. 2831.95   9
   3   1 -10 130426. 2652.49  12
   3  -1  10 142420. 2661.11  10
   3  -1 -10 140750. 2492.96   4
   3   1 -11 23558.4 810.669  12
   3  -1 -11 23448.4 789.181   8
   3  -1  11 22338.5 770.724   3
   3  -1 -11 23225.5 720.017   4
   3   1 -11 22450.4 880.104   9
   3   1 -11 22393.0 762.906   8
   3  -1 -12 75316.1 1651.68   4
   3   1 -12 80102.1 1751.62  12
   3   1 -12 76129.4 1734.10   8
  -3  -1 -12 75645.3 1922.02   5
   3  -1  12 72324.7 1695.30   3
   3   1 -12 73884.2 1905.04   9
   3  -1 -12 78932.9 1768.22   8
   3   1 -13 1750.51 255.703   9
  -3  -1 -13 2011.62 271.569   5
   3  -1  13 1709.07 210.250   3
   3  -1 -13 1784.88 228.316   8
   3  -1 -13 1876.14 211.035   4
  -3   1 -13 1584.09 235.795   5
   3   1 -13 1823.93 229.556   8
   3   1 -14 21143.8 936.544   9
   3  -1 -14 23575.8 893.676   8
  -3  -1 -14 25319.1 995.006   5
  -3   1 -14 21536.9 894.837   5
   3  -1 -14 22555.2 807.674   4
   3   1 -14 24300.3 892.829   8
   3  -1  14 25468.1 853.116   3
  -3  -1 -15 3656.21 368.010   5
   3  -1 -15 2618.22 285.455   4
   3   1 -15 3211.57 326.297   8
   3  -1  15 3406.61 297.661   3
   3   1 -15 3330.92 358.455   9
  -3   1 -15 3728.91 357.897   5
   3  -1 -15 3075.90 324.220   8
  -3  -1 -16 12258.6 686.736   5
   3  -1 -16 10928.9 638.478   8
   3   1 -16 11860.7 701.486   9
   3   1 -16 10907.9 630.992   8
   3  -1 -16 9629.91 566.193   4
  -3   1 -16 12362.9 667.865   5
  -3  -1 -17 5470.65 456.198   5
   3   1 -17 6096.76 507.722   9
   3   1 -17 5045.56 434.537   8
  -3   1 -17 5361.51 447.183   5
   3  -1 -17 5055.09 417.210   4
   3  -1 -17 4968.62 446.515   8
  -3   1 -18 81862.6 2079.52   5
   3  -1 -18 80515.3 2118.59   8
   3   1 -18 82168.3 2111.70   8
  -3  -1 -18 81296.1 2092.84   5
   3  -1 -18 79060.7 1979.36   4
   3  -1 -19 3187.98 343.951   4
  -3  -1 -19 3290.10 356.717   5
  -3   1 -19 3675.81 380.312   5
   3  -1 -19 3733.03 408.153   8
   3   1 -19 3708.93 391.898   8
  -3   1 -20 48779.7 1535.95   5
  -3  -1 -20 50441.9 1546.23   5
   3   1 -20 51343.1 1604.44   8
   3  -1 -20 49608.8 1606.54   8
   3  -1 -20 47438.3 1470.21   4
   3   1 -21 206.037 126.404   8
  -3   1 -21 375.862 141.187   5
   3  -1 -21 300.501 128.922   8
  -3  -1 -21 186.393 112.352   5
   3  -1 -21 185.903 100.442   4
   3  -1 -22 7177.86 571.072   8
   3   1 -22 7952.91 587.277   8
  -3   1 -22 8434.73 582.665   5
   3  -1 -22 7807.54 570.024  31
   3   1 -22 9033.98 613.510  31
   3  -1 -22 7887.14 590.647  24
   3   1  22 6940.46 542.474  23
   3  -1  22 7166.69 530.959  21
  -3  -1 -22 8167.25 564.990   5
   3   1  22 7742.58 558.251  21
   3   1 -23 207.587 128.698  31
   3  -1 -23 145.004 119.077  31
   3   1  23 135.759 109.054  21
   3  -1 -23 3.43571 81.4375  24
  -3  -1 -23-216.242 111.386  31
   3  -1  23 230.611 122.156  21
   3   1  24 6194.06 501.731  21
   3  -1 -24 6148.13 520.127  31
  -3  -1 -24 6599.49 512.738  31
   3  -1 -24 6103.53 528.318  24
   3   1 -24 5938.61 507.907  31
   3  -1  24 5755.86 482.871  21
   3   1  25 4678.43 437.493  21
  -3  -1 -25 4257.25 411.385  31
   3  -1  25 4290.61 414.764  21
   3   1 -25 4713.70 454.640  31
   3  -1 -25 4638.41 449.412  31
   3   1 -26 35895.6 1316.99  31
   3  -1  26 38186.9 1292.41  21
   3  -1 -26 36328.4 1337.86  31
  -3  -1 -26 32856.1 1227.56  31
   3   1  26 36403.5 1290.15  21
   3   1  27 975.746 198.262  21
   3  -1  27 874.053 202.406  29
   3  -1  27 1191.50 222.328  21
  -3  -1 -27 1026.52 206.873  31
   3  -1 -27 854.314 198.824  31
   3   1 -27 746.549 182.228  31
   3  -1  28 11677.6 662.937  29
   3   1 -28 11841.9 692.570  31
  -3  -1 -28 11899.8 669.422  31
   3   1  28 11775.4 662.873  21
   3  -1 -28 11414.0 686.835  31
  -3  -1 -29 168.523 103.600  31
   3  -1  29 272.683 124.908  29
   3  -1 -29-35.6751 84.1105  31
   3   1  29 106.808 100.751  21
   3   1 -29 96.4159 104.800  31
   3  -1 -30 3694.83 358.190  31
   3   1 -30 3348.51 338.953  31
   3  -1  30 3062.97 305.113  29
  -3  -1 -30 2751.51 292.204  31
   3   1  30 3607.21 326.736  21
   3  -1 -31-64.5088 87.7231  31
   3  -1  31-44.2775 85.3392  29
   3   1 -31 128.448 101.208  14
   3   1  31 54.3197 81.0038  21
  -3  -1 -31-0.76999 71.8810  31
   3   1 -31 183.172 114.121  31
   3  -1 -32 6400.83 411.849  31
  -3  -1 -32 5223.14 348.695  31
   3  -1  32 5764.87 363.766  29
   3   1 -32 6662.22 426.063  31
   3   1  32 5533.79 344.921  21
   3   1 -32 6399.53 409.390  14
   3   1  32 5925.02 363.366  29
   3   1  33 1436.31 157.793  29
   3  -1 -33 1944.70 209.123  31
   3   1 -33 1587.35 195.602  31
   3  -1  33 1500.94 165.377  29
  -3  -1 -33 1592.56 169.837  31
   3   1 -33 1745.81 194.144  14
   3  -1 -34 7533.64 358.019  31
   3   1 -34 7305.80 366.073  31
   4  -1   0 12213.0 454.763   6
   4   1   0 11625.4 400.914   9
   4  -1   0 12170.0 413.606   4
   4   1   0 12039.7 442.751   6
  -4  -1   0 12950.8 382.876   5
   4   1   0 11753.5 438.823  11
   4   1   0 11808.8 663.841  12
   4   1   0 11649.5 631.377   2
   4  -1   0 12462.1 485.445   3
  -4  -1   1 171.950 46.9534   5
   4  -1   1 110.479 58.6036   4
   4   1   1 166.281 52.4462  11
   4  -1  -1 89.2125 56.6933   6
   4   1  -1 166.636 63.8282   9
   4  -1   1 127.542 65.2253   3
   4   1  -1 110.236 88.6443   2
   4   1   1 187.772 134.389  12
   4   1   1 77.3961 45.4296   9
   4  -1  -1 196.249 60.6765   4
   4  -1  -1 161.174 75.4567   3
   4   1  -1 117.044 61.6442   6
  -4  -1  -1 89.1773 47.4869   5
   4   1  -1 71.0439 49.6291  11
   4   1  -1 33.9577 98.7118  12
   4   1   1 255.990 111.163   2
   4  -1   2 86268.0 1732.81   3
   4   1  -2 82548.2 1634.05   6
   4   1  -2 84757.7 1643.70   9
  -4  -1   2 86720.1 1463.15   5
   4   1  -2 89665.4 2132.39  12
   4   1   2 85933.4 2062.09  12
   4   1   2 85539.4 1624.35  11
  -4  -1  -2 85786.0 1598.90   5
   4  -1  -2 86408.2 1728.43   3
   4  -1  -2 86148.0 1669.33   6
   4   1  -2 81068.7 1684.89  11
   4  -1   2 82084.0 1814.99  10
   4  -1  -2 86714.7 1579.97   4
   4  -1  -3 44430.1 1074.84   3
   4   1  -3 45461.0 1388.07  12
   4   1   3 48992.4 1370.36  12
   4  -1  -3 42596.8 1054.16  11
   4   1  -3 44961.3 1024.02   6
   4   1  -3 43741.2 1039.61   9
   4  -1   3 43387.2 1091.02   3
  -4  -1  -3 47239.4 1023.99   5
   4   1  -3 43628.3 1076.01  11
   4  -1  -3 46460.2 965.339   4
   4  -1  -3 44793.6 1043.71   6
   4  -1   3 45816.0 1202.94  10
   4   1   3 43668.9 976.587  11
   4   1  -3 44838.2 1069.67  10
   4   1  -4 23304.7 671.045   6
   4   1  -4 20910.0 680.596   9
   4   1   4 26130.0 926.654  12
   4   1  -4 23305.8 728.660  11
   4   1  -4 24108.5 956.632  12
   4  -1  -4 24690.0 624.741   4
   4  -1  -4 23035.4 705.387  11
   4  -1  -4 23894.2 690.208   6
  -4  -1  -4 24115.9 691.037   5
   4  -1   4 23360.6 821.071  10
   4  -1   4 22119.3 711.974   3
   4   1   4 22923.1 619.348  11
   4   1  -4 23868.0 687.616  10
   4  -1  -4 23785.9 715.091   3
   4  -1   5 5512.59 391.216  10
   4   1   5 5838.62 269.666  11
   4   1  -5 6415.06 466.060  12
   4  -1  -5 6218.32 283.189   4
   4   1  -5 6059.66 314.793   6
  -4  -1  -5 6124.51 338.745   5
   4  -1  -5 6005.37 334.165  11
   4  -1  -5 5370.91 309.535   6
   4   1  -5 5280.66 328.254   9
   4  -1   5 5612.51 337.994   3
   4   1  -5 5883.32 304.135  10
   4   1   5 6461.25 431.619  12
  -4  -1  -6 4659.77 312.736   5
   4   1   6 5291.02 372.750  12
   4   1  -6 4795.34 322.575   9
   4  -1  -6 5638.69 321.715   6
   4   1  -6 4376.89 278.438   6
   4  -1   6 4492.98 307.543   3
   4  -1  -6 4423.84 243.556   4
   4   1  -6 5276.09 414.909  12
   4  -1  -6 4811.88 302.409  11
   4  -1   6 4388.70 350.027  10
   4   1  -6 4797.45 266.245  10
   4   1  -7 68.3548 46.3414  10
   4  -1  -7 68.4024 44.9842   4
   4   1  -7 113.096 85.9143   9
  -4  -1  -7 83.6537 87.0498   5
   4  -1   7 98.9388 83.3093   3
   4   1  -7 64.3701 80.5496  12
   4   1  -7 28.9119 56.7407   6
   4   1   7 77.9248 60.4519  12
   4  -1   7-3.64853 81.5218  10
   4  -1  -7 161.341 76.6069  11
   4  -1  -7 31.9815 62.8276   6
   4   1  -8 7988.63 505.003  12
   4  -1  -8 8163.56 352.496   4
   4   1   8 8223.32 436.457  12
   4  -1  -8 8115.60 420.012  11
  -4  -1  -8 7374.59 457.512   5
   4   1  -8 7663.00 456.511   9
   4  -1   8 8104.13 433.335   3
   4  -1   8 7046.72 459.782  10
   4   1  -8 7948.66 399.419   6
   4  -1  -8 7682.26 401.122   6
   4  -1   9 23076.2 870.483  10
  -4  -1  -9 23490.8 896.034   5
   4   1  -9 22580.1 863.334   9
   4   1  -9 22814.9 747.713   6
   4  -1  -9 23236.8 771.478   6
   4  -1   9 25195.4 825.333   3
   4  -1  -9 23529.3 677.391   4
  -4   1  -9 23639.2 903.393   5
   4  -1  -9 23060.8 778.941  11
   4   1  -9 21573.6 878.659  12
   4   1 -10 20958.3 865.704   9
   4  -1 -10 22616.4 785.334  11
   4  -1 -10 22936.7 687.656   4
   4  -1  10 23775.7 811.648   3
  -4   1 -10 23408.4 907.726   5
   4   1 -10 20083.0 842.418  12
  -4  -1 -10 20552.7 872.181   5
   4  -1  10 22310.2 853.442  10
  -4  -1 -11 2237.20 295.876   5
  -4   1 -11 1921.43 253.085   5
   4  -1  11 2693.47 269.302   3
   4   1 -11 2377.42 272.783  12
   4  -1 -11 2107.29 203.466   4
   4  -1  11 2435.55 262.700  10
   4   1 -11 2466.63 301.090   9
   4  -1 -12 17551.3 737.539   8
  -4   1 -12 16363.9 771.393   5
   4  -1  12 17526.8 714.655   3
   4   1 -12 17366.0 719.396   8
  -4  -1 -12 16811.2 816.578   5
   4   1 -12 15803.5 795.610   9
   4   1 -12 18167.7 774.196  12
   4  -1 -12 18168.6 647.982   4
   4   1 -13-70.2190 96.3083   8
   4  -1 -13 52.9340 78.4156   8
  -4   1 -13 276.547 118.110   5
   4  -1  13 78.7363 70.5764   3
   4  -1 -13-22.7723 47.3561   4
  -4  -1 -13 60.9204 95.3851   5
   4   1 -13 49.8819 67.3470  12
   4   1 -13 22.2428 101.702   9
   4  -1 -14 369.279 132.327   8
   4  -1 -14 385.286 108.570   4
   4   1 -14 551.740 176.386   9
  -4   1 -14 293.928 141.267   5
   4  -1  14 576.689 143.540   3
  -4  -1 -14 441.580 160.349   5
   4   1 -14 443.416 137.518   8
   4   1 -15 96.7903 99.2509   9
  -4  -1 -15 5.22449 92.9223   5
  -4   1 -15 89.6024 119.576   5
   4   1 -15-40.4113 92.0106   8
   4  -1 -15-75.1854 113.333   8
   4   1 -16 32081.2 1235.79   9
  -4  -1 -16 29451.1 1155.83   5
  -4   1 -16 31610.2 1141.79   5
   4   1 -16 28507.2 1103.83   8
   4  -1 -16 29369.0 1131.61   8
   4  -1 -17 12311.6 733.785   8
  -4  -1 -17 13707.9 755.774   5
   4   1 -17 13190.0 736.151   8
   4   1 -17 12404.4 755.434   9
  -4   1 -17 14081.7 744.025   5
   4  -1 -18 182.953 125.002   8
   4   1 -18 236.651 130.868   8
  -4   1 -18 293.384 124.881   5
  -4  -1 -18 284.811 141.546   5
   4   1 -19 857.572 207.131   8
  -4   1 -19 785.379 196.197   5
   4  -1 -19 512.116 168.054   8
  -4  -1 -19 532.347 153.047   5
  -4  -1 -20 812.254 203.844   5
   4  -1 -20 1113.78 234.836   8
   4   1 -20 813.809 198.351   8
  -4   1 -20 591.028 163.452   5
   4  -1  21 3285.72 374.246  21
   4   1  21 3138.97 359.683  21
   4   1  21 3317.81 380.088  23
   4   1 -21 3116.49 359.942  31
   4   1  21 2634.91 322.384  22
   4  -1 -21 3297.70 380.932  24
   4  -1  22 3090.92 367.992  21
   4   1 -22 2435.40 329.758  31
   4   1  22 2921.63 352.454  21
   4  -1 -22 2065.04 314.415  24
   4   1  22 2737.92 352.729  23
   4  -1 -23 3816.36 393.609  31
   4   1 -23 3685.66 393.762  31
   4  -1  23 3307.73 381.595  21
   4  -1 -23 3141.51 379.930  24
   4   1  23 3483.81 389.169  21
   4   1  23 3283.77 377.769  23
   4  -1 -24 5014.68 448.049  26
   4   1 -24 4708.68 442.366  31
   4  -1  24 5154.84 463.133  21
   4  -1 -24 4834.84 447.163  31
   4   1  24 4263.72 425.865  21
   4  -1 -25 1230.78 231.865  31
   4   1 -25 885.221 200.356  31
   4   1  25 1030.75 217.525  21
   4  -1 -25 900.484 197.458  26
   4  -1  25 1077.50 218.044  21
   4  -1 -26-73.1867 98.1826  26
   4  -1 -26-192.922 141.606  31
   4  -1  26 153.064 120.510  21
   4   1  26 77.1965 99.7157  21
   4   1 -26 110.739 113.170  31
   4  -1  27 200.750 107.047  29
   4   1  27 275.489 119.721  21
   4  -1  27 216.173 116.617  21
   4  -1 -27 88.6527 86.9439  31
   4  -1 -27-39.0444 113.694  26
   4   1 -27 140.034 90.0158  31
   4  -1  28 1348.97 225.720  29
   4   1 -28 1569.68 238.179  31
   4  -1 -28 1993.87 271.561  31
   4   1  28 1413.62 235.210  21
   4   1 -28 1029.55 222.612  17
   4  -1 -28 1399.96 211.391  26
   4  -1  28 1555.61 243.076  21
   4  -1 -29 234.497 112.446  31
   4   1 -29 257.497 122.259  31
   4   1  29 3.41026 72.6828  21
   4  -1  29-99.8721 102.742  21
   4  -1  29 80.4452 92.0559  29
   4  -1 -30 2692.95 281.764  31
   4   1 -30 2198.64 281.533  14
   4   1  30 2423.55 269.547  21
   4   1 -30 2697.58 284.321  31
   4  -1  30 1960.34 228.519  21
   4  -1  30 2254.94 264.108  29
   4   1 -31 118.056 87.2723  31
   4   1 -31 91.5580 93.2658  14
   4  -1 -31 18.4791 98.8881  17
   4  -1 -31 251.659 96.2094  31
   4   1  31 205.743 91.8435  21
   4  -1  31 38.8988 66.1022  29
   4   1  32 807.851 136.981  29
   4   1 -32 882.871 147.074  31
   4   1  32 655.938 125.441  21
   4  -1 -32 718.375 144.657  17
   4   1 -32 960.915 159.506  14
   4  -1  32 812.470 138.712  29
   4  -1 -32 914.483 141.388  31
   4   1 -33-35.1649 63.5025  31
   4  -1  33 7.83690 56.9073  29
   4  -1 -33 5.02049 72.7737  17
   4  -1 -33 52.0937 44.1347  31
   4   1 -33 124.933 74.0231  14
   4   1  33 16.4867 52.2989  29
   4   1  33-34.0898 51.4798  21
   4  -1 -34-69.4944 59.6781  14
   5  -1   0 157.904 81.8490   6
   5   1   0-9.53143 121.200  12
   5  -1   0 33.7193 41.5736   4
   5  -1   0 64.3932 80.2617   3
   5   1   0 75.6248 52.8010  11
   5   1   0 55.8324 80.4239  10
   5   1  -1 92.5975 74.5315  10
  -5  -1  -1 95.8290 45.2315   5
   5  -1  -1 63.3700 59.0406   6
   5   1   1 113.015 68.4559  11
   5   1  -1 112.204 65.6507   6
   5   1  -1 52.5217 136.239  12
   5  -1  -1 79.8292 69.2951   3
   5  -1  -1 137.465 57.6610   4
   5   1  -1 79.8762 54.9487   9
   5   1   1 115.412 137.813  12
   5  -1   1 89.6216 73.4049   3
   5   1  -1 168.203 78.2472  11
   5  -1  -2 12260.8 439.449   4
   5   1  -2 11769.3 488.020   6
   5   1  -2 11505.9 526.692  10
   5   1  -2 13005.1 789.917  12
   5   1   2 12702.1 753.254  12
   5  -1   2 12093.8 542.103   3
   5   1  -2 12050.3 491.612   9
   5  -1  -2 11871.4 540.869   3
  -5  -1  -2 12567.3 441.501   5
   5  -1  -2 10595.1 499.160  11
  -5   1  -2 12021.1 504.438   5
   5   1  -2 11925.5 526.720  11
   5   1   2 11225.9 474.000  11
   5  -1  -2 11246.5 487.710   6
  -5  -1  -3 827.266 117.402   5
  -5   1  -3 1070.84 158.261   5
   5   1  -3 1044.82 153.313   9
   5  -1  -3 848.030 135.787   6
   5   1   3 950.680 137.027  11
   5  -1  -3 1031.20 119.372   4
   5   1  -3 1111.17 146.942   6
   5   1  -3 856.207 144.366  10
   5   1  -3 1022.98 151.365  11
   5   1   3 986.530 208.169  12
   5   1  -3 1052.41 241.251  12
   5  -1  -3 966.433 150.567  11
   5  -1   3 929.647 153.635   3
  -5  -1  -4 30540.4 847.495   5
   5  -1  -4 33447.4 802.501   4
   5  -1   4 32110.5 962.013   3
   5   1   4 33929.6 1215.47  12
   5   1  -4 31636.7 962.168  11
   5   1   4 29826.6 841.370  11
   5  -1   4 29342.0 1049.59  10
  -5   1  -4 29038.9 964.164   5
   5  -1  -4 31852.3 946.877  11
   5  -1  -4 30724.4 901.504   6
   5   1  -4 32382.6 917.164  10
   5   1  -4 32278.8 943.544   9
   5   1  -4 30336.4 873.964   6
   5   1  -4 31255.7 1249.77  12
   5   1  -5 41528.6 1180.53   9
   5   1   5 48467.9 1451.18  12
   5  -1  -5 45354.4 1157.95   6
   5   1  -5 45126.0 1525.59  12
   5  -1   5 46067.9 1215.75   3
  -5  -1  -5 45866.5 1133.14   5
   5   1  -5 43247.9 1114.77   6
   5  -1   5 44029.1 1339.91  10
   5   1  -5 45930.2 1136.07  10
   5  -1  -5 43901.4 1181.70  11
  -5   1  -5 39285.8 1223.03   5
  -5  -1  -6 23620.4 786.997   5
   5   1  -6 23050.5 761.098   6
   5   1  -6 24510.2 1062.58  12
   5   1  -6 24522.2 868.194   9
   5   1  -6 25310.3 766.837  10
  -5   1  -6 23690.4 898.451   5
   5  -1   6 23602.1 943.102  10
   5  -1  -6 23053.1 779.491   6
   5   1   6 23847.5 942.913  12
   5  -1   6 23177.6 822.739   3
   5  -1  -6 22596.7 798.250  11
   5   1  -7 7375.40 468.605   9
   5  -1   7 7011.99 499.126  10
   5  -1  -7 7239.40 416.684   6
  -5   1  -7 7276.24 485.270   5
   5   1  -7 7092.07 401.733   6
   5   1   7 7635.53 487.715  12
   5   1  -7 7502.45 561.565  12
   5  -1  -7 6975.66 423.358  11
   5  -1   7 6960.86 433.833   3
   5   1  -7 7478.19 384.148  10
  -5  -1  -7 7081.51 427.683   5
   5   1  -8 172.447 101.152   9
  -5   1  -8 158.164 86.9775   5
  -5  -1  -8 270.897 119.767   5
   5   1  -8 311.769 149.051  12
   5  -1   8 199.686 104.562   3
   5  -1  -8 302.959 109.547  11
   5   1  -8 173.725 79.7115   6
   5  -1   8 254.888 123.779  10
   5  -1  -8 258.255 105.020   6
  -5  -1  -9 362.128 112.266   5
   5  -1   9 357.572 106.827   3
   5  -1  -9 283.388 103.366   6
   5  -1  -9 225.306 94.4564  11
  -5   1  -9 301.585 132.033   5
   5   1  -9 231.111 100.947   6
   5   1  -9 367.003 138.239  12
   5   1  -9 89.3965 78.6139   9
   5  -1   9 293.549 139.638  10
   5   1 -10 552.509 162.563   9
  -5   1 -10 399.464 136.736   5
   5  -1 -10 582.208 131.245   6
   5  -1 -10 363.088 117.662  11
   5   1 -10 654.820 141.071   6
   5   1 -10 919.320 189.749  12
   5  -1  10 487.383 151.722  10
  -5  -1 -10 568.204 155.426   5
   5  -1  10 524.470 149.690   3
   5   1 -11-41.1789 66.2518   6
   5  -1  11-30.8818 75.2605   3
  -5  -1 -11 73.9565 104.612   5
   5  -1 -11 94.0654 94.6899   6
   5   1 -11-26.3022 97.8595  12
   5  -1  11 12.7846 74.2232  10
  -5   1 -11 23.8389 84.2231   5
   5   1 -11-28.8289 90.7118   9
  -5   1 -12 7614.18 532.668   5
   5  -1 -12 8023.54 508.051   6
   5   1 -12 7698.40 559.740   9
   5   1 -12 8501.29 560.084  12
   5  -1  12 9268.09 567.971  10
   5   1 -12 7440.81 482.525   6
  -5  -1 -12 7428.51 547.231   5
   5  -1  12 8338.03 512.932   3
   5  -1 -13 4712.43 403.998   6
   5   1 -13 4767.58 395.425   6
   5   1 -13 5238.47 465.652   9
   5  -1  13 5167.61 405.301   3
  -5   1 -13 4908.11 429.067   5
   5   1 -13 5353.85 443.426  12
  -5  -1 -13 4662.22 438.512   5
   5  -1 -14 3562.65 363.257   6
  -5  -1 -14 3599.50 392.478   5
   5   1 -14 3603.98 356.162   6
   5   1 -14 3127.84 364.137   9
  -5   1 -14 3838.99 383.517   5
   5  -1  14 3976.71 353.485   3
   5   1 -15 397.177 140.331   6
   5  -1 -15 277.999 130.191   6
   5   1 -15 246.739 104.781   9
  -5   1 -15 383.184 145.153   5
  -5  -1 -15 493.751 159.537   5
   5   1 -16 2690.77 352.212   9
  -5  -1 -16 2297.78 318.519   5
   5  -1 -16 2367.53 316.583   6
   5   1 -16 2459.95 306.123   6
  -5   1 -16 2537.17 314.328   5
   5   1 -17 6607.09 521.645   6
   5  -1 -17 6576.01 534.060   6
  -5   1 -17 7182.64 541.598   5
  -5  -1 -17 6795.53 543.395   5
   5  -1 -18 10553.0 699.141   6
   5   1 -18 11147.5 697.119   6
  -5   1 -18 11675.2 701.478   5
  -5  -1 -18 12939.2 751.635   5
   5   1 -19 6349.80 504.826  26
   5   1  19 6072.81 523.261  23
   5   1  19 6607.87 522.405  21
   5  -1  19 6067.56 529.079  21
   5  -1  19 6695.54 522.838  23
  -5  -1 -19 7053.41 547.018   5
   5  -1 -19 5843.48 520.084   6
   5   1  19 6108.74 513.578  22
   5   1 -19 6512.93 537.801   6
   5  -1 -19 6289.06 521.376  24
  -5   1 -19 6632.65 528.190   5
   5   1 -20 3796.87 389.858  26
   5  -1  20 3974.17 428.961  21
   5   1  20 3620.71 410.932  23
   5  -1  20 3975.16 410.877  23
   5  -1 -20 3252.65 388.045  26
   5  -1 -20 3939.87 417.416  24
   5   1  20 3638.52 397.327  22
   5   1  20 3423.77 383.822  21
   5   1 -21 6945.98 528.168  26
   5  -1  21 7689.91 597.747  21
   5   1  21 7194.93 577.225  23
   5  -1 -21 7677.94 585.685  24
   5   1  21 6557.61 537.000  21
   5  -1 -21 7136.38 559.494  26
   5  -1 -22 4423.24 434.438  26
   5   1 -22 4338.71 463.990  17
   5  -1 -22 4191.12 436.588  24
   5   1  22 4699.61 466.913  23
   5   1 -22 4237.64 402.368  26
   5   1  22 4034.09 426.421  21
   5  -1  22 4009.88 431.729  21
   5  -1  23-0.83749 97.8824  21
   5  -1 -23-57.4761 113.341  26
   5   1  23-70.9832 96.5260  21
   5   1 -23-209.116 117.021  17
   5   1  23 139.823 126.684  23
   5  -1 -24 1009.18 216.898  26
   5   1 -24 1124.07 231.167  17
   5   1  24 536.598 169.603  21
   5  -1  24 745.333 189.449  21
   5   1  25 5157.69 461.702  21
   5  -1  25 5256.78 474.877  21
   5   1 -25 4485.06 411.478  31
   5   1 -25 4962.13 472.262  17
   5  -1 -25 5033.81 448.571  26
   5  -1  26 4261.32 404.439  29
   5   1 -26 3877.42 371.968  31
   5   1  26 3832.43 395.223  21
   5  -1 -26 3815.75 383.365  26
   5  -1  26 4432.62 421.424  21
   5   1 -26 4268.40 402.500  17
   5   1 -27 339.403 139.131  17
   5  -1 -27 290.880 116.342  26
   5  -1  27 600.235 166.748  29
   5   1 -27 415.686 140.954  14
   5   1  27 245.087 137.976  21
   5  -1  27 580.205 175.250  21
   5   1 -27 472.030 148.763  31
   5  -1 -27 445.523 157.932  17
   5   1 -28 1265.37 197.331  31
   5   1  28 1157.10 218.299  21
   5  -1 -28 1450.22 264.416  17
   5  -1  28 1231.85 214.886  29
   5  -1  28 991.230 193.833  21
   5  -1 -28 1452.09 215.250  26
   5   1 -28 1228.03 223.740  14
   5   1 -29 301.935 112.527  31
   5  -1 -29 161.547 124.691  17
   5  -1  29 195.836 115.430  21
   5  -1  29 91.3746 89.3745  29
   5   1  29 145.622 106.450  21
   5   1 -29 188.163 104.546  14
   5  -1 -29 75.7953 69.2028  26
   5  -1  30 740.270 149.862  29
   5   1 -30 815.169 141.689  31
   5  -1 -30 605.186 149.312  17
   5   1 -30 557.661 158.889  14
   5   1  30 614.568 142.332  21
   5  -1  31 145.393 76.9808  29
   5   1  31 220.237 85.3048  29
   5   1 -31 64.9942 78.1590  14
   5   1  31 150.598 79.9369  21
   5  -1 -31 43.2598 82.0401  17
   5  -1 -32 50.3649 65.4745  14
   5  -1  32-2.99917 62.7040  29
   5   1  32 75.8420 60.5416  29
   5  -1 -32 125.797 91.2353  17
   5   1  32 90.5240 69.9261  21
   5   1 -32 4.95790 67.9187  14
   5   1 -33 851.983 120.929  14
   5  -1 -33 891.998 121.193  14
   6  -1   0 138319. 2770.80   3
   6  -1   0 135985. 2733.66  11
   6   1   0 133058. 2790.12  10
   6   1   0 136624. 2697.45  11
   6   1   0 131697. 3345.41  12
   6  -1   1 3623.89 326.635   3
   6   1   1 3553.11 296.254  11
   6   1  -1 3603.58 326.637  10
   6  -1  -1 3499.22 313.801  11
   6   1  -1 3664.21 468.074  12
   6   1   1 3857.11 475.767  12
   6   1  -1 3696.99 314.536  11
   6  -1   1 3456.14 307.621  11
   6   1   1 3389.64 332.501  10
   6   1   2 5833.24 558.211  12
   6   1  -2 5897.97 407.249  11
   6   1  -2 5636.84 371.786   6
   6   1  -2 5818.62 594.051  12
   6   1   2 5448.28 434.754  10
   6  -1  -2 5583.77 379.098   6
   6  -1   2 5637.87 410.303   3
   6   1   2 5455.76 367.593  11
   6  -1  -2 5298.74 392.855  11
   6   1  -2 5646.24 395.662  10
   6  -1   3 4867.39 378.278   3
   6  -1  -3 4685.00 364.390  11
   6  -1  -3 4601.23 339.432   6
   6   1   3 4818.85 421.933  10
   6   1  -3 4639.55 367.867  11
   6   1   3 4963.12 498.891  12
   6   1  -3 4514.33 523.966  12
   6   1   3 4578.28 327.534  11
   6   1  -3 4502.39 333.848   6
   6   1  -3 5325.06 373.716  10
   6   1   4 968.436 237.129  12
   6   1  -4 1237.73 184.703  10
   6  -1   4 1288.73 215.528   3
   6   1  -4 924.406 259.358  12
   6  -1  -4 1213.25 184.271   6
   6   1  -4 1192.87 180.857   6
   6  -1  -4 1161.39 187.285  11
   6   1   4 1305.56 241.783  10
   6   1  -5 79.0631 75.5148  10
   6   1   5 230.097 150.434  12
  -6  -1  -5 240.348 94.9399   5
   6   1  -5 25.0157 138.584  12
   6  -1  -5 41.0910 67.2774   6
   6   1  -5-8.60434 59.0757   6
   6   1   5 164.432 143.787  10
   6  -1   5-11.4552 78.7742   3
   6  -1  -5 221.904 110.541  11
   6  -1  -6 32646.6 1046.03   6
  -6   1  -6 34351.0 1124.95   5
   6   1  -6 33918.4 1041.28   6
   6   1   6 35151.9 1266.68  12
   6  -1   6 35409.4 1146.32   3
   6   1  -6 36096.9 1444.27  12
   6   1  -6 36618.7 1061.91  10
   6  -1  -6 34475.1 1115.55  11
  -6  -1  -6 35321.0 1030.10   5
   6   1   6 36316.8 1302.62  10
   6  -1   7 3684.98 349.049   3
   6  -1  -7 3687.84 323.897   6
  -6  -1  -7 3607.67 309.773   5
  -6   1  -7 3592.47 344.402   5
   6   1   7 3963.64 379.378  12
   6   1  -7 3745.46 313.283   6
   6   1   7 4775.40 453.980  10
   6  -1  -7 3197.19 324.161  11
   6   1  -7 4129.49 457.854  12
   6   1  -8 42671.8 1523.35  12
   6   1   8 38130.8 1407.50  10
   6  -1   8 42028.3 1303.19   3
   6   1  -8 41638.3 1209.05   6
   6  -1  -8 40845.0 1227.38   6
  -6  -1  -8 43721.3 1265.19   5
   6  -1  -8 40305.6 1266.48  11
  -6   1  -8 40829.9 1320.34   5
   6   1  -8 41014.1 1375.08   9
   6  -1  -9 458.341 150.114  11
   6   1  -9 741.525 193.397   9
  -6  -1  -9 771.207 161.497   5
   6   1   9 740.428 198.112  10
   6  -1  -9 693.921 157.995   6
   6   1  -9 742.819 153.971   6
   6   1  -9 842.922 225.449  12
   6  -1   9 572.482 144.047   3
   6  -1  10 13170.0 707.321   3
   6   1 -10 15009.7 801.636   9
   6  -1 -10 13266.8 665.370   6
   6   1 -10 13587.7 660.264   6
  -6   1 -10 14489.7 759.238   5
   6   1 -10 12984.4 791.406  12
   6   1  10 14867.9 807.953  10
   6  -1 -10 13472.7 698.371  11
  -6  -1 -10 12916.0 697.624   5
   6  -1  11 2932.06 324.187   3
   6   1 -11 2593.45 324.948   9
   6  -1 -11 2285.07 279.746   6
   6   1  11 2681.78 350.226  10
   6   1 -11 2616.60 292.341   6
  -6  -1 -11 2948.52 342.968   5
   6   1 -11 2803.58 351.722  12
  -6   1 -11 2424.63 311.052   5
   6  -1 -12 10699.6 622.032   6
   6  -1  12 11538.6 652.576   3
   6   1  12 12231.0 730.946  10
   6   1 -12 10857.2 702.317  12
  -6  -1 -12 12177.9 715.069   5
  -6   1 -12 12255.4 713.359   5
   6   1 -12 11381.8 711.110   9
   6   1 -12 10835.9 613.495   6
   6  -1 -13 1815.23 267.171   6
   6   1 -13 1599.19 240.470   6
   6   1  13 1843.90 280.762  10
  -6  -1 -13 1532.81 263.038   5
   6   1 -13 2082.57 307.575   9
  -6   1 -13 1512.05 255.293   5
   6  -1  13 1670.22 250.995   3
   6   1 -14 20892.5 988.456   9
  -6  -1 -14 19212.9 942.445   5
   6   1 -14 18281.4 860.766   6
   6  -1 -14 18726.4 882.648   6
   6   1  14 18761.7 902.981  10
  -6   1 -14 19197.5 920.870   5
   6   1  15 3121.14 354.690  10
  -6  -1 -15 2435.91 340.617   5
   6   1 -15 2518.87 320.442   6
   6  -1 -15 2135.18 308.849   6
  -6   1 -15 2305.07 312.490   5
   6   1 -16 53219.5 1660.66   6
   6  -1 -16 52758.4 1682.27   6
  -6   1 -16 58281.6 1731.98   5
  -6  -1 -16 54174.6 1725.05   5
   6   1 -17 128.924 150.478  17
   6   1  17 234.125 137.119  22
   6  -1 -17 129.820 86.0295  26
   6  -1  17 346.330 128.219  23
   6   1 -17 289.976 154.498  26
   6  -1 -17 525.636 226.204  19
   6  -1 -17 534.152 191.000  17
   6   1 -17 41.0024 91.6620   6
   6  -1  17 158.385 110.750  21
   6   1  17 237.502 147.712  21
   6   1  17 255.410 117.297  23
   6   1  18 4528.95 462.890  23
   6  -1 -18 4703.37 475.662  26
   6  -1  18 3880.46 437.833  21
   6  -1 -18 4814.23 520.164  17
   6   1 -18 5087.80 477.443  26
   6  -1 -18 4622.44 482.897  19
   6   1  18 4161.22 439.703  22
   6   1  18 4502.82 443.823  21
   6   1 -18 3852.40 419.901  17
   6  -1  18 4591.32 452.463  23
   6  -1 -19 2922.07 361.193  24
   6  -1 -19 3095.44 384.631  26
   6   1 -19 2998.92 383.343  17
   6   1  19 3054.04 390.081  23
   6  -1  19 3211.28 371.470  23
   6   1 -19 2839.50 361.741  26
   6   1  19 3031.85 370.775  21
   6  -1  19 2927.28 400.983  21
   6  -1 -19 2894.17 413.801  17
   6  -1 -20 3004.65 412.758  17
   6   1 -20 3310.73 405.485  14
   6   1 -20 3668.65 421.290  17
   6  -1 -20 3260.11 386.054  26
   6  -1  20 2685.92 344.864  23
   6   1  20 3582.18 429.192  23
   6   1 -20 3579.77 393.575  26
   6   1  20 2437.66 333.922  21
   6  -1  20 3087.67 391.542  21
   6   1 -21-19.4138 121.130  17
   6   1 -21 288.245 136.037  26
   6   1  21-124.551 109.500  23
   6  -1 -21 100.748 119.337  26
   6  -1 -21-34.3655 128.142  17
   6  -1  21 8.47066 99.3953  21
   6   1  21 78.3490 101.276  21
   6   1 -21-80.6115 114.732  14
   6   1  22 19905.8 996.024  23
   6   1 -22 19640.9 988.542  14
   6  -1 -22 20330.0 972.002  26
   6   1 -22 20494.1 993.010  17
   6  -1 -22 20668.2 1080.67  17
   6  -1  22 19236.6 965.270  21
   6   1  22 20309.8 971.138  21
   6   1 -22 21246.4 946.339  26
   6   1  23 164.330 92.8075  23
   6   1 -23 391.137 155.082  14
   6   1  23 354.381 128.976  21
   6   1 -23 176.637 117.421  17
   6  -1 -23 292.672 142.351  26
   6  -1  23 571.670 189.482  21
   6  -1 -23 76.7686 127.166  17
   6   1 -24 293.384 131.645  14
   6  -1 -24 220.238 110.759  26
   6  -1 -24 177.479 142.516  17
   6   1  24 360.656 143.471  21
   6   1  24 94.9363 133.232  23
   6   1 -24 144.358 107.942  17
   6  -1  24 511.117 158.821  21
   6  -1 -25 1552.99 288.165  17
   6   1 -25 1590.76 266.106  17
   6   1  25 1571.40 254.324  21
   6   1 -25 1740.70 279.131  14
   6  -1 -25 1627.77 254.497  26
   6  -1  25 1360.62 244.154  29
   6  -1  25 1342.86 242.197  21
   6  -1  26 3490.96 337.647  16
   6   1 -26 3589.14 350.654  17
   6  -1 -26 3765.59 359.490  26
   6  -1 -26 3483.63 396.803  17
   6  -1  26 3674.27 368.588  21
   6   1  26 4041.31 390.398  21
   6  -1  26 3433.74 356.862  29
   6   1 -26 3944.25 392.248  14
   6   1 -27-69.6262 117.770  14
   6  -1  27-27.2984 99.1240  21
   6  -1  27 22.8250 101.307  29
   6   1 -27 32.9574 91.1620  17
   6  -1 -27 47.9451 77.1643  26
   6  -1 -27 52.4224 135.779  17
   6   1  27 149.306 107.968  21
   6  -1 -28 4813.89 404.376  17
   6   1  28 5186.94 404.716  21
   6  -1 -28 5106.17 374.437  26
   6   1 -28 4816.71 399.752  14
   6  -1  28 4596.91 370.626  29
   6  -1  29 1629.76 210.688  29
   6  -1 -29 1518.56 202.418  14
   6  -1 -29 1431.13 182.433  26
   6   1 -29 1709.36 226.635  14
   6   1  29 1572.62 211.667  21
   6  -1 -29 1536.97 217.643  17
   6   1  30 6608.77 394.746  21
   6   1  30 6563.14 388.910  29
   6  -1 -30 6511.29 397.807  17
   6  -1  30 7001.99 400.194  29
   6   1 -30 7070.23 413.383  14
   6  -1 -30 6559.65 383.679  14
   6  -1  31 540.454 108.670  29
   6   1  31 471.922 105.004  29
   6   1  31 404.104 105.160  21
   6   1 -31 572.901 117.388  14
   6  -1 -31 455.937 98.9466  14
   6  -1 -31 350.691 103.935  17
   7   1   0 269.287 118.285  10
   7  -1   0 301.348 127.221  11
   7   1   0 28.4443 131.185  12
   7   1   0 210.712 87.6026  11
   7   1   1 363.574 161.036  10
   7   1   1-14.6978 85.6414  11
   7   1  -1 194.745 117.059  10
   7   1   1-23.4164 140.684  12
   7   1  -1 162.515 181.171  12
   7   1  -1 82.3398 100.553  11
   7  -1  -1 48.0802 84.0953  11
   7  -1   1 120.705 112.639  11
   7   1   2 12509.2 860.378  12
   7   1   2 13519.4 743.948  10
   7   1  -2 12605.7 666.845  10
   7   1  -2 12655.9 669.814  11
   7   1  -2 14245.4 982.332  12
   7  -1  -2 13368.3 691.613  11
   7  -1   2 13840.0 685.589  11
   7  -1   3 17078.8 806.869   3
   7  -1   3 16386.7 761.542  11
   7   1  -3 17305.0 779.341  10
   7   1  -3 19007.0 1138.35  12
   7  -1  -3 15979.7 727.963   6
   7   1   3 15760.5 944.046  12
   7  -1  -3 17252.4 800.602  11
   7   1   3 17757.2 880.795  10
   7   1  -4 76192.1 1859.88   6
   7   1  -4 81817.5 2514.92  12
   7   1  -4 80465.6 1928.54  10
   7  -1   4 77899.5 1992.80   3
   7   1   4 76792.6 2238.28  12
   7  -1  -4 74913.0 1869.10   6
   7  -1  -4 74915.2 1945.49  11
   7  -1   4 75817.4 1920.08  11
   7   1   4 75832.1 2108.46  10
   7  -1   5 21757.9 936.779   3
   7  -1  -5 21345.3 861.083   6
   7   1  -5 21357.4 849.740   6
   7   1   5 22684.3 1058.96  12
   7   1  -5 22267.9 1206.69  12
   7  -1  -5 21232.1 914.579  11
   7   1   5 22200.7 1040.26  10
   7  -1   6 13311.7 732.210   3
   7   1   6 13359.6 798.570  10
   7  -1  -6 13152.3 706.025  11
   7  -1  -6 12463.1 649.897   6
   7   1  -6 13636.4 663.500   6
   7   1   6 12042.3 745.525  12
   7   1  -6 13378.3 912.301  12
   7  -1  -7 3266.84 356.265  11
   7  -1  -7 3066.28 325.961   6
   7   1  -7 2925.16 304.553   6
   7   1  -7 3812.81 476.342  12
   7  -1   7 3384.81 376.868   3
   7   1   7 2897.66 376.248  10
   7   1   8 5006.72 486.172  10
   7  -1  -8 4948.89 441.240  11
   7  -1  -8 4967.86 413.080   6
   7   1  -8 5281.65 551.154  12
   7  -1   8 5633.91 474.484   3
   7   1  -8 5238.69 413.663   6
   7   1   9 312.496 147.526  10
   7   1  -9 520.442 142.402   6
   7   1  -9 682.766 210.272  12
   7  -1   9 663.411 184.462   3
   7  -1  -9 526.395 146.414   6
   7  -1  -9 695.670 197.418  11
   7  -1 -10 16511.7 793.943   6
   7   1 -10 16262.1 770.748   6
  -7  -1 -10 17265.2 814.284   5
   7   1  10 16793.1 919.073  10
   7   1 -10 16663.5 956.356  12
   7  -1  10 17344.5 863.297   3
   7   1  11-43.1100 104.309  10
   7  -1  11 186.231 114.627   3
  -7   1 -11-212.658 114.070   5
   7  -1 -11 198.016 131.225   6
   7   1 -11 128.957 103.787   6
  -7  -1 -11 168.804 102.665   5
   7  -1 -12 31104.4 1172.45   6
   7   1 -12 30937.3 1146.18   6
  -7  -1 -12 32483.2 1223.21   5
  -7   1 -12 33464.7 1258.09   5
   7   1  12 31215.2 1269.08  10
   7  -1 -13 15493.2 838.815  17
   7  -1 -13 15099.9 846.329  26
   7  -1 -13 14794.4 889.118  19
  -7  -1 -13 13997.3 797.364   5
   7  -1 -13 14513.8 782.852   6
   7   1  13 14812.7 844.815  22
   7   1 -13 15406.2 787.932   6
  -7   1 -13 17381.2 873.817   5
   7   1 -13 13795.4 800.312  26
   7   1  13 15637.8 861.002  10
   7   1 -14 15618.3 868.316  26
   7  -1 -14 16110.6 881.646  17
   7   1  14 17298.9 890.680  10
   7  -1 -14 14844.4 904.982  19
   7  -1  14 16366.5 929.798  21
   7  -1 -14 16449.8 899.743  26
   7   1 -14 15745.8 825.392  17
  -7  -1 -14 15629.3 849.518   5
   7  -1  14 16875.8 858.381  27
   7   1  14 15983.1 858.796  21
   7   1  14 15649.1 876.295  22
  -7   1 -14 17368.1 886.118   5
   7   1 -14 16387.1 827.020  14
   7   1 -14 15970.1 820.360   6
   7  -1 -15 4255.49 457.891  26
   7  -1 -15 3583.30 421.895  17
   7   1  15 3490.80 399.251  21
   7   1  15 3642.56 423.393  22
   7   1 -15 4042.21 446.341  26
   7   1 -15 3308.85 379.063  14
   7  -1  15 3550.43 447.466  21
   7   1 -15 3574.07 393.516  17
   7  -1 -15 3771.09 463.450  19
   7   1 -16 10118.1 710.062  26
   7  -1 -16 13127.1 830.953  17
   7  -1  16 13733.7 779.037  23
   7  -1 -16 13367.4 860.478  19
   7   1  16 11262.3 759.824  23
   7   1 -16 11748.7 730.968  14
   7  -1  16 11739.4 800.549  21
   7   1  16 12161.0 756.988  21
   7   1 -16 12961.4 779.998  17
   7  -1 -16 11994.0 779.292  26
   7   1  17 8506.45 655.420  23
   7   1 -17 9702.32 677.862  17
   7  -1  17 9575.90 652.742  23
   7   1 -17 9067.50 654.358  14
   7  -1  17 8958.53 689.653  21
   7  -1 -17 8790.32 691.280  19
   7   1  17 9109.13 647.541  21
   7   1 -17 8337.92 638.999  26
   7  -1 -17 9642.32 717.552  17
   7  -1 -17 8919.73 667.075  26
   7   1 -18 8196.36 625.877  26
   7  -1 -18 7367.34 624.440  17
   7  -1 -18 7917.39 630.811  26
   7   1  18 8129.44 608.590  21
   7   1  18 7415.43 613.047  23
   7   1 -18 7792.08 610.552  17
   7  -1  18 7874.46 639.900  21
   7   1 -18 7814.46 614.670  14
   7  -1  18 8488.29 614.893  23
   7  -1 -19 138.764 129.414  26
   7   1  19 272.567 178.110  23
   7  -1 -19 252.509 203.468  17
   7  -1  19-63.2952 104.938  21
   7   1 -19 57.8216 140.719  17
   7   1  19 21.9239 99.4201  21
   7   1 -19 46.0364 94.8945  14
   7  -1  19 6.37460 102.780  23
   7   1 -20 20883.8 1010.59  17
   7   1  20 19178.3 999.009  23
   7  -1 -20 21349.7 1087.72  17
   7  -1 -20 19432.1 975.127  26
   7   1  20 19186.2 951.780  21
   7  -1  20 19489.8 992.894  21
   7   1 -20 19357.5 979.640  14
   7  -1  20 20337.2 959.813  23
   7  -1 -21 8303.06 666.867  17
   7   1 -21 7479.28 584.729  17
   7   1  21 6838.53 582.803  23
   7  -1  21 6896.30 571.674  21
   7  -1 -21 7480.93 578.077  26
   7   1  21 7153.17 560.616  21
   7   1 -21 7347.49 587.228  14
   7   1 -22 5628.39 494.750  17
   7   1  22 5433.53 478.657  21
   7  -1 -22 5805.32 550.860  17
   7  -1  22 5473.66 460.499  29
   7   1  22 5787.49 521.335  23
   7  -1 -22 5136.13 471.307  26
   7  -1  22 5265.18 492.530  21
   7   1 -22 4771.33 464.717  14
   7   1  23-22.0185 114.277  23
   7   1 -23 17.2113 126.776  17
   7  -1 -23 159.868 169.823  17
   7  -1  23 33.8648 91.1633  16
   7  -1 -23-72.6160 110.769  14
   7  -1 -23 8.82993 112.455  26
   7   1 -23 99.1715 111.388  14
   7   1  23-48.6998 104.343  21
   7  -1  23-149.599 104.685  21
   7  -1  23-11.1650 104.179  29
   7  -1 -24 3435.63 401.179  17
   7   1 -24 3356.77 365.013  14
   7   1 -24 3433.15 351.693  17
   7  -1 -24 3251.55 338.487  14
   7  -1 -24 3493.06 373.019  26
   7  -1  24 2906.11 322.131  29
   7  -1  24 3347.95 360.450  21
   7   1  24 3741.75 384.630  21
   7  -1  24 3914.62 371.294  16
   7  -1  25 571.168 145.926  16
   7  -1 -25 1040.68 189.389  14
   7  -1 -25 681.662 163.317  26
   7   1 -25 514.214 165.677  14
   7   1 -25 561.503 156.508  17
   7   1  25 580.088 164.272  21
   7  -1  25 698.381 181.585  21
   7  -1 -25 330.471 168.331  17
   7  -1  25 609.932 164.467  29
   7  -1  26 4218.11 358.682  29
   7   1  26 4454.80 383.785  21
   7   1 -26 4284.22 378.433  14
   7   1 -26 4022.65 333.337  17
   7  -1  26 4028.42 334.898  16
   7  -1 -26 4347.22 367.013  26
   7  -1 -26 4155.28 384.102  17
   7  -1 -26 3882.95 334.542  14
   7  -1 -27 1486.45 229.323  17
   7  -1 -27 1207.60 183.192  14
   7   1 -27 1367.75 209.694  14
   7  -1  27 1382.39 181.885  16
   7  -1  27 1408.26 206.621  29
   7  -1 -27 1300.96 190.729  26
   7   1  27 1229.30 193.308  21
   7  -1  28 6289.54 391.029  29
   7   1  28 6383.74 405.389  21
   7   1 -28 6642.58 410.023  14
   7  -1 -28 6537.53 378.155  14
   7  -1 -28 6013.68 400.213  17
   7   1  29 549.289 119.461  29
   7  -1  29 579.641 111.748  29
   7  -1 -29 555.650 127.972  17
   7   1 -29 711.422 134.750  14
   7  -1 -29 514.142 106.186  14
   7   1  29 502.141 112.374  21
   7  -1  30 50.6442 53.8452  29
   7  -1 -30 160.474 77.3051  17
   7   1 -30 80.1580 50.0436  14
   7   1  30 113.930 60.3047  21
   7   1  30 124.330 62.7367  29
   8   1   0 43268.5 1462.72  10
   8   1   0 40701.8 1751.49  12
   8  -1   0 42627.7 1417.56  11
   8   1   1 531.324 204.713  12
   8  -1   1 559.933 152.665  11
   8   1  -1 634.568 180.989  10
   8   1  -1 438.280 229.535  12
   8   1   1 574.190 160.870  10
   8  -1  -1 427.303 178.656  11
   8   1  -2 6155.48 493.603  10
   8  -1  -2 5399.93 469.012  11
   8   1   2 5943.67 608.912  12
   8   1  -2 7039.39 712.170  12
   8  -1   2 6708.27 517.317  11
   8   1   2 6161.42 527.721  10
   8  -1   3 184.543 108.886  11
   8  -1  -3 34.8620 95.3836  11
   8   1   3 135.685 122.429  10
   8   1  -3 206.779 180.359  12
   8   1   3 119.270 137.707  12
   8  -1   4 1043.56 212.727  11
   8   1   4 844.796 211.472  10
   8  -1  -4 544.996 167.016  11
   8   1   5 255.982 152.230  10
   8  -1  -5 27.0082 95.7528  11
   8  -1   5 127.123 127.252  11
   8   1  -5 137.783 165.047  12
   8  -1  -6 17699.7 839.605   6
   8   1  -6 18264.2 1119.49  12
   8  -1  -6 18001.8 907.862  11
   8  -1   6 18060.5 874.274  11
   8   1   6 16301.9 937.048  10
   8   1   7-22.6365 112.464  10
   8  -1  -7 79.3840 102.339   6
   8   1  -7-20.6539 76.0501   6
   8  -1   7-17.0493 81.8580  11
   8  -1  -7 44.2836 102.599  11
   8   1   8 4317.14 474.868  27
   8  -1  -8 4120.43 405.944  17
   8  -1   8 4151.62 416.778  16
   8   1  -8 4555.10 422.330  17
   8   1  -8 4609.57 405.517   6
   8  -1   8 4124.72 472.017  27
   8  -1  -8 4471.03 480.709  19
   8  -1  -8 4247.98 402.997   6
   8   1   8 4080.87 396.562  30
   8  -1   8 5183.15 451.822  17
   8  -1  -8 4806.24 467.482  11
   8  -1   8 4667.41 442.100  11
   8   1   8 4554.34 492.034  10
   8  -1  -9 4320.47 417.828  17
   8  -1  -9 4679.97 425.448  26
   8  -1   9 4644.28 454.517  16
   8   1  -9 4046.71 387.361   6
   8   1   9 3723.55 432.507  27
   8   1  -9 4667.68 427.160  17
   8  -1   9 4491.54 479.810  27
   8  -1   9 4105.41 417.579  11
   8  -1  -9 4698.21 500.306  19
   8  -1 -10 29109.3 1157.86  17
   8   1 -10 29467.7 1141.87  17
   8   1  10 26562.8 1187.00  27
   8  -1  10 27039.5 1211.34  27
   8  -1  10 27198.6 1187.78  16
   8  -1 -10 27924.6 1133.70  26
   8  -1 -10 27080.0 1262.65  19
   8  -1 -11-106.151 125.063  19
   8  -1  11 62.3346 107.414  27
   8  -1  11-45.5696 131.453  16
   8   1 -11 385.546 183.776  17
   8  -1  11 330.715 144.361  21
   8   1  11-129.767 144.185  27
   8  -1 -11 199.007 127.532  26
   8  -1 -11 137.557 138.607  17
   8  -1 -12 13466.0 799.497  17
   8  -1 -12 12968.0 792.392  26
   8   1  12 12611.4 785.756  27
   8  -1  12 13804.5 846.739  16
   8   1 -12 14603.4 804.524  17
   8  -1  12 13724.7 830.239  21
   8  -1  12 12772.6 794.963  27
   8  -1 -12 13055.2 865.593  19
   8  -1  13 1762.13 311.849  16
   8   1 -13 2340.12 299.597  14
   8  -1 -13 2241.43 331.726  17
   8  -1  13 2014.30 303.118  27
   8  -1  13 2647.57 368.156  21
   8   1 -13 2486.25 339.365  17
   8   1  13 1635.64 278.361  27
   8  -1 -13 2326.83 377.320  19
   8  -1 -13 1873.03 313.855  26
   8  -1 -14 2162.34 361.116  19
   8   1 -14 2467.52 337.570  17
   8   1  14 1799.16 281.108  27
   8  -1  14 2270.07 335.798  21
   8  -1 -14 1922.19 317.340  26
   8   1 -14 2138.44 294.928  14
   8  -1  14 2185.09 361.028  16
   8   1  14 1967.74 314.340  21
   8  -1 -14 2218.24 338.134  17
   8  -1  14 2130.94 307.639  27
   8   1 -15 443.024 130.258  14
   8   1 -15 650.038 181.606  17
   8   1  15 551.280 176.850  21
   8  -1  15 975.433 254.769  16
   8   1  15 515.055 187.742  23
   8  -1 -15 603.778 208.632  26
   8  -1 -15 969.917 257.089  19
   8  -1  15 548.130 164.003  27
   8  -1  15 760.032 198.776  21
   8  -1 -15 615.764 180.976  17
   8  -1  16 13957.3 877.136  16
   8   1  16 14507.9 864.049  23
   8  -1  16 13908.7 858.580  21
   8   1 -16 14068.9 794.184  14
   8   1 -16 14833.4 844.731  17
   8  -1 -16 14432.4 878.258  17
   8  -1 -16 14079.9 856.337  26
   8   1  16 14747.7 832.198  21
   8  -1  16 13917.3 771.859  27
   8  -1 -17 4123.26 474.177  17
   8   1 -17 4102.65 432.549  14
   8   1  17 4345.11 476.690  23
   8  -1  17 4003.82 461.711  16
   8  -1  17 4069.68 460.927  21
   8   1  17 4652.79 458.628  21
   8   1 -17 4828.69 479.713  17
   8  -1 -17 4638.37 483.806  26
   8   1 -18 882.212 224.264  17
   8   1  18 723.787 206.740  23
   8  -1  18 712.960 191.962  23
   8   1 -18 642.196 192.225  14
   8  -1  18 1069.71 238.692  16
   8  -1 -18 1131.25 244.994  26
   8   1  18 969.433 222.197  21
   8  -1  18 686.049 204.652  21
   8  -1 -18 1005.92 256.693  17
   8  -1 -19 808.314 227.850  17
   8  -1 -19 637.994 206.564  26
   8  -1  19 954.694 198.668  23
   8   1 -19 831.023 211.937  17
   8   1 -19 920.801 199.108  14
   8  -1  19 793.261 206.341  16
   8   1  19 878.249 231.749  23
   8  -1  19 550.636 181.156  21
   8   1  19 962.843 211.468  21
   8  -1  19 971.054 212.211  29
   8  -1 -20 2809.15 397.578  17
   8  -1  20 2635.21 350.603  21
   8   1 -20 3365.48 387.594  17
   8  -1 -20 3125.54 379.270  26
   8   1  20 2876.06 371.035  23
   8   1 -20 3058.74 364.399  14
   8   1  20 2777.89 336.728  21
   8  -1  20 2479.60 307.069  29
   8  -1  20 3511.56 398.939  16
   8  -1 -21 3174.45 365.986  26
   8   1  21 3374.46 389.187  23
   8  -1  21 3505.88 389.785  16
   8  -1  21 3111.62 332.300  29
   8   1 -21 3435.67 376.831  14
   8  -1  21 2894.62 358.283  21
   8   1  21 3104.92 352.949  21
   8   1 -21 3374.35 371.818  17
   8  -1 -21 3546.85 417.331  17
   8  -1  22 13791.5 691.579  29
   8  -1 -22 14508.9 815.043  17
   8   1  22 13655.0 724.452  21
   8   1  22 14050.1 770.694  23
   8  -1 -22 13439.1 734.489  26
   8   1 -22 15021.2 758.012  17
   8  -1  22 12826.1 710.732  16
   8   1 -22 14499.8 757.537  14
   8   1 -23 148.356 120.149  17
   8  -1  23 76.1151 118.196  16
   8   1  23 17.5192 124.573  23
   8   1 -23 127.225 149.534  14
   8   1  23-80.2182 114.634  21
   8  -1 -23 83.3188 108.775  26
   8  -1  23 47.8820 91.5317  29
   8  -1 -23-114.192 150.142  17
   8  -1  24 1851.97 243.304  16
   8   1 -24 1930.99 245.724  17
   8  -1 -24 2173.81 268.194  26
   8  -1  24 1870.69 234.593  29
   8   1  24 2404.81 277.589  21
   8  -1 -24 2141.34 282.982  17
   8   1 -24 2244.17 271.252  14
   8  -1 -25 991.354 189.926  17
   8   1 -25 1169.76 178.583  17
   8   1 -25 997.256 180.577  14
   8  -1  25 892.649 157.615  29
   8   1  25 1232.40 191.192  21
   8  -1  25 702.185 135.346  16
   8  -1  26 1311.09 177.379  16
   8  -1  26 933.086 149.490  29
   8  -1 -26 1079.00 190.084  17
   8   1  26 1157.76 180.769  21
   8   1 -26 1197.83 173.558  14
   8  -1 -27-1.45896 77.3756  17
   8  -1  27-4.41440 55.8848  29
   8   1 -27-74.6670 75.4826  14
   8  -1  27-55.0301 58.6638  16
   8   1  27 33.1332 59.1735  21
   8   1  27 81.9284 71.1166  29
   8   1  27 148.334 84.4171  16
   8   1  28 1975.17 181.217  16
   8   1  28 2195.62 181.075  29
   8   1 -28 2107.46 184.345  14
   9   1   0 120.434 136.271  27
   9   1   0 98.0739 111.307  30
   9   1   0-156.026 166.964  17
   9  -1   0 146.725 198.818  27
   9  -1   0-25.4828 98.9102  17
   9  -1   0 68.9883 104.753  11
   9   1  -1 525.910 165.370  17
   9  -1   1 647.431 158.911  16
   9  -1   1 832.841 284.605  27
   9   1   1 619.443 229.021  27
   9  -1   1 745.134 182.754  17
   9   1  -1 922.440 184.559  13
   9   1  -1 543.533 135.790  30
   9  -1  -1 719.993 260.783  27
   9   1   1 529.861 126.601  30
   9   1   1 650.103 155.623  17
   9  -1  -1 750.875 173.241  17
   9   1  -1 674.091 258.492  27
   9  -1  -1 891.364 222.636  11
   9  -1   1 844.436 201.393  11
   9   1  -2-15.2398 97.0272  30
   9  -1   2-89.7877 128.031  17
   9  -1   2-21.2774 88.8093  16
   9   1   2-217.836 169.801  17
   9   1  -2 231.761 177.173  27
   9  -1   2-2.01389 165.007  27
   9   1   2-13.0648 141.592  27
   9   1  -2 128.778 116.798  17
   9  -1  -2 54.0250 173.441  27
   9  -1  -2 23.0168 87.3576  17
   9   1  -2 45.0212 71.8316  13
   9  -1  -2-23.1868 108.542  11
   9  -1   2 45.4047 103.358  11
   9   1   2 225.567 132.538  30
   9   1  -3 1829.99 357.714  27
   9   1   3 1787.87 262.457  30
   9  -1   3 2000.48 374.246  27
   9  -1  -3 2104.28 303.787  17
   9   1  -3 1778.35 281.902  17
   9  -1  -3 2229.63 378.483  27
   9  -1   3 1998.80 294.532  17
   9  -1   3 1714.96 285.158  11
   9   1  -3 1575.05 253.783  30
   9   1   3 1794.48 272.541  17
   9  -1   3 1562.45 253.022  16
   9  -1  -3 1927.37 308.788  11
   9   1   3 1091.53 262.006  27
   9   1   4 4512.16 516.975  27
   9   1   4 4802.17 434.409  30
   9   1  -4 4033.87 403.657  17
   9   1   4 4334.84 419.612  17
   9  -1   4 4792.56 438.147  16
   9  -1   4 3687.83 379.343  17
   9  -1  -4 4834.09 475.390  11
   9  -1  -4 4360.34 435.175  17
   9  -1  -4 4664.37 517.238  27
   9  -1   4 3893.48 417.216  11
   9  -1   4 4481.26 542.463  27
   9   1  -4 4518.48 528.878  27
   9   1  -4 5223.79 448.629  30
   9   1   5 13122.8 763.719  17
   9   1  -5 14305.2 779.183  17
   9   1   5 13620.2 750.881  30
   9  -1   5 12513.5 727.911  16
   9  -1  -5 14012.7 781.456  17
   9  -1   5 12933.5 917.044  27
   9  -1   5 12870.4 747.937  17
   9   1  -5 14426.0 927.252  27
   9  -1  -5 12981.8 886.562  19
   9   1  -5 13699.5 734.043  30
   9  -1  -5 12818.2 788.621  11
   9   1   5 12754.5 877.244  27
   9  -1   5 12687.6 767.833  11
   9  -1  -6 2745.20 413.786  19
   9   1  -6 2841.05 331.327  30
   9  -1   6 3202.74 370.256  16
   9   1   6 2396.58 382.590  27
   9  -1   6 2596.21 332.647  17
   9  -1  -6 2511.17 333.470  17
   9   1   6 3369.20 412.463  17
   9  -1   6 2376.33 331.594  11
   9  -1   6 2806.44 417.901  27
   9  -1  -6 2788.39 369.981  11
   9   1   6 3170.70 360.260  30
   9   1  -6 3322.51 376.890  17
   9  -1   7 5217.27 483.577  16
   9  -1   7 6404.75 532.577  17
   9   1  -7 5828.16 474.780  30
   9  -1   7 5603.18 581.288  27
   9  -1  -7 5604.80 500.753  17
   9   1   7 4373.09 499.529  27
   9   1  -7 5683.63 488.961  17
   9  -1  -7 6325.10 618.204  19
   9   1   8 6191.37 588.783  27
   9   1  -8 6642.64 511.180  30
   9   1   8 7374.47 556.694  16
   9  -1   8 6976.89 631.634  27
   9  -1  -8 7172.24 569.897  17
   9  -1   8 6941.94 567.675  16
   9   1  -8 6920.22 546.533  17
   9  -1  -8 6944.62 636.451  19
   9   1  -9 448.400 169.322  17
   9  -1  -9 769.063 254.474  19
   9  -1   9 485.179 173.538  16
   9   1   9 670.212 207.476  27
   9  -1  -9 476.824 166.236  17
   9  -1   9 257.377 159.057  27
   9   1  -9 260.703 129.236  30
   9   1 -10 3902.88 391.315  30
   9  -1  10 3883.77 450.247  16
   9   1 -10 3852.22 407.312  17
   9  -1  10 3493.48 432.956  27
   9   1  10 3308.20 419.578  27
   9  -1 -10 3723.57 422.825  17
   9  -1 -10 3349.35 455.270  19
   9  -1 -11 1001.28 273.278  19
   9  -1 -11 877.113 221.842  26
   9   1 -11 552.817 161.211  30
   9   1  11 713.014 201.321  27
   9  -1 -11 938.209 235.464  17
   9   1 -11 757.387 188.212  17
   9  -1  11 987.183 236.119  27
   9  -1  11 721.529 207.591  16
   9  -1 -12 4914.16 493.022  17
   9   1 -12 4964.22 480.374  17
   9  -1  12 4665.11 481.248  27
   9   1  12 4480.16 465.910  27
   9  -1 -12 5185.88 493.667  26
   9  -1  12 4909.22 511.310  16
   9  -1 -12 4335.03 509.243  19
   9  -1  13 1908.93 306.893  27
   9  -1  13 1900.04 328.790  16
   9   1 -13 2280.69 348.523  17
   9  -1 -13 1883.91 335.702  19
   9  -1 -13 2375.13 348.682  17
   9  -1 -13 1973.53 327.724  26
   9   1  13 2153.40 322.637  27
   9  -1  14 289.423 146.199  16
   9  -1  14 101.700 120.118  27
   9  -1 -14 437.986 157.268  17
   9   1 -14 390.258 169.791  17
   9   1  14 399.442 182.377  23
   9  -1 -14 417.194 167.940  26
   9   1  14 208.538 150.063  27
   9   1 -15 5654.66 526.194  17
   9  -1  15 5293.93 480.613  27
   9  -1  15 5434.27 527.799  16
   9   1  15 4738.57 444.772  27
   9  -1 -15 5510.41 527.623  17
   9   1  15 5584.57 528.811  23
   9  -1 -15 5278.70 507.954  26
   9  -1  16 1874.13 280.042  27
   9   1 -16 1884.77 317.802  17
   9  -1  16 2439.78 355.928  16
   9  -1 -16 2342.95 346.033  26
   9  -1 -16 1930.38 339.197  17
   9   1  16 2274.11 342.595  23
   9  -1 -17 611.214 215.212  17
   9  -1  17 785.274 216.134  16
   9  -1 -17 733.133 218.041  26
   9   1 -17 339.772 160.173  17
   9   1  17 584.244 189.644  23
   9   1  17 504.110 166.363  21
   9  -1  17 694.414 175.451  27
   9   1  18 191.485 122.864  23
   9  -1 -18 155.423 152.274  17
   9   1 -18 54.1366 113.122  17
   9   1 -18 107.064 93.1462  14
   9  -1  18 124.165 144.909  16
   9   1  18 123.716 107.229  21
   9   1 -19 245.959 134.855  17
   9   1  19 548.318 174.486  23
   9  -1  19 354.729 157.032  16
   9   1 -19 426.805 141.719  14
   9   1  19 414.830 155.490  21
   9  -1 -19 129.607 137.026  17
   9  -1 -20 573.823 216.547  17
   9  -1  20 115.013 138.634  16
   9   1 -20 90.6824 107.983  17
   9   1 -20 189.593 106.600  14
   9   1  20 424.816 192.500  23
   9   1  20 247.202 123.669  21
   9  -1 -21 1346.55 244.190  17
   9   1  21 1452.36 224.253  21
   9   1 -21 1668.95 238.072  14
   9  -1  21 1484.02 232.742  16
   9   1  21 1612.76 244.029  23
   9   1 -21 1488.67 238.769  17
   9   1  22 40.0512 87.2606  16
   9  -1 -22 22.8520 119.276  17
   9   1  22 186.700 117.051  23
   9   1  22 168.539 83.5268  21
   9   1 -22 137.583 103.496  17
   9   1 -22 269.842 115.771  14
   9  -1  22 113.908 98.3855  16
   9   1  23-7.37263 58.3656  29
   9   1 -23 136.562 92.8140  17
   9  -1 -23-87.9065 99.4871  17
   9  -1  23-120.207 98.6371  16
   9   1  23-94.1957 95.0549  16
   9   1 -23 67.6495 81.5363  14
   9   1  23 112.441 93.1125  21
   9   1 -24 985.941 145.108  14
   9  -1  24 926.887 153.895  16
   9  -1 -24 1116.67 192.554  17
   9   1  24 1173.50 147.535  29
   9   1  24 1045.30 168.150  16
   9   1  25 354.102 100.378  16
   9   1 -25 397.497 91.9662  14
   9  -1  25 228.636 80.0403  16
   9   1 -25 396.166 98.1855  13
   9  -1 -25 422.289 117.087  17
   9   1  26 390.131 90.7482  16
  10  -1   0 7738.80 726.956  27
  10   1   0 7909.66 558.334  30
  10   1   0 7165.01 556.581  17
  10   1   0 6057.56 641.645  27
  10  -1   0 7013.16 551.288  17
  10   1  -1 1329.71 235.885  30
  10   1  -1 1418.78 251.314  17
  10  -1   1 1627.60 254.999  17
  10   1   1 1590.17 267.588  17
  10  -1   1 2055.56 400.674  27
  10   1   1 1845.44 371.065  27
  10   1  -1 2352.78 401.298  27
  10  -1  -1 1785.92 368.236  27
  10  -1  -1 1559.81 266.260  17
  10   1   1 1679.63 260.369  30
  10   1   2 15307.5 827.576  17
  10   1  -2 14217.0 794.549  17
  10   1  -2 14885.8 763.140  13
  10   1   2 15556.8 807.713  30
  10   1  -2 16190.6 813.708  30
  10  -1   2 13893.6 783.943  17
  10  -1   2 14938.6 1026.79  27
  10  -1  -2 15737.1 1006.81  27
  10   1   2 13558.1 947.453  27
  10  -1  -2 14789.6 813.077  17
  10   1  -2 15917.7 1020.08  27
  10  -1   3 5784.63 502.830  17
  10   1  -3 6816.87 538.433  17
  10   1   3 7079.79 568.681  17
  10  -1  -3 7866.02 682.783  27
  10   1  -3 7074.51 672.527  27
  10   1  -3 7592.89 543.429  13
  10  -1  -3 7076.48 561.913  17
  10   1   3 7019.49 532.974  30
  10   1  -3 6666.69 524.339  30
  10   1   3 6863.83 666.702  27
  10  -1   3 7555.04 710.413  27
  10   1  -4 521.115 161.755  17
  10   1   4 703.272 195.355  30
  10  -1  -4 916.613 234.190  27
  10   1  -4 798.797 205.796  30
  10  -1   4 686.701 199.046  16
  10  -1  -4 548.852 189.389  17
  10  -1   4 818.145 298.297  27
  10  -1   4 615.036 191.326  17
  10   1   4 826.242 268.728  27
  10   1  -4 715.611 236.483  27
  10   1   4 1119.92 307.954  17
  10   1  -4 657.690 166.666  13
  10   1  -5-9.29867 124.598  27
  10  -1   5 312.317 183.138  27
  10   1  -5 7.34845 140.611  17
  10   1   5 172.597 125.370  27
  10  -1   5 315.120 150.467  16
  10   1  -5 60.0680 101.213  30
  10   1  -5 235.065 141.165  13
  10  -1  -5 226.349 127.838  17
  10  -1   6 812.428 199.012  16
  10  -1   6 610.751 243.438  27
  10  -1  -6 622.555 192.426  17
  10   1   6 655.902 223.802  27
  10  -1  -6 541.146 210.715  19
  10   1  -6 774.709 185.393  30
  10   1  -6 650.696 186.084  13
  10   1  -6 503.923 149.762  17
  10  -1  -7 1755.53 341.737  19
  10   1  -7 1298.51 244.579  17
  10  -1  -7 1520.48 269.041  17
  10  -1   7 1332.89 293.862  27
  10  -1   7 1923.95 290.806  16
  10   1  -7 1412.42 269.372  13
  10   1   7 1605.94 311.027  27
  10  -1  -8 2766.50 400.434  19
  10  -1   8 2838.69 364.604  16
  10   1  -8 2779.07 348.714  17
  10  -1  -8 2157.43 323.374  17
  10  -1   8 2498.46 391.585  27
  10   1   8 1688.93 316.136  27
  10   1  -9 87.3331 110.306  17
  10  -1   9 96.0164 127.296  16
  10  -1  -9-96.7985 155.559  19
  10  -1   9 147.946 157.164  27
  10   1   9 86.8750 116.406  16
  10   1   9-84.3541 126.946  27
  10  -1  -9 99.7390 133.281  17
  10   1  10 61.2851 147.091  27
  10   1  10-22.5270 95.3141  16
  10  -1  10 86.2091 126.128  16
  10  -1  10-88.1185 139.167  27
  10  -1 -10 86.6415 123.832  17
  10   1 -10-53.8972 123.899  17
  10  -1  11 530.927 160.276  18
  10   1  11 303.211 151.235  27
  10   1  11 280.083 142.754  16
  10  -1 -11 420.302 171.630  17
  10  -1  11 270.436 157.582  27
  10   1 -11 514.293 182.525  17
  10  -1  11 506.261 177.854  16
  10  -1  12-115.992 86.1602  18
  10  -1 -12-47.8265 119.506  17
  10   1 -12 6.59714 105.312  17
  10   1  12 32.5131 104.220  16
  10  -1  12 64.3059 118.586  27
  10   1  12 83.1971 126.799  27
  10  -1  12-41.6755 114.197  16
  10   1  13 31.3657 120.330  16
  10  -1  13 277.284 157.169  27
  10  -1  13 200.620 160.527  16
  10   1  13 104.311 129.537  27
  10  -1 -13 41.3185 132.135  17
  10   1 -13 388.466 164.201  17
  10   1  13 75.5219 112.903  23
  10  -1  14 4251.02 411.634  27
  10  -1 -14 4990.24 489.925  17
  10   1  14 4266.21 409.874  27
  10   1  14 5890.32 503.022  23
  10   1 -14 4819.77 464.996  17
  10  -1  14 4989.71 477.475  16
  10   1  14 4991.19 457.361  16
  10   1 -15 1407.09 260.264  17
  10  -1  15 1602.81 274.091  16
  10   1  15 1388.92 223.401  27
  10   1  15 1451.77 249.365  23
  10  -1 -15 1687.35 299.834  17
  10   1  15 1462.01 253.660  16
  10  -1  15 1336.67 223.035  27
  10   1  16 2645.89 291.255  27
  10  -1  16 3148.54 374.416  16
  10  -1  16 2741.22 307.504  27
  10   1  16 3135.31 363.122  23
  10  -1 -16 3070.70 388.573  17
  10   1 -16 3126.53 361.108  17
  10   1  16 3300.30 361.463  16
  10  -1  17 91.6783 108.997  16
  10   1  17 188.920 118.805  16
  10  -1 -17 235.537 141.330  17
  10  -1  17 160.276 107.440  27
  10   1 -17 150.842 111.645  17
  10   1  17 163.748 128.081  23
  10   1  18 134.288 105.908  16
  10  -1  18 87.1788 105.628  16
  10   1  18-70.8418 102.951  23
  10   1 -18 92.5377 99.1714  17
  10  -1 -18 203.952 140.823  17
  10  -1 -19-83.8029 137.988  17
  10   1  19-1.43654 88.1799  16
  10   1 -19 204.833 124.689  17
  10   1  19 55.2957 95.5344  23
  10  -1  19-11.1508 95.8050  16
  10  -1  20 206.617 97.8145  18
  10   1  20 115.619 96.8530  16
  10  -1  20 244.426 104.406  16
  10   1 -20-125.278 102.167  17
  10   1  20 172.583 109.888  23
  10   1 -20 129.890 97.0220  13
  10  -1 -20 134.316 118.081  17
  10  -1  21 172.136 80.4671  18
  10   1 -21 200.460 89.0326  17
  10  -1 -21 313.960 132.069  17
  10   1 -21 231.749 86.3551  13
  10   1  21 389.937 120.653  16
  10  -1  21 72.4678 80.6902  16
  10  -1  22 911.603 139.561  18
  10  -1 -22 1425.39 198.839  17
  10  -1  22 1255.23 163.086  16
  10   1  22 1364.24 173.149  16
  10   1 -22 1504.88 186.163  13
  10  -1  23 1066.15 136.628  16
  10   1  23 1001.66 134.999  16
  10  -1 -23 1069.17 150.360  17
  10   1 -23 1069.41 141.665  13
  11  -1   0 12.7515 130.551  17
  11  -1   0 291.246 173.258  27
  11   1   0 492.641 221.720  27
  11   1   0 671.529 221.213  17
  11   1   1 8677.24 602.119  17
  11   1   1 7627.17 526.725  30
  11  -1  -1 7685.83 657.660  27
  11   1  -1 6651.25 618.971  27
  11  -1   1 7717.14 686.932  27
  11   1   1 6677.83 628.383  27
  11   1  -1 7301.51 566.828  17
  11  -1   1 7096.33 541.125  17
  11  -1  -1 7262.96 547.146  17
  11  -1  -2 12296.1 726.221  17
  11   1   2 15591.3 810.879  17
  11   1  -2 12088.8 828.353  27
  11  -1   2 12339.8 719.979  17
  11  -1  -2 13166.7 840.814  27
  11   1  -2 12251.9 713.008  17
  11   1   2 12345.2 851.024  27
  11  -1   2 13154.4 897.047  27
  11   1  -3 1033.89 258.379  27
  11  -1  -3 871.511 229.171  27
  11  -1  -3 1086.41 232.278  17
  11   1  -3 928.362 197.094  17
  11  -1   3 1568.10 324.248  27
  11   1   3 1270.20 284.437  27
  11   1  -4 2532.98 361.043  27
  11  -1  -4 2710.82 339.219  17
  11   1   4 2056.97 339.475  27
  11   1  -4 2679.81 303.683  13
  11   1  -4 2096.21 303.375  17
  11  -1   4 2650.02 390.575  27
  11   1  -5-82.7502 145.377  17
  11   1  -5 170.167 128.080  27
  11  -1   5 123.901 196.435  27
  11  -1  -5-4.53887 120.478  17
  11   1   5-38.2528 134.988  27
  11   1  -5 63.4218 105.023  13
  11  -1  -6 9556.73 625.972  17
  11  -1   6 8994.00 703.207  27
  11   1   6 8235.83 651.542  27
  11   1  -6 8097.13 571.384  17
  11   1  -6 9270.26 584.131  13
  11   1  -7 411.326 146.060  13
  11   1  -7 4.83149 122.784  17
  11  -1  -7 104.343 122.101  17
  11  -1   7 219.893 163.979  27
  11   1   7 265.385 160.942  27
  11   1  -8 984.189 210.650  17
  11  -1  -8 1598.62 276.085  17
  11  -1   8 1422.86 267.151  27
  11   1  -8 1806.99 264.611  13
  11   1   8 1393.75 265.288  27
  11   1   9 2641.31 352.621  27
  11  -1  -9 2406.63 334.306  17
  11   1  -9 1911.79 277.783  17
  11   1  -9 2261.57 297.669  13
  11  -1   9 2216.66 326.203  27
  11   1  10 5407.43 477.202  27
  11   1  10 5520.32 461.064  23
  11   1 -10 5402.25 456.751  13
  11   1 -10 5438.88 463.095  17
  11  -1  10 5148.47 471.059  27
  11  -1 -10 6072.74 499.625  17
  11  -1  10 5538.59 467.433  16
  11   1 -11 1767.81 282.041  17
  11  -1 -11 1765.84 291.926  17
  11   1  11 1877.48 286.674  27
  11  -1  11 1513.06 260.324  27
  11   1 -11 1813.99 276.756  13
  11   1  11 2157.25 299.812  23
  11   1  11 1754.40 251.087  16
  11  -1  11 2141.84 308.891  16
  11   1  12 6096.73 468.635  27
  11  -1  12 6059.56 477.782  27
  11  -1 -12 6617.71 522.720  17
  11   1 -12 6852.80 502.015  17
  11   1  12 6854.38 479.110  16
  11   1 -12 6170.87 485.433  13
  11   1  12 5865.35 459.914  23
  11  -1  12 6458.37 497.246  16
  11  -1 -13 1117.82 236.647  17
  11   1  13 817.269 185.990  27
  11   1 -13 1179.17 219.643  13
  11  -1  13 915.706 202.077  16
  11   1  13 1047.61 199.392  16
  11  -1  13 769.885 181.038  27
  11   1 -13 532.302 140.775  17
  11   1  13 936.077 188.252  23
  11   1  14 1311.24 204.525  27
  11  -1 -14 1335.55 251.050  17
  11   1  14 1167.25 197.645  16
  11  -1  14 1042.04 209.007  16
  11  -1  14 1052.76 193.867  27
  11   1  14 1781.76 241.169  23
  11   1 -14 1074.06 196.669  17
  11   1 -14 1102.38 213.247  13
  11   1  15 420.058 121.939  27
  11   1 -15 134.768 104.596  17
  11   1  15 476.835 132.967  16
  11  -1  15 425.222 134.884  16
  11  -1  15 426.050 132.665  27
  11   1  15 599.434 148.388  23
  11  -1 -15 481.687 162.531  17
  11   1 -15 502.093 151.969  13
  11  -1  16 1126.19 195.462  16
  11   1 -16 1206.82 187.365  17
  11  -1 -16 1445.44 229.265  17
  11   1  16 1313.90 196.645  16
  11   1  16 1585.16 204.175  23
  11   1 -16 1327.95 210.492  13
  11   1  16 1213.67 160.758  27
  11   1 -17 214.245 106.992  17
  11   1  17 248.366 96.3753  16
  11   1  17 271.562 100.564  23
  11   1 -17 310.322 125.013  13
  11  -1 -17-24.4620 97.6335  17
  11  -1  17 113.920 74.9394  18
  11  -1  17 122.638 87.3060  16
  11   1  18 560.663 121.709  23
  11  -1 -18 621.046 145.379  17
  11   1  18 475.138 110.137  16
  11   1 -18 636.373 136.979  13
  11  -1 -19 601.270 131.040  17
  11   1 -19 525.174 110.191  13
  11   1  19 716.378 124.193  16
  12   1   0 2280.45 319.577  27
  12  -1   0 1790.49 287.129  27
  12   1  -1 9.95011 102.020  27
  12   1   1 19.2912 110.664  27
  12  -1  -1 6.26100 90.6067  27
  12  -1   1-181.520 152.389  27
  12  -1  -2 425.393 156.054  27
  12  -1   2 162.056 133.103  27
  12   1   2 368.340 176.188  27
  12  -1  -2 688.491 196.078  17
  12   1  -2 302.428 155.039  27
  12  -1  -3-55.9752 105.901  17
  12  -1   3 54.1385 115.075  27
  12   1  -3 118.289 130.406  27
  12   1   3 274.233 173.534  27
  12  -1  -4-19.9433 120.016  17
  12   1   4 89.5770 135.798  27
  12   1  -4 29.1636 88.1772  27
  12  -1   4 224.275 144.916  27
  12   1  -5 718.170 215.384  17
  12  -1  -5 280.190 143.867  17
  12  -1   5 540.009 179.732  27
  12  -1   5 127.419 75.6147  25
  12   1   5 280.503 159.433  27
  12   1   6 3650.57 381.443  27
  12   1  -6 4188.85 371.552  17
  12  -1  -6 3737.53 350.827  17
  12  -1   6 3972.13 397.759  27
  12  -1   7 162.241 141.433  27
  12   1  -7 11.7057 101.752  17
  12   1   7-109.756 119.918  27
  12   1  -7 32.1039 93.2955  13
  12  -1  -7-327.252 157.645  17
  12  -1   8 1594.36 234.629  27
  12   1   8 1467.75 229.640  27
  12   1  -8 1251.63 209.547  17
  12  -1  -8 1174.65 187.859  17
  12   1  -8 1729.49 211.012  13
  12   1   9-11.0023 90.0855  27
  12  -1  -9 32.5971 114.254  17
  12   1  -9-118.330 108.059  17
  12  -1   9 161.284 119.638  27
  12   1  -9 40.1297 73.4340  13
  12   1 -10 603.400 157.149  17
  12  -1  10 793.424 165.789  27
  12  -1 -10 632.441 156.618  17
  12   1  10 619.235 143.801  27
  12   1 -10 1102.24 170.757  13
  12  -1 -11 676.403 152.206  17
  12   1 -11 267.257 106.710  17
  12  -1  11 715.870 150.477  27
  12   1  11 650.204 141.969  27
  12   1 -11 554.103 125.376  13
  12  -1  12 153.238 93.5014  27
  12  -1 -12-107.722 128.951  17
  12   1 -12-6.69108 93.6835  17
  12   1  12-96.6366 77.9306  27
  12   1 -12-187.367 95.0797  13
  12   1  13-36.7615 62.7631  27
  12   1 -13 94.6439 81.7515  13
  12  -1 -13 19.3431 80.9914  17
  12  -1 -14 3009.66 275.405  17
  12   1 -14 2879.06 242.840  13
  13   1   2 971.956 164.482  27
  13   1   3 64.8247 80.1414  27
  13   1   4-56.8645 80.4426  27
   0  -2   0 200920. 3197.22   4
   0  -2   1 597925. 8757.57   7
   0  -2  -1 550628. 8689.06   4
   0  -2   1 568275. 8696.71   4
   0  -2  -1 588134. 8744.85   5
   0  -2  -2 6725.05 235.066   3
   0  -2   2 7702.95 294.236   7
   0  -2   2 7721.85 269.180   4
   0  -2  -2 6783.86 259.609   4
   0  -2  -2 7207.15 278.999   5
   0  -2  -3 64481.2 1062.52   8
   0  -2  -3 64257.3 1095.18   3
   0  -2  -3 63824.1 1210.00   5
   0  -2  -3 63028.5 1197.51   4
   0  -2   3 65101.4 1225.07   7
   0  -2   3 60980.0 1168.68   4
   0  -2  -4 210505. 3360.81   5
   0  -2   4 213096. 3388.79   7
   0  -2  -4 210531. 3361.85   4
   0  -2  -4 210093. 3176.76   3
   0  -2   4 211349. 3328.81   4
   0   2  -5 165148. 2780.86   9
   0  -2  -5 166667. 2717.82   8
   0  -2  -5 164118. 2798.31   4
   0  -2  -6 349642. 5350.44   5
   0  -2  -6 340164. 5371.29   4
   0  -2  -7 237623. 3968.48   5
   0   2  -7 250881. 4007.95   9
   0  -2  -8 36256.8 888.707   5
   0  -2   8 35969.4 1217.03   1
   0  -2  -9 46112.1 1042.68   5
   0  -2   9 44161.4 1406.45   1
   0  -2 -10 65693.8 1635.12   1
   0   2 -10 64819.6 1430.01   9
   0   2 -11 25888.7 841.661   9
   0  -2 -11 28848.6 1025.37   1
   0  -2 -11 27685.4 826.307   5
   0   2 -12 725.323 143.799   9
   0  -2 -12 534.488 126.229   5
   0  -2 -13 43457.8 1236.83   8
   0  -2 -13 42971.6 1192.27   5
   0   2 -14 61517.9 1597.52   9
   0  -2 -14 60286.0 1542.43   8
   0  -2 -14 56732.8 1467.09   5
   0   2 -15 42598.9 1230.36   8
   0  -2 -15 43470.6 1273.18   8
   0   2 -15 40853.8 1292.03   9
   0  -2 -15 40839.2 1203.61   5
   0   2 -16 86619.1 2129.20   9
   0  -2 -16 92216.9 2124.01   8
   0   2 -16 88898.7 2061.80   8
   0  -2 -16 86786.5 2017.84   5
   0  -2 -17 43742.7 1341.04   8
   0  -2 -17 43931.5 1281.96   5
   0   2 -17 44603.1 1315.63   8
   0  -2 -18 14708.1 740.565   8
   0   2 -18 15295.6 728.941   8
   0   2 -18 15570.5 773.471   9
   0  -2  19 1017.58 186.811   3
   0   2 -19 776.846 167.239   8
   0  -2 -19 723.027 164.196   8
   0   2 -19 952.700 211.671   5
   0  -2 -20-129.447 141.705   8
   0  -2  20 133.747 91.0161   3
   0   2 -20-165.677 132.471   8
   0   2 -21 38229.3 1286.25   8
   0  -2 -21 36470.1 1286.82   8
   0   2 -22 71542.3 1928.91   8
   0  -2 -22 73701.0 1981.26   8
   0  -2 -23 5474.18 475.737  24
   0   2 -23 4341.20 445.855  31
   0  -2 -24 13631.9 762.945  24
   0   2 -24 14663.4 813.943  31
   0  -2 -25 9222.14 615.921  24
   0   2 -25 9401.44 648.851  31
   0  -2 -26 2185.74 319.621  31
   0   2 -26 2627.21 342.988  31
   0  -2 -27 255.302 138.106  31
   0   2 -27 274.362 161.299  31
   0   2 -28 6756.75 519.215  31
   0  -2 -28 7030.60 546.979  31
   0   2 -29 15634.1 787.837  31
   0  -2 -29 16009.1 816.334  31
   0   2 -30 9101.87 567.676  31
   0  -2 -30 8472.07 564.829  31
   0   2 -31 2882.57 308.638  31
   0  -2 -31 3883.11 366.962  31
   0   2 -32 17362.8 721.501  31
   0  -2 -32 15285.9 705.569  31
   0  -2 -33 4280.87 334.250  31
   0   2 -33 4479.27 325.677  31
   0  -2 -34-4.92368 61.3273  31
   0   2 -34 16.0713 53.2821  31
   0  -2 -35-9.98910 47.5987  31
  -1  -2   0 42.0456 32.4815   4
   1  -2   0 91.1130 46.7815   7
   1  -2   0 7.74684 45.2415   4
   1  -2   0 48.0555 42.6179   3
  -1  -2   0 86.2983 50.5904   5
   1  -2   0-0.57866 31.4953   1
   1  -2   1 23267.7 651.525   1
  -1  -2  -1 23985.8 578.019   5
   1  -2   1 23261.3 594.258   3
  -1  -2  -1 23817.2 508.670   4
   1  -2   1 23331.7 576.127   7
   1  -2  -1 23627.3 554.847   3
   1  -2  -1 21790.3 434.914   6
  -1  -2   1 22929.8 492.358   4
   1  -2  -1 21384.4 489.002   1
   1  -2  -1 23781.5 574.967   4
   1  -2   1 23647.8 576.429   4
   1  -2  -1 22744.7 562.770   7
  -1  -2   1 22397.5 559.185   5
   1  -2   2 162575. 2991.93   1
  -1  -2  -2 178855. 2820.99   5
  -1  -2  -2 167798. 2718.20   4
   1  -2   2 166065. 2796.62   4
   1  -2   2 176805. 2818.95   7
   1  -2  -2 168419. 2742.73   3
   1  -2  -2 179055. 2808.97   4
   1  -2  -2 165080. 2633.11   6
  -1  -2   2 163921. 2777.10   7
  -1  -2   2 173772. 2687.80   4
   1  -2   2 168280. 2872.92   3
  -1  -2  -3 7483.46 299.006   5
   1  -2  -3 7925.55 260.196   3
   1  -2   3 8106.18 352.160   3
  -1  -2  -3 7662.02 270.856   4
   1  -2  -3 7874.26 285.741   5
  -1  -2   3 8155.65 298.752   7
   1  -2  -3 7152.48 291.907   4
   1   2  -3 7256.88 188.845   6
   1  -2   3 6916.80 295.787   7
   1  -2   3 8194.46 309.312   4
   1  -2   3 7884.34 418.452   1
  -1  -2   3 7457.61 241.275   4
   1   2  -4 264078. 3876.40   8
  -1  -2  -4 255358. 4015.70   4
   1  -2   4 246257. 4194.17   3
   1  -2  -4 247701. 4001.54   5
   1  -2  -4 240694. 3926.45   8
   1  -2  -4 257977. 4074.56   4
  -1  -2  -4 259159. 4079.86   5
   1  -2  -4 250643. 3924.39   3
   1  -2   4 264341. 4078.28   4
  -1  -2   4 244509. 4020.20   7
   1  -2   4 242362. 4414.27   1
   1  -2  -5 97863.1 1622.44   3
   1  -2  -5 92777.0 1781.94   4
  -1  -2  -5 102732. 1815.22   5
  -1   2  -5 98111.8 1701.63   9
   1   2  -5 102413. 1819.30   9
   1  -2  -5 100398. 1729.17   5
   1   2  -5 97787.7 1630.32   8
  -1  -2   5 90672.9 1735.38   7
   1  -2   5 106028. 1954.14   3
   1  -2   5 101080. 2183.30   1
   1  -2  -5 94956.4 1682.82   8
  -1  -2  -6 59555.7 1276.92   5
   1   2  -6 65898.6 1309.47   9
  -1   2  -6 66188.6 1218.15   9
   1  -2  -6 60654.2 1200.60   5
   1  -2  -6 62770.1 1093.59   3
   1  -2  -6 59789.7 1194.34   8
   1  -2  -6 63583.2 1290.52   4
   1  -2   6 67847.1 1683.81   1
   1   2  -6 62802.4 1153.97   8
   1  -2  -7 1401.94 127.154   5
  -1   2  -7 1521.14 135.241   9
   1   2  -7 1478.85 126.047   8
   1  -2  -7 1286.68 131.763   8
   1  -2  -7 1301.85 146.572   4
   1   2  -7 1615.33 164.617   9
   1  -2   7 1531.78 238.277   1
  -1  -2  -7 1486.39 155.872   5
   1   2  -8 650.956 101.855   8
   1   2  -8 563.853 117.987   9
   1   2  -8 463.201 53.9241   2
  -1  -2  -8 556.882 108.834   5
   1  -2  -8 490.910 84.3228   5
   1  -2  -8 472.185 96.1008   8
  -1   2  -8 678.162 101.657   9
   1  -2  -8 601.049 110.812   4
   1   2  -9 24804.3 774.216   9
   1   2  -9 24519.9 696.332   8
  -1   2  -9 26563.5 730.413   9
  -1  -2  -9 25690.9 898.059   1
  -1  -2  -9 23626.1 749.314   5
   1  -2  -9 25626.4 671.005   5
   1  -2  -9 24144.7 743.197   4
   1  -2   9 25587.4 1037.66   1
   1  -2  -9 26133.2 735.448   8
   1  -2 -10 53065.9 1155.67   5
  -1   2 -10 60372.0 1282.18   9
   1   2 -10 51918.0 1212.87   8
  -1  -2 -10 52528.3 1291.06   5
  -1  -2 -10 56999.0 1516.76   1
   1   2 -10 47196.1 1256.90   9
   1  -2 -10 54946.4 1262.42   8
   1  -2 -11 14541.8 588.498   8
   1  -2 -11 15898.1 535.833   5
   1   2 -11 15457.8 585.603   8
   1   2 -11 16097.8 647.388   9
  -1  -2 -11 15412.8 629.276   5
   1  -2 -12 103090. 1946.12   5
   1   2 -12 99237.9 2040.34   8
   1   2 -12 102863. 2164.79   9
  -1   2 -12 94952.1 2047.95   9
   1  -2 -12 92036.9 2037.01   8
  -1  -2 -12 94907.2 2107.22   5
   1  -2 -13 65327.2 1464.66   5
   1   2 -13 66320.8 1583.77   8
   1  -2 -13 63116.1 1587.02   8
   1  -2  13 68033.3 1659.62   3
   1   2 -13 66295.2 1692.83   9
  -1  -2 -13 62084.7 1616.35   5
  -1   2 -14 4224.59 345.689   9
   1  -2  14 5066.04 375.524   3
   1   2 -14 5466.14 381.905   8
   1   2 -14 4710.07 397.329   9
   1  -2 -14 4657.96 373.119   8
  -1  -2 -14 4233.89 359.631   5
  -1  -2 -15 3886.40 358.128   5
  -1   2 -15 5181.25 383.593   9
   1  -2  15 4448.49 353.806   3
   1   2 -15 3096.65 340.316   9
   1   2 -15 4334.72 354.231   8
   1  -2 -15 4277.86 367.714   8
   1  -2  16 8228.39 533.310   3
  -1   2 -16 9126.92 525.101   9
   1  -2 -16 9346.53 567.537   8
   1   2 -16 9080.67 534.805   8
  -1  -2 -16 9236.02 558.630   5
   1   2 -16 8122.47 566.873   9
   1   2 -17 27624.5 1007.61   8
   1   2 -17 26370.1 1078.90   9
   1  -2 -17 26279.9 1018.43   8
   1  -2  17 29175.7 998.621   3
  -1  -2 -17 27335.0 1022.43   5
   1  -2  18 47176.4 1398.90   3
   1   2 -18 49612.6 1560.50   9
   1   2 -18 50209.1 1462.87   8
   1  -2 -18 49823.7 1503.09   8
  -1  -2 -18 49611.9 1463.94   5
   1  -2  19 3722.49 357.760   3
   1   2 -19 3872.71 368.998   8
  -1  -2 -19 3351.83 353.175   8
   1   2 -19 3775.51 399.333   9
   1  -2 -19 3788.09 379.799   8
  -1   2 -19 3476.47 364.546   5
  -1  -2 -19 3921.54 368.618   5
  -1   2 -20 41684.7 1357.81   8
  -1  -2 -20 42112.5 1389.01   8
   1   2 -20 42946.8 1380.39   8
  -1   2 -20 44928.6 1430.90   5
   1  -2 -20 42588.8 1413.42   8
  -1  -2 -20 42485.5 1342.60   5
  -1   2 -21 8212.32 560.530   8
  -1  -2 -21 8129.36 567.408   8
  -1   2 -21 8226.94 561.347   5
   1   2 -21 8118.69 553.575   8
   1  -2 -21 7638.94 556.915   8
   1   2 -22 6222.51 485.328   8
   1   2 -22 5227.89 484.930  31
  -1   2 -22 5938.11 477.699   8
   1  -2 -22 5891.23 505.729  24
   1  -2 -22 6773.27 527.685   8
  -1   2 -22 6629.90 494.853   5
  -1  -2 -22 5761.36 479.321   8
   1   2 -23 859.102 192.765  31
   1   2  23 583.919 155.747  21
   1  -2 -23 517.621 195.862  24
  -1   2 -23 553.950 162.210  31
   1  -2  23 758.336 185.316  29
  -1   2 -24 1512.04 255.126  31
   1   2 -24 950.112 210.180  31
   1  -2  24 1019.20 190.587  29
   1  -2 -24 1558.71 265.495  24
   1   2  24 1195.29 219.271  21
  -1   2 -25 11838.3 709.803  31
   1   2 -25 11921.1 736.804  31
   1  -2  25 12799.0 693.418  29
   1   2  25 10304.4 636.707  21
   1  -2 -25 11920.8 740.128  31
   1  -2 -25 12471.8 742.500  24
  -1   2 -26 14419.6 781.228  31
  -1  -2 -26 13805.9 796.213  31
   1  -2  26 14799.3 748.743  29
   1  -2 -26 13755.8 797.076  31
   1   2  26 14668.9 752.025  21
   1  -2 -26 14476.4 796.670  24
   1   2 -26 14040.4 798.708  31
  -1   2 -27 7081.02 537.443  31
   1  -2  27 6845.16 491.700  29
   1  -2 -27 6975.81 557.516  31
   1   2  27 7104.97 505.027  21
  -1  -2 -27 7066.53 556.125  31
   1   2 -27 6978.27 552.322  31
  -1  -2 -28 15236.9 818.527  31
   1  -2  28 16361.1 749.571  29
   1  -2 -28 15726.5 825.888  31
   1   2 -28 17110.8 850.399  31
  -1   2 -28 15052.9 774.839  31
  -1  -2 -29 131.120 108.713  31
  -1   2 -29-85.6656 101.823  31
   1  -2 -29 273.949 141.225  31
   1   2 -29-45.3210 121.386  31
   1  -2 -30 1837.55 264.225  31
   1   2 -30 1677.03 251.450  31
  -1   2 -30 1895.13 252.785  31
  -1  -2 -30 1357.65 226.486  31
   1  -2 -31 86.8352 93.8145  31
  -1   2 -31 167.806 94.6416  31
  -1  -2 -31-27.7561 100.248  31
   1  -2 -32 2917.45 297.491  31
   1   2 -32 2330.58 262.961  31
  -1  -2 -32 2661.35 279.547  31
  -1   2 -32 2362.80 248.419  31
   1  -2 -33 4184.93 328.403  31
   1   2 -33 4363.77 326.522  31
  -1  -2 -33 4386.38 332.767  31
  -1   2 -33 4510.96 311.579  31
   1  -2 -34 3584.69 272.174  31
   1   2 -34 3998.27 282.682  31
  -1   2 -34 3537.74 245.008  31
  -1  -2 -34 3524.85 267.618  31
   1   2 -35 3642.41 233.324  31
   1  -2 -35 3718.93 240.875  31
   2  -2   0 30246.8 717.981   3
  -2  -2   0 28175.9 539.784   4
   2  -2   0 29146.3 673.590   7
   2  -2   0 27716.8 606.921   6
   2  -2   0 28507.6 703.286   4
  -2  -2   0 28318.2 675.419   5
   2  -2   1 2642.32 174.373   7
  -2  -2  -1 2611.74 174.007   5
   2  -2  -1 2690.05 177.855   3
   2  -2  -1 2729.21 166.486   7
  -2  -2   1 2846.12 173.298   5
  -2  -2  -1 2546.86 117.562   4
   2  -2  -1 2726.78 180.803   4
   2  -2  -1 2748.90 146.143   6
  -2  -2   1 2372.34 100.926   4
   2  -2   1 2591.46 182.497   4
   2  -2   1 2785.16 192.582   3
  -2  -2  -2 26245.9 656.871   5
  -2  -2   2 26348.1 630.363   5
   2   2  -2 27548.5 541.797   6
   2  -2  -2 26702.6 622.512   7
   2  -2   2 26185.1 693.814   3
  -2  -2   2 26871.2 618.022   7
  -2  -2  -2 24942.9 539.964   4
   2  -2  -2 25409.2 652.733   4
   2  -2  -2 25065.5 573.958   6
   2  -2  -2 27080.4 647.703   3
   2  -2   2 25635.1 667.830   4
  -2  -2   2 23852.9 478.345   4
  -2  -2  -3 26530.1 705.611   5
   2  -2  -3 29542.9 671.961   7
  -2  -2  -3 29718.1 627.346   4
   2  -2  -3 28839.4 715.099   4
   2  -2   3 29472.8 767.727   3
   2  -2  -3 28446.1 641.845   6
   2  -2   3 28694.8 731.400   4
   2  -2  -3 29772.3 694.034   3
  -2  -2   3 29646.4 674.805   7
   2   2  -3 29609.8 601.308   6
   2   2  -4 11404.2 428.112   9
   2  -2  -4 10700.5 396.463   4
   2  -2   4 11114.2 449.914   3
   2  -2  -4 11072.5 365.067   3
   2  -2  -4 10982.1 352.992   6
   2   2  -4 10985.4 317.927   6
  -2  -2  -4 11624.0 419.477   5
  -2  -2   4 11463.7 364.397   7
   2  -2   4 10112.8 398.616   4
  -2  -2  -5 19703.1 595.734   5
   2  -2  -5 19260.7 511.325   3
  -2   2  -5 18643.3 460.881   9
  -2  -2   5 20136.0 527.563   7
   2  -2   5 20023.8 651.815   3
   2  -2  -5 20439.8 584.912   4
   2   2  -5 20119.7 485.831   6
   2   2  -6 35073.8 924.288   9
  -2   2  -6 39032.5 785.382   9
   2   2  -6 38770.4 919.057   2
   2  -2  -6 38878.4 866.575   8
   2  -2  -6 34991.3 790.228   3
   2  -2  -6 36744.0 901.945   4
   2   2  -6 36140.7 800.406   8
   2  -2   6 37227.1 992.654   3
   2  -2  -6 37905.0 835.014  11
  -2  -2  -6 37988.2 940.544   5
  -2   2  -7 15587.6 595.872   2
   2   2  -7 14078.6 531.809   9
   2  -2  -7 13199.7 459.427   8
  -2   2  -7 13392.2 411.277   9
   2  -2   7 13978.0 570.886   3
   2  -2  -7 13978.7 407.376   5
   2   2  -7 13069.1 426.187   8
   2  -2  -7 14277.5 504.200   4
   2   2  -7 13625.4 448.684   2
   2  -2  -7 13842.8 441.704  11
  -2  -2  -7 13260.5 521.086   5
   2  -2   8 8184.15 460.510   3
   2  -2  -8 7864.83 358.920   8
   2  -2  -8 8324.25 306.649   5
  -2   2  -8 8301.80 331.101   9
   2   2  -8 8445.36 343.172   8
   2   2  -8 8633.45 434.481   9
   2  -2  -8 7752.55 382.926   4
   2  -2  -8 8977.38 349.211  11
  -2   2  -8 8231.93 423.539   2
  -2  -2  -8 8963.56 439.343   5
   2  -2  -9 19576.6 522.986   5
  -2   2  -9 17632.4 564.739   9
   2   2  -9 18122.3 576.271   8
   2  -2  -9 20573.8 637.856   8
   2   2  -9 18853.5 694.650   9
   2  -2   9 19368.6 733.744   3
   2  -2  -9 19978.5 656.294   4
   2  -2  -9 20231.0 583.952  11
  -2  -2  -9 18643.7 697.464   5
   2  -2 -10 14744.9 578.897   4
   2   2 -10 14136.1 616.224   9
   2  -2 -10 13948.7 546.681   8
   2  -2  10 13899.7 634.078   3
   2  -2 -10 14627.3 501.324  11
   2   2 -10 15504.6 541.278   8
  -2  -2 -10 14736.7 635.506   5
   2   2 -11 8757.79 420.209   8
   2  -2  11 8232.12 488.993   3
   2  -2 -11 7981.84 440.955   4
  -2  -2 -11 9161.71 521.007   5
   2   2 -11 8928.06 493.551   9
   2  -2 -11 8464.79 435.690   8
   2  -2 -12 129.832 77.1290   8
   2   2 -12 405.070 130.975   9
  -2  -2 -12 361.446 133.688   5
   2  -2 -12 327.803 117.475   4
   2   2 -12 399.529 106.491   8
   2  -2  12 305.297 117.467   3
   2  -2  13 144.325 100.062   3
  -2  -2 -13 175.431 112.671   5
   2   2 -13 282.250 97.0300   8
   2   2 -13 173.957 106.956   9
   2  -2 -13 140.272 74.8892   8
   2  -2 -13 62.3685 83.9281   4
  -2  -2 -14 150.286 107.655   5
   2   2 -14-40.3164 94.3914   9
   2  -2 -14 50.2752 84.6101   4
   2  -2 -14 190.280 99.2348   8
   2   2 -14 115.537 78.8949   8
   2  -2  14 148.566 97.9707   3
   2   2 -15 2397.77 318.035   9
   2  -2 -15 1796.44 242.547   8
   2  -2  15 2409.76 267.812   3
   2   2 -15 2264.60 260.828   8
  -2  -2 -15 2175.43 283.930   5
   2  -2 -15 2180.14 288.271   4
   2  -2  16 7560.81 471.719   3
   2   2 -16 6747.01 528.111   9
   2   2 -16 7313.46 481.312   8
   2  -2 -16 7276.44 499.960   8
   2  -2 -16 5613.58 472.146   4
  -2  -2 -16 6204.25 490.703   5
   2   2 -17 4208.05 424.969   9
   2  -2 -17 4876.15 443.756   4
  -2  -2 -17 4565.09 416.811   5
   2  -2  17 4648.82 379.279   3
   2  -2 -17 4588.76 412.000   8
   2   2 -17 4401.73 386.365   8
   2  -2 -18 3945.73 404.098   4
  -2  -2 -18 3751.35 381.445   5
   2   2 -18 3785.38 366.113   8
  -2   2 -18 3945.75 397.141   5
   2   2 -18 3643.99 401.717   9
   2  -2 -18 3669.85 376.996   8
   2  -2  18 4080.43 357.775   3
   2   2 -19 260.324 133.383   9
  -2  -2 -19 276.012 133.530   5
  -2   2 -19 313.499 123.393   5
   2   2 -19 22.4816 65.5794   8
   2  -2 -19 136.660 102.271   8
   2  -2 -19 300.722 139.173   4
   2  -2 -20 10070.7 651.950   8
   2   2 -20 10547.9 697.688   9
  -2   2 -20 9944.94 655.958   5
   2   2 -20 9789.71 615.633   8
  -2  -2 -20 10955.3 653.375   5
   2  -2 -20 9765.36 657.981   4
   2   2 -21 1826.63 264.077   8
  -2  -2 -21 1673.73 257.879   5
  -2   2 -21 1479.42 248.900   5
   2  -2 -21 1711.54 275.672   8
   2  -2 -21 1498.00 262.506   4
   2   2 -22 440.036 178.098  31
  -2   2 -22 260.647 130.101  31
  -2   2 -22 234.623 125.940   5
   2  -2  22 260.167 109.753  29
  -2  -2 -22 383.863 132.501   8
   2   2 -22 543.162 171.035   8
   2  -2 -22 420.016 146.827   8
   2  -2 -22 288.654 150.292  24
   2   2  22 140.585 101.069  21
  -2  -2 -22 439.556 139.721   5
   2  -2 -22 211.326 110.120   4
   2   2 -23 26.2992 87.2537  31
  -2   2 -23 393.129 135.533  31
   2  -2  23 148.422 100.756  29
   2  -2 -23 86.0935 118.310  24
   2   2  23 399.803 152.197  21
   2  -2 -24 950.390 236.717  24
   2   2 -24 976.858 226.696  31
   2  -2 -24 1128.20 246.356  31
  -2   2 -24 1310.93 222.076  31
   2  -2  24 938.090 207.178  29
   2   2  24 988.022 213.167  21
   2  -2  25 167.093 135.651  29
  -2   2 -25 228.830 108.027  31
   2   2 -25 63.7591 93.5900  31
   2  -2 -25-8.88628 107.625  24
   2   2  25 85.4667 112.100  21
   2  -2 -25 24.5559 85.9258  31
   2   2 -26 269.857 120.705  31
   2  -2 -26 36.7716 106.548  24
  -2  -2 -26 109.549 100.556  31
  -2   2 -26 15.4867 102.390  31
   2  -2  26 104.555 93.3317  29
   2  -2 -26 80.9260 120.051  31
   2   2  26 112.934 103.987  21
  -2  -2 -27 2025.97 297.328  31
   2   2 -27 1768.04 273.478  31
  -2   2 -27 1841.78 262.913  31
   2  -2 -27 2046.79 299.004  31
   2  -2  27 1987.14 270.834  29
   2   2  27 1843.74 270.833  21
   2   2  28 1077.48 208.122  21
   2   2 -28 1400.63 223.488  14
  -2  -2 -28 1073.26 220.192  31
   2   2 -28 1320.93 239.037  31
   2  -2 -28 1042.85 224.542  31
   2  -2  28 1024.44 199.245  29
  -2   2 -28 1122.24 198.310  31
   2   2  29 2150.42 267.478  21
  -2  -2 -29 2828.80 324.854  31
   2  -2  29 2382.04 282.533  29
   2   2 -29 2248.82 272.201  14
   2   2 -29 2988.37 336.810  31
   2  -2 -29 2703.14 321.932  31
  -2   2 -29 2303.40 268.856  31
   2  -2 -30 212.326 129.119  31
  -2  -2 -30 281.738 127.175  31
   2  -2  30-0.27147 64.4276  29
   2   2 -30 165.070 106.460  14
   2   2 -30 342.575 130.683  31
   2   2  30 211.379 88.3832  21
  -2   2 -30 323.699 115.498  31
   2   2 -31 873.156 179.141  31
  -2   2 -31 570.694 127.768  31
   2  -2 -31 608.215 139.217  31
  -2  -2 -31 627.524 154.426  31
   2   2 -31 634.324 139.818  14
   2  -2  31 603.984 123.613  29
   2   2  31 629.498 133.879  21
  -2   2 -32 960.065 147.539  31
   2  -2 -32 1130.73 182.201  31
  -2  -2 -32 854.696 161.822  31
   2   2 -32 988.351 180.434  31
  -2   2 -33 69.1483 52.4243  31
   2  -2  33 154.448 72.3783  20
   2  -2 -33 92.2048 71.4675  31
  -2  -2 -33 3.92440 55.8784  31
   2   2 -33-11.5474 63.6517  31
   2   2 -34 39.6087 52.1952  31
   2  -2 -34-33.4556 63.3933  31
  -2  -2 -34 97.0472 59.5932  31
   3  -2   0 58.5972 45.5972   6
  -3  -2   0 70.2302 49.9958   5
   3  -2   0 128.914 69.4958   3
   3  -2   0 42.2756 48.6069   4
  -3  -2  -1 3268.17 204.463   5
  -3  -2   1 2916.38 184.759   5
   3  -2  -1 2815.85 201.385   4
   3  -2   1 2740.78 214.925   3
   3  -2   1 3037.68 211.282   4
   3  -2  -1 2675.04 177.029   6
   3  -2  -1 2953.20 213.466   3
   3  -2  -1 2997.81 181.770   7
  -3  -2   2 35422.8 768.512   7
  -3  -2  -2 33979.8 840.802   5
  -3  -2   2 36910.9 809.773   5
   3  -2  -2 36536.2 883.883   3
   3  -2  -2 33911.8 850.008   4
   3  -2  -2 35492.0 816.098   6
   3  -2   2 34812.1 907.518   3
   3   2  -2 37380.0 791.213   6
   3  -2  -2 36938.4 798.631   7
   3  -2   2 35907.5 882.484   4
  -3  -2  -3 17058.3 539.822   5
   3   2  -3 15915.3 458.225   6
   3  -2  -3 16321.5 527.208   3
   3   2  -3 16802.3 568.181   9
   3  -2  -3 16452.0 498.551   6
  -3  -2  -3 15750.7 397.255   4
   3  -2  -3 16510.1 529.876   4
   3  -2  -3 16216.8 458.473   7
   3   2  -3 17219.0 696.811   2
   3  -2   3 16390.7 573.525   3
  -3  -2   3 17268.2 460.764   7
  -3  -2   3 16707.7 476.402   5
   3  -2   3 16283.4 545.829   4
  -3  -2  -4 19600.5 612.121   5
   3   2  -4 19552.4 630.145   9
   3  -2  -4 21289.6 616.458   4
   3  -2  -4 19736.3 518.656   7
   3  -2  -4 19751.5 570.326   6
   3   2  -4 20589.8 540.646   6
   3  -2   4 18348.4 641.076   3
   3  -2   4 19209.8 618.490   4
   3  -2  -4 20253.9 598.683   3
   3   2  -4 20294.6 740.312   2
  -3  -2   4 20043.0 513.045   7
   3  -2  -5 351.341 66.0954   7
   3   2  -5 269.060 89.7317   9
   3   2  -5 357.014 93.8916   2
  -3  -2  -5 259.365 86.3840   5
  -3  -2   5 360.501 65.5175   7
   3  -2  -5 219.059 71.6836   6
   3  -2   5 240.824 84.2381   3
   3   2  -5 354.396 70.4824   6
   3  -2  -5 481.826 88.5018   3
   3  -2  -5 244.429 71.5617  11
   3   2  -6 2246.22 219.473   9
   3   2  -6 2672.96 182.057   6
   3  -2  -6 2236.53 186.491   6
   3  -2  -6 2433.90 187.625   3
   3  -2  -6 2357.76 155.904   7
   3  -2   6 2009.95 221.764   3
   3  -2  -6 2667.11 209.845   4
   3  -2  -6 2445.93 193.378  11
   3   2  -6 2378.40 218.301   2
  -3  -2  -6 2453.08 217.429   5
   3   2  -7 15228.8 606.322   9
   3  -2  -7 15402.7 547.014   4
   3  -2   7 16327.0 645.724   3
   3  -2  -7 15771.5 539.138   6
   3   2  -7 15304.4 500.292   6
   3  -2  -7 16360.3 548.650  11
  -3  -2  -7 14440.3 587.275   5
   3   2  -8 3727.21 296.270   9
   3  -2  -8 3154.02 242.353   4
   3   2  -8 3335.81 221.822   6
   3  -2   8 3540.54 303.749   3
   3  -2  -8 3604.65 248.403  11
  -3  -2  -8 3380.32 291.445   5
   3  -2  -9 1008.09 148.354   4
  -3  -2  -9 851.548 161.960   5
   3  -2  -9 882.533 138.247   8
   3   2  -9 1123.22 183.448   9
   3  -2  -9 1235.99 150.996  11
   3  -2   9 1188.43 186.920   3
  -3  -2 -10 15414.5 705.253   5
   3  -2 -10 15381.2 604.466   8
   3   2 -10 15164.3 677.635   9
   3   2 -10 15557.4 572.708   8
   3  -2  10 16319.3 701.859   3
   3   2 -10 15729.3 672.222  12
   3  -2 -10 15556.0 580.378  11
   3  -2 -10 14777.9 588.742   4
   3   2 -11 28784.9 1002.00   9
   3  -2 -11 28732.2 894.610   8
   3  -2  11 27908.4 980.728   3
   3  -2 -11 26374.3 867.790   4
   3   2 -11 26076.0 919.426  12
   3  -2 -11 27976.1 839.361  11
   3   2 -11 28591.6 852.387   8
  -3  -2 -11 24848.9 973.469   5
   3  -2 -12 37325.2 1104.33   8
   3   2 -12 38657.5 1075.28   8
   3  -2 -12 40344.8 1121.24   4
   3   2 -12 36978.4 1225.36   9
   3   2 -12 39814.4 1168.33  12
   3  -2  12 37759.4 1193.97   3
  -3  -2 -12 34661.5 1225.73   5
   3  -2  13 508.383 135.214   3
   3   2 -13 472.491 157.893   9
  -3  -2 -13 389.267 128.480   5
   3  -2 -13 632.899 147.729   8
   3   2 -13 675.411 136.350   8
   3  -2 -13 342.432 106.579   4
   3   2 -14 3916.18 396.616   9
   3  -2 -14 3983.67 350.316   8
   3   2 -14 4176.47 343.747   8
   3  -2 -14 4215.88 352.762   4
   3  -2  14 4096.67 357.885   3
  -3  -2 -14 3693.83 381.009   5
  -3  -2 -15 1801.13 275.465   5
   3   2 -15 1903.97 240.033   8
   3  -2 -15 2222.62 274.328   8
   3  -2 -15 1527.05 250.817   4
   3   2 -15 2124.09 308.734   9
   3  -2  15 1952.99 258.459   3
   3   2 -16 149.803 114.246   9
  -3  -2 -16 81.6622 101.527   5
   3   2 -16 50.6303 79.0954   8
   3  -2  16 149.632 81.4251   3
   3  -2 -16 116.119 111.936   8
   3  -2 -16 52.0323 70.2246   4
   3   2 -17 723.212 183.528   9
  -3  -2 -17 963.945 199.550   5
   3  -2 -17 835.441 192.878   8
   3   2 -17 917.333 186.703   8
   3  -2  17 945.092 180.446   3
  -3   2 -17 825.109 188.115   5
   3  -2 -17 1066.92 200.244   4
   3   2 -18 2132.31 329.561   9
   3   2 -18 1643.83 242.869   8
   3  -2 -18 1913.04 286.577   4
   3  -2  18 2182.44 266.002   3
  -3   2 -18 2037.59 295.504   5
   3  -2 -18 2213.31 306.634   8
  -3  -2 -18 2363.36 314.462   5
   3  -2 -19 18245.3 898.915   4
   3  -2 -19 20813.6 959.864   8
   3   2 -19 21555.7 943.742   8
   3   2 -19 21130.9 1025.94   9
  -3   2 -19 18681.0 931.400   5
  -3  -2 -19 21987.3 985.604   5
  -3   2 -20 385.869 153.041   5
   3   2 -20 587.759 188.796   9
   3   2 -20 758.801 179.483   8
   3  -2 -20 809.209 191.054   8
  -3  -2 -20 1181.25 224.532   5
   3  -2 -20 88.7398 118.337   4
  -3  -2 -21 383.325 142.540   5
   3  -2 -21 289.020 151.985  24
   3   2 -21 268.508 129.949  31
  -3   2 -21 213.978 115.633   5
   3   2 -21 238.516 127.861   8
   3  -2 -21 269.996 147.732   8
   3   2  21 355.047 129.171  23
   3  -2  21 512.373 164.658  21
   3   2  21 211.209 123.393  21
   3  -2  21 428.107 128.234  29
   3  -2 -21 306.202 143.046   4
   3  -2 -22 466.292 151.441  31
   3   2  22 372.243 148.777  21
   3  -2 -22 514.168 156.511  24
   3   2 -22 377.873 135.458  31
   3   2  22 541.213 162.462  23
   3  -2  22 582.467 167.200  21
   3  -2  22 550.460 162.817  29
   3  -2 -23 2416.14 338.795  24
   3   2 -23 2144.16 313.068  31
   3  -2  23 2157.77 312.485  29
   3  -2 -23 2675.54 338.712  31
   3   2  23 2506.33 327.255  21
   3  -2  23 2862.19 341.882  21
   3  -2 -24 2142.22 312.044  24
   3  -2  24 1709.31 280.785  29
   3   2 -24 1563.12 271.816  31
   3  -2 -24 2002.17 299.541  31
   3  -2  24 1768.71 265.884  21
   3   2  24 1803.85 282.206  21
   3   2 -25 6415.13 525.505  31
   3  -2 -25 5849.97 501.136  31
   3  -2  25 6024.72 503.395  29
  -3  -2 -25 6296.62 514.877  31
   3   2  25 6268.38 514.016  21
   3  -2 -25 5840.08 519.197  24
  -3  -2 -26 6741.33 522.397  31
   3   2 -26 6158.56 505.059  31
   3  -2 -26 6186.76 521.179  24
   3   2  26 5829.28 482.140  21
   3  -2  26 6109.68 497.344  29
   3  -2 -26 5893.13 501.714  31
   3  -2 -27 200.723 95.2413  31
  -3  -2 -27 259.643 124.083  31
   3   2 -27 314.949 127.752  31
   3   2 -27 431.146 163.280  14
   3  -2  27 287.910 131.209  29
   3   2  27 173.440 122.164  21
   3  -2  28 388.888 145.480  29
   3  -2 -28 740.623 180.558  31
   3   2 -28 300.193 128.809  14
  -3  -2 -28 444.786 146.584  31
   3  -2 -28 531.322 145.440  26
   3   2 -28 627.497 181.238  31
   3   2  28 503.150 161.797  21
   3   2 -29 1766.70 258.864  31
   3  -2  29 1355.56 208.660  29
   3  -2 -29 1113.64 186.596  26
   3   2 -29 1766.05 243.626  14
   3   2  29 1766.80 244.734  21
  -3  -2 -29 1356.22 216.208  31
   3  -2 -29 1632.03 246.342  31
   3  -2 -30 1471.47 227.837  31
  -3  -2 -30 1323.23 203.068  31
   3   2  30 1363.53 212.207  21
   3  -2  30 1179.77 184.807  29
   3   2 -30 1436.84 218.985  14
   3   2 -30 1464.02 234.530  31
   3   2 -31-127.056 83.9842  14
   3  -2 -31 48.0803 67.3842  31
   3   2 -31 54.0550 82.9605  31
  -3  -2 -31 63.8140 81.3666  31
   3  -2  31 155.811 83.2466  29
   3   2  31-131.651 89.9499  21
   3   2 -32 1490.62 194.158  31
   3  -2 -32 1602.81 196.037  31
   3  -2  32 1212.61 163.013  29
   3   2 -32 1541.97 180.171  14
   3   2  32 1268.08 165.396  21
  -3  -2 -32 1688.11 195.478  31
  -3  -2 -33 2537.18 201.812  31
   3  -2 -33 2513.11 213.960  31
   3   2 -33 2387.60 194.555  14
   3   2 -33 2459.34 224.272  31
   3   2  33 2437.11 189.938  21
   3  -2  33 2681.71 220.006  20
   3  -2 -34 73.9690 70.5724  17
   3   2 -34 177.101 67.8721  31
  -4  -2   0 113658. 2052.30   5
   4  -2   0 113710. 2147.22   4
   4  -2   0 115297. 2229.38   3
   4  -2  -1 34186.7 935.186   3
   4   2  -1 33209.4 886.783   9
   4  -2  -1 32660.4 865.373   4
  -4  -2   1 33799.0 796.711   5
   4  -2   1 34245.3 890.767   4
   4  -2  -1 33521.4 860.201   6
   4  -2   1 33168.1 936.786   3
  -4  -2  -1 33553.0 830.450   5
   4   2  -2 31423.7 797.231   6
   4   2  -2 32336.9 874.961   9
   4  -2  -2 31221.4 884.530   3
  -4  -2   2 32871.9 760.498   5
   4  -2  -2 31006.9 835.366   4
   4  -2  -2 30358.3 818.475   6
  -4  -2  -2 31962.2 819.447   5
   4  -2   2 31084.1 909.452   3
   4  -2   2 32036.6 863.504   4
  -4  -2  -3 9502.19 410.368   5
   4  -2  -3 9506.36 437.330   3
   4   2  -3 8946.78 428.488   9
   4  -2  -3 9351.82 408.824   4
   4  -2  -3 8774.15 392.736   6
   4   2  -3 9684.95 388.759   6
   4  -2   3 8875.07 450.618   3
  -4  -2   3 9561.30 346.065   5
   4  -2   3 9409.89 430.241   4
   4   2  -4 1639.89 186.826   9
   4  -2  -4 1464.28 172.069   3
   4  -2  -4 1343.31 155.795   4
  -4  -2  -4 1489.68 166.822   5
   4   2  -4 1450.05 202.801   2
   4   2  -4 1449.26 145.003   6
   4  -2  -4 1120.35 140.574   6
   4  -2   4 1365.32 186.526   3
   4  -2  -4 1367.45 164.660  11
   4   2  -5 3670.99 285.861   9
   4  -2  -5 4311.09 290.120  11
   4  -2  -5 4378.15 281.086   6
   4   2  -5 4250.57 257.526   6
   4  -2  -5 3815.62 260.886   4
   4  -2   5 4071.29 313.041   3
   4  -2  -5 3863.42 277.740   3
  -4  -2  -5 4051.45 284.395   5
   4   2  -6 28711.0 772.753   6
   4  -2  -6 27205.9 806.046   3
   4  -2  -6 26969.6 800.244   6
   4  -2  -6 28384.2 802.037   4
   4  -2  -6 27071.4 819.320  11
   4  -2   6 26878.4 891.872   3
   4   2  -6 26423.2 1001.62  12
   4   2  -6 26150.3 863.970   9
  -4  -2  -6 25742.5 830.955   5
   4   2  -7 51367.5 1497.23  12
   4   2  -7 48940.7 1339.46   9
   4  -2  -7 53352.1 1243.91   4
   4   2  -7 55710.4 1228.70   6
   4  -2  -7 52613.6 1265.61   6
   4  -2   7 54776.6 1403.61   3
   4  -2  -7 50366.4 1263.67  11
  -4  -2  -7 58976.3 1392.79   5
   4   2  -8 86690.1 1766.31   6
   4  -2  -8 84135.9 1788.79   4
   4   2  -8 83513.4 1948.07   9
   4  -2  -8 88803.4 1841.93   6
   4  -2   8 87761.8 1985.21   3
   4   2  -8 83035.5 2072.60  12
   4  -2  -8 89368.1 1853.47  11
  -4  -2  -8 92902.9 1994.66   5
  -4  -2  -9 1488.36 222.749   5
   4   2  -9 1355.40 221.828   9
   4  -2   9 1561.76 226.621   3
   4  -2  -9 1478.64 186.270   6
   4  -2  -9 1321.13 169.554   4
   4   2  -9 1314.90 160.961   6
   4   2  -9 1382.88 216.643  12
   4  -2  -9 1361.67 183.933  11
   4   2 -10 24327.7 946.078   9
   4   2 -10 25728.9 809.366   6
   4  -2 -10 26110.8 859.003   6
   4  -2 -10 25719.2 820.240   4
   4  -2  10 26368.5 962.500   3
   4   2 -10 24559.3 972.564  12
   4  -2 -10 25860.9 856.773  11
  -4  -2 -10 25094.6 967.333   5
   4  -2 -11 999.686 162.234   4
  -4  -2 -11 848.881 195.389   5
   4   2 -11 692.884 171.475   9
   4  -2 -11 834.844 157.761   6
   4   2 -11 900.502 149.961   6
   4  -2  11 793.318 179.875   3
   4   2 -11 1044.19 196.938  12
   4  -2 -11 1260.30 182.516  11
   4   2 -12 2527.18 249.011   6
   4  -2  12 2648.78 295.220   3
   4  -2 -12 2419.02 260.967   6
   4  -2 -12 2407.77 245.993   4
   4   2 -12 2454.59 290.937  12
   4   2 -12 2541.71 313.339   9
  -4  -2 -12 2959.97 344.935   5
   4  -2 -13 6131.32 410.348   4
   4   2 -13 5589.71 486.458   9
   4   2 -13 6149.05 408.938   6
   4  -2  13 6861.09 485.972   3
   4   2 -13 6436.14 477.037  12
  -4  -2 -13 5613.25 489.847   5
   4   2 -14 35265.4 1349.11   9
   4  -2  14 37616.4 1249.52   3
   4  -2 -14 38875.2 1166.65   4
  -4  -2 -14 36331.3 1347.86   5
   4  -2 -15 46516.9 1376.77   4
   4   2 -15 47292.1 1617.46   9
  -4   2 -15 48622.6 1567.46   5
  -4  -2 -15 45311.9 1570.44   5
   4  -2 -16 55140.9 1546.20   4
   4  -2  16 58614.2 1618.08   3
  -4   2 -16 58266.3 1751.17   5
   4   2 -16 52603.8 1765.15   9
  -4  -2 -16 53442.9 1737.91   5
  -4  -2 -17 7130.46 575.852   5
   4  -2 -17 7106.45 507.063   4
   4  -2  17 7293.94 505.638   3
  -4   2 -17 7274.19 566.918   5
   4   2 -17 7694.48 616.043   9
   4  -2 -18 18436.3 855.600   4
   4   2 -18 19241.4 997.128   9
  -4   2 -18 19440.2 942.636   5
  -4  -2 -18 19214.8 957.234   5
   4  -2 -19 2618.50 323.451   4
   4   2 -19 2718.93 371.138   9
  -4   2 -19 2920.14 364.958   5
  -4  -2 -19 2871.99 371.627   5
   4   2 -20 1235.86 230.069  31
   4  -2 -20 1336.91 270.380  24
   4   2  20 1158.68 226.099  22
   4  -2  20 1661.61 282.223  21
   4   2  20 743.306 181.709  21
   4  -2  21 29.0530 88.3017  21
   4  -2 -21-195.840 144.150  24
   4  -2  21-26.8995 96.0093  29
   4   2 -21-5.55671 125.168  31
   4   2  21 359.613 147.998  23
   4   2  21 233.869 129.848  22
   4   2  21 240.534 120.929  21
   4  -2 -22 25385.5 1154.81  24
   4  -2  22 27681.2 1155.27  21
   4  -2  22 25886.2 1111.02  29
   4   2 -22 24583.9 1081.33  31
   4   2  22 25125.1 1093.91  21
   4   2  22 24491.7 1087.24  23
   4   2  22 26639.1 1085.63  22
   4   2 -23 2843.40 348.488  31
   4   2  23 2800.95 336.754  22
   4   2  23 2791.52 351.744  21
   4  -2  23 2932.50 363.186  29
   4   2  23 2775.32 350.686  23
   4  -2  23 3062.94 367.832  21
   4  -2 -23 2765.26 364.005  24
   4  -2 -24 12296.6 767.547  24
   4  -2  24 13141.7 757.024  29
   4   2 -24 12223.0 728.583  31
   4  -2  24 14451.6 785.064  21
   4   2  24 12546.6 746.074  21
   4   2 -24 11859.9 737.313  14
   4   2  25 508.170 166.123  21
   4   2 -25 929.035 215.172  31
   4  -2  25 687.262 192.825  29
   4  -2 -25 448.197 148.432  31
   4  -2 -25 703.625 197.750  24
   4   2 -25 866.903 212.281  14
   4  -2  25 870.049 209.271  21
   4  -2  26 3166.09 349.116  21
   4  -2  26 3565.27 378.626  29
   4   2 -26 3069.50 348.479  31
   4  -2 -26 3249.89 350.988  31
   4   2 -26 3250.02 361.592  14
   4   2  26 2988.41 346.601  21
  -4  -2 -26 2782.25 322.611  31
   4   2 -27 919.954 195.488  31
   4  -2 -27 1129.02 195.174  31
   4  -2 -27 1265.98 227.218  26
   4   2 -27 1152.01 221.708  14
   4   2  27 1236.34 221.725  21
   4  -2  27 1013.28 216.597  29
   4  -2 -28 3477.77 332.238  31
   4  -2 -28 3309.07 326.442  26
   4  -2  28 3347.23 340.336  29
   4   2  28 3465.81 346.531  21
   4   2 -28 3710.58 362.699  14
   4   2 -28 3164.90 332.921  31
   4  -2  29 3097.44 317.219  29
   4  -2 -29 2856.81 284.685  26
   4   2 -29 2914.28 312.748  14
   4   2  29 2902.05 306.179  21
   4  -2 -29 3286.73 306.893  31
   4   2 -29 3022.79 313.347  31
   4  -2  30 6985.55 445.971  29
   4   2 -30 7953.56 474.219  31
   4  -2 -30 6615.57 397.405  26
   4   2 -30 7427.89 462.988  14
   4   2  30 7908.28 477.364  21
   4  -2 -30 7835.93 443.424  31
   4   2 -31 5362.27 362.467  14
   4  -2  31 5090.94 347.231  29
   4   2 -31 4887.50 343.535  31
   4  -2 -31 5174.74 325.621  31
   4   2  31 4808.56 340.179  21
   4  -2  32 4829.24 306.043  29
   4   2 -32 5108.24 316.754  14
   4   2 -32 5222.41 321.412  31
   4   2  32 4856.97 308.718  21
   4   2 -33 3557.64 231.027  31
   4  -2  33 2896.27 215.812  20
   5  -2   0 216.477 102.501   3
  -5  -2   0 103.744 53.5912   5
   5  -2   0 8.72540 62.8845   4
   5   2   0 128.371 73.0340   9
   5   2   0 49.8313 125.069  12
   5   2   1 1543.20 170.274   9
  -5  -2  -1 1604.87 160.366   5
   5   2  -1 1583.76 182.477   9
   5  -2   1 1367.77 193.974   3
   5  -2   1 1522.04 180.398   4
   5  -2  -1 1326.37 170.525   6
   5  -2  -1 1411.50 201.273   3
   5   2  -1 1712.59 305.514  12
   5   2   1 1527.05 276.184  12
   5  -2  -1 1431.71 169.271   4
   5  -2   2 34806.4 1067.15   3
   5   2   2 36671.5 953.091   9
  -5  -2  -2 37441.9 940.644   5
   5   2  -2 36732.6 1013.93   9
   5  -2  -2 37490.2 1078.21   3
   5  -2  -2 35242.7 986.832   6
   5   2  -2 37644.8 1389.02  12
   5   2   2 35325.6 1325.22  12
   5  -2  -2 36570.8 977.067   4
   5  -2   2 36969.4 1008.11   4
  -5  -2  -3 59219.2 1357.95   5
   5   2  -3 61876.1 1460.57   9
   5  -2  -3 62633.6 1510.07   3
   5  -2  -3 64409.2 1408.95   4
   5   2  -3 61231.5 1863.55  12
   5   2   3 61303.2 1815.99  12
   5   2  -3 60865.5 1388.34   6
   5  -2  -3 58873.4 1470.03  11
   5  -2   3 60552.5 1520.91   3
   5  -2  -3 63211.5 1435.13   6
  -5  -2  -4 81980.8 1729.02   5
   5   2  -4 79781.7 1808.86   9
   5  -2  -4 82940.2 1830.94   3
   5  -2  -4 80418.8 1809.61  11
   5  -2  -4 83125.2 1769.00   6
   5   2  -4 81482.2 1713.74   6
   5  -2  -4 80919.2 1710.62   4
   5   2  -4 79917.4 2205.99  12
   5   2   4 84933.8 2174.75  12
   5  -2   4 81534.0 1880.07   3
  -5  -2  -5 28774.2 877.842   5
   5   2   5 30002.6 1136.37  12
   5   2  -5 29918.3 891.125  10
   5   2  -5 29384.0 954.711   9
   5  -2  -5 29294.4 919.107   3
   5  -2  -5 27838.6 872.253   6
   5  -2  -5 28077.9 838.772   4
   5   2  -5 28035.2 837.774   6
   5   2  -5 28270.8 1176.55  12
   5  -2  -5 28089.3 915.342  11
   5  -2   5 29221.8 978.377   3
   5   2  -6 26706.9 935.257   9
   5  -2  -6 28004.9 877.515   6
   5   2  -6 25572.9 803.418   6
   5  -2  -6 27440.0 826.856   4
   5   2  -6 27190.7 1140.05  12
   5   2   6 27364.1 1069.44  12
   5  -2   6 25014.7 927.124   3
   5  -2  -6 26576.1 890.225  11
  -5  -2  -6 28278.6 887.579   5
   5   2  -7 7766.70 410.945   6
   5   2  -7 7666.45 481.999   9
   5   2   7 7652.58 528.666  12
   5   2  -7 7074.03 559.902  12
   5  -2  -7 7057.85 420.738   6
   5  -2   7 7574.92 488.489   3
   5  -2  -7 7303.83 441.457  11
   5  -2  -7 7208.13 395.498   4
  -5  -2  -7 7691.91 452.914   5
   5  -2  -8 1014.30 151.957   4
   5  -2   8 1010.03 201.276   3
   5   2  -8 1076.34 196.994   9
  -5  -2  -8 1208.29 197.575   5
   5   2  -8 1310.68 174.405   6
   5  -2  -8 1125.24 175.067   6
   5   2   8 1249.01 215.455  12
   5   2  -8 1126.84 231.258  12
   5  -2  -8 977.074 175.768  11
   5   2  -9 5498.40 440.653   9
   5   2  -9 6271.76 387.005   6
   5  -2  -9 6186.74 378.865   4
   5   2  -9 5516.65 487.997  12
   5  -2   9 5986.33 456.980   3
   5  -2  -9 5778.08 408.581  11
  -5  -2  -9 6053.61 444.492   5
   5  -2  -9 5425.53 384.123   6
  -5  -2 -10 73929.8 1925.94   5
   5  -2 -10 77562.0 1824.58   6
   5   2 -10 76200.9 1745.47   6
   5  -2 -10 79970.2 1746.54   4
   5   2 -10 72578.1 2052.42  12
   5  -2  10 74475.4 1944.53   3
   5  -2 -10 78009.9 1845.73  11
   5   2 -10 74516.6 1979.89   9
   5   2 -11 14797.9 791.869   9
   5  -2 -11 15163.6 704.831  11
  -5  -2 -11 15409.3 787.540   5
   5   2 -11 14772.6 650.375   6
   5  -2 -11 15570.7 646.769   4
   5   2 -11 14566.2 807.032  12
   5  -2  11 15918.7 779.634   3
   5  -2 -11 15049.7 693.283   6
   5   2 -12 19024.9 925.491  12
   5  -2 -12 20121.8 760.346   4
   5   2 -12 18580.6 926.448   9
   5  -2 -12 18971.4 800.565   6
   5   2 -12 18739.5 761.706   6
  -5   2 -12 18921.1 908.404   5
   5  -2  12 17578.2 837.957   3
  -5  -2 -12 18492.0 905.644   5
   5  -2 -13 14365.6 709.744   6
   5   2 -13 15137.3 852.692   9
  -5  -2 -13 14225.1 810.550   5
   5   2 -13 15464.0 819.190  12
   5   2 -13 16425.0 723.057   6
  -5   2 -13 16922.6 860.589   5
   5  -2  13 14428.7 758.031   3
   5  -2 -14 19205.4 854.449   6
   5   2 -14 19284.9 822.904   6
  -5  -2 -14 17805.7 932.240   5
   5   2 -14 19552.6 1001.55   9
  -5   2 -14 20047.4 952.507   5
   5  -2  14 19067.8 883.347   3
  -5   2 -15 1223.53 245.423   5
  -5  -2 -15 1180.40 256.856   5
   5   2 -15 1018.08 232.576   9
   5  -2 -15 1125.05 221.117   6
   5   2 -15 1100.91 202.056   6
   5  -2  15 1193.81 213.623   3
   5  -2 -16 3919.29 395.710   6
   5   2 -16 4271.52 468.389   9
   5   2 -16 4140.88 386.887   6
  -5   2 -16 4135.77 432.101   5
   5  -2  16 4357.20 402.932   3
  -5  -2 -16 4286.63 456.038   5
  -5   2 -17 10865.5 698.411   5
   5   2 -17 10568.1 643.633   6
   5   2 -17 10388.2 731.553   9
  -5  -2 -17 11561.4 741.219   5
   5  -2 -17 9936.84 651.836   6
   5   2 -18 14066.1 827.483  14
   5  -2  18 17050.2 934.958  21
   5  -2 -18 16009.4 848.747   6
   5   2  18 17010.6 898.797  23
   5   2  18 16228.3 878.358  22
   5   2  18 15831.9 834.870  21
   5  -2 -18 17400.7 937.526  24
   5  -2 -18 17612.2 902.391  19
   5   2 -19 11747.5 753.117  14
   5  -2 -19 12511.0 790.312  24
   5   2  19 10914.0 725.506  23
   5  -2 -19 11576.5 736.745  19
   5   2  19 10926.7 696.453  21
   5   2  19 10983.4 714.000  22
   5  -2  19 12435.7 792.544  21
   5  -2  20 32116.5 1276.87  29
   5   2  20 31423.6 1239.43  21
   5  -2 -20 33420.1 1332.90  24
   5   2  20 30672.8 1275.14  23
   5   2  20 34682.3 1310.81  22
   5  -2  20 33540.5 1341.58  21
   5   2 -20 29346.7 1259.53  14
   5  -2 -20 32976.0 1291.16  19
   5   2 -21 16114.4 840.621  31
   5  -2  21 16054.1 868.039  29
   5   2 -21 15536.7 880.151  14
   5  -2 -21 16507.0 911.291  24
   5   2  21 15647.4 878.884  23
   5  -2  21 18030.9 941.112  21
   5   2  21 15659.5 848.000  21
   5   2  21 15678.6 851.821  22
   5   2 -22 1209.77 239.265  31
   5  -2  22 774.228 204.700  29
   5   2  22 881.272 212.439  21
   5   2  22 862.647 216.067  22
   5   2  22 1028.00 249.443  23
   5   2 -22 845.393 223.021  14
   5  -2  22 685.490 176.277  21
   5  -2 -22 1096.71 239.302  24
   5   2 -23 1990.15 289.969  31
   5  -2  23 1509.74 264.095  29
   5  -2 -23 2144.88 326.806  24
   5   2  23 1760.11 286.089  23
   5   2 -23 1776.04 295.161  14
   5  -2  23 1662.95 280.624  21
   5   2  23 1928.88 299.365  21
   5  -2  24 2580.65 335.459  29
   5  -2 -24 2169.35 306.474  26
   5   2 -24 2173.71 285.219  31
   5   2  24 1814.21 290.229  23
   5  -2 -24 1969.27 310.059  24
   5   2 -24 1861.53 294.079  14
   5  -2  24 2080.99 298.835  21
   5   2  24 2010.20 297.759  21
   5  -2 -25 3431.25 372.547  26
   5   2  25 2604.24 330.262  21
   5  -2  25 2289.52 311.664  29
   5   2 -25 2673.30 315.418  31
   5   2 -25 2978.56 354.366  14
   5  -2  26 13203.9 717.299  29
   5   2 -26 12378.3 671.892  31
   5  -2 -26 13378.8 719.313  26
   5   2 -26 12829.3 725.293  14
   5   2  26 13660.1 735.990  21
   5  -2  27 4370.04 394.543  29
   5  -2 -27 4801.56 442.760  17
   5   2 -27 4824.34 420.190  14
   5   2  27 4918.39 422.517  21
   5  -2 -27 4502.16 393.145  26
   5   2 -27 4764.12 389.130  31
   5  -2 -28 6238.44 498.269  17
   5  -2  28 7025.32 474.844  29
   5  -2 -28 6642.40 456.878  26
   5   2 -28 6811.25 480.774  14
   5   2 -28 6391.82 435.070  31
   5   2  28 7069.83 482.218  21
   5  -2 -29 2340.08 248.538  26
   5  -2 -29 2141.05 273.952  17
   5  -2  29 2370.26 263.261  29
   5   2 -29 2292.08 239.784  31
   5   2 -29 2324.45 269.944  14
   5   2  29 2365.97 265.662  21
   5  -2  30 605.216 132.473  29
   5  -2 -30 669.126 148.698  17
   5   2 -30 749.612 148.511  14
   5  -2 -30 502.355 112.663  26
   5   2 -30 805.954 135.870  31
   5   2  30 543.041 126.440  21
   5   2 -31 421.287 85.1581  31
   5  -2 -31 157.220 91.4152  17
   5   2 -31 548.994 129.524  14
   5   2  31 351.220 102.021  21
   5  -2 -31 246.697 72.4136  26
   5  -2  31 360.049 102.296  29
   5  -2 -32 824.731 129.992  17
   5  -2 -32 1469.16 154.942  14
   5   2 -32 1107.66 134.255  14
   5   2  32 1361.17 146.818  29
   5   2  32 1223.45 143.647  21
   5  -2  32 1073.12 133.673  20
   6  -2   0 50699.1 1428.88   3
   6   2   0 51538.3 1849.73  12
   6  -2   0 51078.7 1292.18   4
   6  -2  -1 5695.07 416.721   3
   6  -2   1 5450.02 415.625   3
   6   2  -1 4968.22 540.343  12
   6   2   1 5158.93 549.551  12
   6  -2  -1 5685.07 360.287   4
   6  -2  -1 4783.91 381.098  11
   6   2  -1 5844.89 428.845  10
   6  -2  -2 23887.1 897.416   3
   6  -2   2 22278.7 882.019   3
   6  -2  -2 22084.2 859.420  11
   6   2  -2 22393.4 1177.35  12
   6   2   2 22477.7 1142.36  12
   6  -2  -2 24604.4 799.657   4
   6   2  -2 22961.2 880.729  10
   6  -2  -3 10797.5 545.970   6
   6   2  -3 10759.6 563.786  10
   6  -2  -3 10600.6 578.109   3
   6  -2   3 10571.2 589.890   3
   6   2  -3 10089.3 781.416  12
   6   2   3 10545.9 755.072  12
   6  -2  -3 10528.9 496.976   4
   6  -2  -3 9710.24 550.581  11
  -6  -2  -4 3398.02 268.430   5
   6  -2   4 3434.68 338.048   3
   6   2  -4 3486.10 319.768   9
   6  -2  -4 3373.94 307.372   6
   6   2  -4 3270.87 286.332   6
   6   2  -4 3188.93 427.808  12
   6   2   4 3207.92 412.537  12
   6  -2  -4 3391.01 325.672  11
   6   2  -4 3751.75 319.670  10
  -6  -2  -5 8996.03 469.032   5
   6  -2   5 8884.83 560.838   3
   6   2  -5 8959.86 481.026   6
   6  -2  -5 9518.37 516.599   6
   6   2  -5 10259.8 756.376  12
   6   2   5 9346.72 671.852  12
   6   2  -5 9337.87 544.439   9
   6  -2  -5 8359.41 517.760  11
   6   2  -5 9279.17 500.741  10
  -6  -2  -6 6301.24 403.650   5
   6  -2   6 6087.78 464.914   3
   6   2  -6 6366.93 465.470   9
   6   2  -6 6354.63 403.690   6
   6  -2  -6 5928.00 413.330   6
   6   2  -6 6082.78 578.907  12
   6   2   6 6640.86 550.386  12
   6  -2  -6 5983.50 432.513  11
  -6  -2  -7 3271.01 299.881   5
   6  -2   7 3673.93 366.506   3
   6   2  -7 3469.37 350.054   9
   6  -2  -7 3567.00 320.222   6
   6   2  -7 3636.90 443.602  12
  -6   2  -7 3328.91 366.106   5
   6   2  -7 3358.24 292.315   6
   6  -2  -7 3275.24 324.464  11
   6   2   7 3468.58 392.946  12
   6  -2   8 8850.92 584.038   3
   6   2  -8 8707.22 584.229   9
   6  -2  -8 8784.27 519.808   6
   6   2  -8 9150.29 500.467   6
   6   2  -8 8877.02 688.337  12
  -6   2  -8 10753.1 664.768   5
   6  -2  -8 8620.19 535.958  11
  -6  -2  -8 9758.98 544.859   5
   6  -2   9 7805.21 556.901   3
   6   2  -9 7986.21 568.769   9
   6   2  -9 7860.16 469.121   6
   6  -2  -9 7251.80 479.558   6
   6   2  -9 7559.80 625.670  12
  -6   2  -9 8015.11 584.911   5
   6  -2  -9 7825.38 521.896  11
  -6  -2  -9 7468.20 503.589   5
   6  -2 -10 5624.76 427.857   6
   6   2 -10 5129.59 508.712  12
   6   2 -10 5298.41 390.841   6
  -6   2 -10 6112.49 513.975   5
   6  -2 -10 5862.11 455.251  11
   6   2 -10 5130.22 475.432   9
  -6  -2 -10 6075.34 468.437   5
   6  -2  10 6246.41 505.988   3
   6   2 -11 1133.12 232.876   9
  -6   2 -11 1309.28 249.751   5
  -6  -2 -11 1455.77 236.648   5
   6  -2  11 1278.48 232.090   3
   6  -2 -11 1336.10 221.269   6
   6   2 -11 1537.31 221.152   6
   6   2 -11 1645.72 293.232  12
   6  -2 -11 1582.52 243.762  11
   6   2 -12 3026.01 381.275   9
   6  -2 -12 3429.17 351.323   6
   6   2 -12 2953.91 301.191   6
  -6   2 -12 2797.84 355.602   5
   6   2 -12 3082.21 386.225  12
   6  -2  12 2733.78 351.067   3
  -6  -2 -12 2884.37 351.258   5
   6   2 -13 3035.76 395.870   9
  -6   2 -13 3346.31 384.338   5
   6   2 -13 2999.54 319.332   6
   6  -2 -13 3083.65 339.269   6
   6   2 -13 2894.51 370.955  12
   6  -2  13 2931.47 357.424   3
  -6  -2 -13 2935.92 369.716   5
   6  -2 -14 7336.18 532.275   6
   6   2 -14 6320.56 472.371   6
   6   2 -14 6145.29 553.693   9
   6   2 -14 6226.64 535.903  12
  -6   2 -14 6914.15 545.974   5
  -6  -2 -14 5632.06 523.504   5
   6  -2  14 6504.12 518.858   3
   6  -2 -15 9804.84 679.441  17
   6   2 -15 9058.52 620.887  14
   6  -2 -15 9998.72 640.001   6
   6   2  15 10620.1 715.336  22
   6  -2  15 8529.00 665.239  21
  -6   2 -15 11509.7 710.003   5
   6   2 -15 10690.0 739.006   9
   6  -2 -15 9713.82 696.846  19
  -6  -2 -15 9547.44 678.698   5
   6  -2  15 9767.45 634.334   3
   6   2  16 9157.94 670.531  22
   6  -2 -16 9068.54 660.294  17
   6  -2 -16 8620.99 658.001  19
   6  -2  16 9372.93 661.561  29
   6   2 -16 8203.86 608.987  14
   6  -2  16 8213.95 664.545  21
   6   2  16 9294.21 632.088  21
   6  -2 -17 1621.14 280.661  19
   6  -2 -17 1646.06 301.939  17
   6   2  17 2026.60 326.239  22
   6  -2  17 1875.37 300.111  29
   6   2 -17 1838.82 295.960  14
   6   2  17 2194.54 333.786  23
   6  -2  17 1703.14 310.883  21
   6   2  17 1982.95 307.121  21
   6  -2 -17 1803.56 295.944  24
   6  -2 -18 694.015 206.423  19
   6  -2  18 700.621 208.201  29
   6  -2 -18 462.416 201.547  17
   6  -2  18 856.453 215.351  16
   6   2 -18 821.538 210.908  14
   6  -2 -18 769.397 203.602  24
   6   2  18 1182.28 252.596  23
   6  -2  18 723.619 215.351  21
   6   2  18 753.074 201.500  21
   6   2  18 783.914 212.577  22
   6  -2 -19 36.1246 128.111  19
   6  -2  19-103.480 162.853  21
   6  -2  19 165.740 148.364  29
   6  -2 -19-70.5607 144.892  17
   6  -2  19-44.6185 101.925  16
   6  -2 -19 0.44884 103.440  26
   6  -2 -19-3.18985 115.469  24
   6   2 -19-130.908 154.082  14
   6   2  19-1.91576 125.353  23
   6   2  19 63.3919 101.489  22
   6   2  19 80.7681 74.9117  21
   6   2  20 1910.53 305.600  22
   6  -2  20 1691.41 288.385  29
   6  -2  20 1960.54 297.590  16
   6  -2 -20 1677.88 317.093  17
   6  -2 -20 1801.73 295.216  26
   6  -2 -20 1638.50 285.955  24
   6   2  20 1578.53 289.139  23
   6   2 -20 1847.47 308.978  14
   6  -2  20 1416.56 260.327  21
   6   2  20 1416.71 251.286  21
   6  -2 -20 1338.69 257.525  19
   6   2  21 4697.51 449.908  21
   6  -2 -21 4911.39 514.202  17
   6  -2  21 4905.96 464.121  29
   6  -2  21 4936.19 458.209  16
   6  -2 -21 4962.97 486.028  26
   6   2  21 4440.39 442.498  22
   6   2 -21 4721.15 481.179  14
   6   2  21 4310.33 473.653  23
   6  -2  21 5076.49 499.192  21
   6  -2 -21 4461.55 450.790  24
   6  -2  22 2815.21 355.500  29
   6  -2 -22 2645.08 394.051  17
   6  -2  22 3572.16 370.539  16
   6  -2 -22 3015.85 366.413  24
   6   2 -22 2940.73 378.481  14
   6   2  22 2695.67 365.503  23
   6  -2  22 3214.18 392.229  21
   6   2  22 2986.79 362.177  21
   6  -2 -22 3106.83 376.958  26
   6  -2  23 2794.62 345.877  29
   6  -2 -23 3478.09 428.363  17
   6  -2 -23 3197.89 374.333  26
   6   2 -23 3328.68 391.906  14
   6   2  23 2504.25 347.740  23
   6   2  23 3309.30 373.912  21
   6  -2 -24 6095.89 494.718  26
   6  -2 -24 6298.18 547.252  17
   6  -2  24 5738.23 472.095  29
   6   2 -24 6260.62 517.960  14
   6   2  24 6535.73 531.231  23
   6   2  24 5706.08 487.855  21
   6   2  25 378.578 165.191  21
   6  -2  25 398.971 148.372  29
   6  -2 -25 499.046 174.697  17
   6   2 -25 322.967 144.881  14
   6  -2 -25 423.005 146.334  26
   6  -2  26 926.155 207.887  29
   6  -2 -26 614.132 195.311  17
   6   2 -26 781.884 191.659  14
   6  -2 -26 1042.36 197.440  26
   6   2  26 950.661 218.100  21
   6  -2  27 112.665 79.3660  29
   6   2  27 126.375 87.3999  21
   6  -2 -27 169.241 114.638  17
   6   2 -27 181.494 111.116  14
   6  -2 -27-53.1561 86.8171  26
   6  -2  28 989.401 176.662  29
   6  -2 -28 827.729 172.770  17
   6  -2 -28 919.144 173.491  26
   6   2 -28 847.964 177.489  14
   6   2  28 1116.24 188.507  21
   6   2 -29 3690.25 302.808  14
   6  -2 -29 2990.28 281.798  17
   6  -2  29 4150.39 311.308  29
   6  -2 -29 3256.22 265.134  26
   6   2  29 3634.31 298.123  21
   6  -2 -29 3027.53 255.943  14
   6  -2 -30 1445.81 181.919  17
   6   2 -30 1786.48 195.569  14
   6  -2  30 1621.19 182.055  29
   6  -2 -30 1234.13 146.477  14
   6  -2 -30 1577.07 166.140  26
   6   2  30 1731.86 189.647  21
   6  -2  30 1674.66 180.063  20
   6   2 -31 586.756 104.688  14
   6   2  31 620.914 99.1125  29
   6  -2 -31 434.675 99.4927  17
   6  -2  31 545.144 95.8298  20
   6   2  31 521.835 97.6030  21
   7   2   0 23.2745 72.5800  10
   7  -2   0-51.3616 92.2248   3
   7   2   0 148.021 142.926  12
   7  -2   0 2.60675 98.0874  11
   7   2   1 1342.39 245.599  10
   7  -2   1 1306.43 227.967   3
   7   2  -1 1362.55 235.063  10
   7   2  -1 1219.09 321.775  12
   7   2   1 1245.08 310.099  12
   7  -2  -1 1308.67 222.274  11
   7  -2   1 1004.15 199.504  11
   7   2   2 498.903 155.625  10
   7   2  -2 265.665 105.266  10
   7  -2   2 530.729 155.763   3
   7   2  -2 302.675 180.559  12
   7   2   2 378.318 184.142  12
   7  -2  -2 432.276 141.894  11
   7  -2   3 3867.67 391.136   3
   7   2  -3 4327.11 542.031  12
   7   2   3 4251.32 521.500  12
   7  -2  -3 3992.38 379.868  11
   7   2   3 3848.02 407.316  10
   7   2  -3 4209.49 375.714  10
   7  -2   4 7481.32 547.462   3
   7   2  -4 7937.76 734.172  12
   7   2   4 8093.31 691.093  12
   7  -2  -4 7896.62 543.060  11
   7   2   4 6823.76 566.409  10
   7   2  -4 7674.79 501.768  10
   7   2   5-11.3966 94.6100  10
   7  -2   5 126.550 130.873   3
   7   2  -5 131.263 140.829  12
   7  -2  -5 22.0990 59.3540   6
   7   2   5-7.34434 134.362  12
   7  -2  -5-30.5590 95.4746  11
   7  -2   6 683.050 203.745   3
   7  -2  -6 681.653 159.380   6
   7   2   6 808.903 222.535  12
   7   2  -6 991.191 279.448  12
   7  -2  -6 538.237 150.993  11
   7   2   6 1011.46 238.535  10
   7  -2   7 2547.44 340.341   3
   7  -2  -7 2233.68 278.690   6
   7   2  -7 2355.54 264.019   6
   7   2   7 1840.50 308.981  12
   7   2  -7 2046.78 384.716  12
   7  -2  -7 2156.10 293.091  11
   7   2   7 2296.43 341.954  10
   7  -2   8 1529.43 275.870   3
   7  -2  -8 1267.86 215.391   6
   7   2  -8 1385.92 206.666   6
   7   2  -8 1279.41 290.397  12
   7  -2  -8 1260.99 226.243  11
   7   2   8 993.785 216.308  10
   7  -2   9 849.879 210.992   3
   7  -2  -9 785.128 174.730   6
   7   2  -9 662.352 151.035   6
   7   2  -9 697.187 225.865  12
   7  -2  -9 702.941 186.926  11
   7   2   9 687.969 195.267  10
  -7  -2 -10 117.489 63.8531   5
   7  -2  10 203.457 112.568   3
   7  -2 -10 93.3587 79.5389   6
   7   2 -10 131.428 139.394  12
   7  -2 -10 12.5758 98.8462  11
   7   2  10 107.556 112.765  10
  -7  -2 -11 5285.43 453.510   5
   7  -2  11 4822.42 480.035   3
   7  -2 -11 4374.45 407.599   6
   7   2 -11 4594.99 494.432  12
   7  -2 -11 4112.85 418.401  11
   7   2  11 5113.84 500.179  10
   7  -2 -11 4923.54 492.003  19
   7  -2 -12 233.909 143.783  26
   7   2  12 198.317 140.645  10
   7  -2 -12-36.2766 119.199  19
   7   2  12 112.942 91.6898  15
   7  -2  12-93.4306 162.138  16
   7  -2  12 69.0387 138.957   3
   7  -2 -12 156.480 117.983  17
  -7  -2 -12-66.8395 102.941   5
   7  -2  12 256.191 165.282  27
   7   2 -12-94.9601 79.5447  14
   7   2  12 131.694 104.733  22
   7  -2 -12-43.4881 86.9215   6
   7   2 -12 107.455 106.211  12
   7  -2 -13 2208.98 351.850  19
   7  -2 -13 2231.31 315.602  17
   7  -2  13 1980.29 338.479  16
   7  -2  13 2604.68 341.880  27
   7   2  13 2146.04 327.237  22
   7   2 -13 2205.44 301.118  14
   7  -2 -13 2503.53 355.746  26
   7   2 -13 2621.24 366.549  12
   7  -2 -14 1052.14 256.994  19
   7   2  14 1123.53 263.639  22
   7  -2 -14 904.402 236.773  17
   7  -2  14 1011.47 244.578  16
   7  -2  14 1335.77 246.998  27
   7  -2 -14 1151.32 247.595  26
   7   2 -14 797.927 189.150  14
   7   2 -14 522.195 156.006  12
   7   2  14 1244.68 238.410  21
   7  -2  15 7382.50 563.671  27
   7  -2 -15 7271.97 592.973  17
   7  -2  15 6630.91 604.179  16
   7  -2 -15 7111.37 625.083  19
   7  -2 -15 8153.99 644.580  26
   7   2 -15 6875.62 557.215  14
   7  -2  15 6743.06 612.445  21
   7   2  15 6597.18 537.490  21
   7   2  15 7881.19 623.486  22
   7  -2 -16 102.924 168.929  19
   7  -2  16 295.036 172.131  16
   7  -2  16 250.922 153.378  29
   7  -2 -16 309.146 163.027  17
   7  -2  16 440.153 162.337  27
   7  -2 -16 97.5643 116.334  26
   7   2 -16 170.274 145.055  14
   7   2  16 237.507 163.186  22
   7   2  16 214.799 128.846  21
   7  -2 -17 5255.36 529.705  17
   7   2  17 5612.51 533.665  23
   7  -2  17 4982.54 480.012  29
   7  -2  17 6123.42 562.060  16
   7  -2 -17 5370.66 521.487  26
   7   2 -17 5096.16 496.569  14
   7   2  17 4933.46 495.090  22
   7   2  17 5444.61 491.520  21
   7  -2 -17 5088.91 535.692  19
   7  -2 -18 274.872 192.706  19
   7   2  18 79.8650 93.8302  21
   7   2 -18 26.0820 126.408  14
   7  -2  18-78.1303 123.637  29
   7  -2 -18 217.965 182.168  17
   7  -2  18 200.309 104.751  16
   7  -2 -18-43.4736 135.291  26
   7   2  18 73.4133 143.413  23
   7   2  18 94.1555 135.916  22
   7  -2  19 774.287 180.847  29
   7  -2 -19 635.630 207.909  17
   7  -2 -19 1038.70 225.321  26
   7  -2  19 915.008 232.875  16
   7   2 -19 1012.46 229.152  14
   7   2  19 1031.03 253.672  23
   7   2  19 1178.37 249.633  22
   7   2  19 844.034 205.899  21
   7  -2 -19 783.259 213.915  19
   7  -2  20 401.117 152.478  16
   7  -2 -20 450.456 198.690  17
   7  -2  20 535.495 179.072  29
   7  -2 -20 344.637 149.087  26
   7   2 -20 309.541 129.199  14
   7   2  20 473.419 188.882  23
   7   2  20 456.788 164.502  21
   7  -2  21 348.052 155.446  16
   7   2 -21 297.977 154.621  14
   7  -2  21 290.811 118.789  29
   7  -2 -21 114.795 109.491  26
   7   2  21 388.017 186.748  23
   7  -2 -21 148.678 141.798  17
   7   2  21 248.159 134.974  21
   7  -2 -22 993.322 250.786  17
   7  -2  22 922.491 206.582  16
   7  -2  22 956.293 198.683  29
   7   2 -22 587.373 182.868  14
   7   2  22 1099.88 249.560  23
   7   2  22 661.315 183.230  21
   7  -2 -22 878.445 216.316  26
   7  -2 -23 2258.71 333.123  17
   7  -2  23 1836.65 249.379  16
   7   2 -23 2191.90 311.960  14
   7   2  23 1993.66 293.549  23
   7  -2 -23 1914.71 284.871  26
   7   2  23 1777.47 265.298  21
   7  -2  23 1482.49 240.469  29
   7  -2  24 1.23485 78.6895  29
   7  -2 -24-149.255 157.151  17
   7  -2  24 45.0451 78.4489  16
   7  -2 -24-14.2132 100.153  26
   7   2  24-20.3553 113.821  23
   7   2 -24 63.2284 102.372  14
   7   2  24 13.3092 88.7464  21
   7  -2 -25 1785.18 243.484  26
   7  -2 -25 1560.40 257.952  17
   7   2  25 1839.61 250.617  21
   7  -2  25 1992.49 249.918  29
   7   2 -25 1893.46 259.089  14
   7  -2  26 171.738 88.4403  29
   7  -2 -26 168.301 142.846  17
   7  -2 -26 189.040 109.123  26
   7   2 -26 232.403 115.834  14
   7   2  26 233.859 96.6070  21
   7  -2  27 182.972 81.3560  29
   7  -2 -27 156.643 94.1331  17
   7  -2 -27 178.178 80.9273  26
   7   2 -27 216.181 107.100  14
   7   2  27 209.172 103.777  21
   7  -2  27 116.166 67.5978  20
   7  -2 -28 283.884 103.864  17
   7  -2  28 421.605 110.866  29
   7  -2 -28 334.372 104.579  26
   7   2 -28 270.605 101.564  14
   7   2  28 318.038 102.740  21
   7  -2  28 380.976 90.7066  20
   7  -2  29 124.579 62.3525  29
   7  -2 -29 192.257 84.5838  17
   7   2 -29 198.916 76.6324  14
   7   2  29 135.847 71.3688  21
   8   2   0 25553.0 1391.23  12
   8  -2   0 26049.6 1082.28  11
   8   2   0 25324.3 1075.66  10
   8   2   1 15140.9 1036.32  12
   8   2  -1 15599.1 1086.74  12
   8  -2  -1 15793.1 828.601  11
   8  -2   1 15995.3 827.513  11
   8   2   1 14954.2 827.419  10
   8   2  -1 16224.1 822.838  10
   8   2   2 11328.8 863.247  12
   8   2  -2 10780.9 901.306  12
   8  -2  -2 11415.2 695.342  11
   8  -2   2 10570.8 669.710  11
   8   2   2 12137.6 747.974  10
   8   2  -2 11124.2 667.140  10
   8   2  -3 6069.06 483.702  10
   8  -2  -3 5567.32 482.761  11
   8   2   3 5862.11 611.824  12
   8   2  -3 6312.12 694.375  12
   8  -2   3 5162.16 460.419  11
   8   2   3 5869.13 525.088  10
   8   2   4 223.500 142.969  10
   8  -2   4 279.054 157.887   3
   8   2   4 82.9318 93.0884  30
   8   2  -4 103.027 69.0884  30
   8  -2   4 441.396 216.672  27
   8   2  -4 343.715 127.506  13
   8   2   4 243.078 132.255  12
   8   2  -4 356.715 215.269  12
   8  -2   4 201.541 111.935  16
   8  -2  -4 107.926 101.023  11
   8  -2   4 314.566 147.116  11
   8   2   5 2815.21 375.036  10
   8   2   5 2986.45 335.728  30
   8   2  -5 2842.38 324.900  30
   8  -2   5 3160.61 336.692  18
   8  -2   5 3181.98 357.736  16
   8  -2   5 2799.30 312.705  17
   8  -2   5 3383.29 402.444   3
   8  -2   5 3005.03 436.295  27
   8  -2  -5 3046.95 338.081  17
   8   2   5 3139.36 374.625  17
   8  -2  -5 3166.63 334.240  25
   8   2   5 2517.36 385.659  12
   8   2  -5 2966.10 468.683  12
   8  -2  -5 2749.97 338.933  11
   8  -2   5 2965.53 360.638  11
   8  -2  -5 3189.17 404.362  19
   8   2   6 8392.71 576.313  30
   8  -2   6 8589.53 604.216  16
   8  -2  -6 8516.16 575.567  17
   8  -2   6 8546.55 710.713  27
   8  -2  -6 8716.10 557.090  25
   8  -2   6 8712.61 568.661  17
   8   2  -6 8888.08 780.053  12
   8  -2  -6 8027.03 594.109  11
   8  -2   6 8453.99 606.992  11
   8  -2  -6 9225.96 683.168  19
   8  -2  -7 599.019 208.335  19
   8  -2   7 458.236 163.285  17
   8  -2  -7 553.520 155.153  17
   8  -2   7 727.548 199.417  16
   8  -2   7 659.278 221.039  27
   8   2   7 934.226 229.883  22
   8   2  -7 568.813 253.895  12
   8   2   7 654.181 169.810  30
   8  -2  -7 674.485 199.237  11
   8  -2   8 6919.32 532.707  17
   8   2   8 6093.88 500.207  30
   8  -2   8 5815.24 523.172  16
   8  -2  -8 6770.06 524.897  17
   8   2   8 5540.03 533.360  22
   8   2  -8 5646.40 608.788  12
   8  -2  -8 6229.06 525.882  11
   8   2  -8 6378.06 474.998  14
   8  -2   8 6827.75 626.929  27
   8  -2  -8 6086.04 566.259  19
   8  -2  -9 10056.8 653.879  17
   8  -2   9 12190.3 773.367  16
   8   2   9 10825.7 684.445  30
   8  -2   9 12228.6 821.986  27
   8  -2  -9 10565.9 659.252  26
   8   2  -9 12082.4 668.186  14
   8   2   9 10771.3 758.287  22
   8   2  -9 11073.3 826.577  12
   8  -2  -9 11200.5 719.760  11
   8  -2  -9 11556.3 793.265  19
   8   2  10 11066.2 760.369  27
   8  -2 -10 11566.2 715.108  17
   8   2  10 11762.7 780.249  22
   8  -2  10 11488.1 774.706  16
   8  -2  10 11325.3 776.422  27
   8  -2 -10 11820.9 714.601  26
   8   2 -10 12121.7 682.054  14
   8   2 -10 10799.8 803.685  12
   8  -2 -10 11433.0 805.122  19
   8  -2 -11 1656.48 315.394  19
   8  -2 -11 1512.86 272.920  17
   8  -2  11 1590.00 288.831  16
   8  -2  11 1751.44 307.600  27
   8   2 -11 1539.06 259.440  14
   8   2  11 1343.69 275.375  22
   8  -2 -11 1174.17 235.331  26
   8   2 -11 1428.50 294.477  12
   8   2  11 1362.37 267.093  27
   8  -2 -12 1286.19 296.076  19
   8  -2  12 1727.69 294.852  27
   8  -2 -12 1556.02 284.688  17
   8  -2  12 1435.07 303.270  16
   8   2  12 1351.90 250.544  27
   8  -2 -12 1368.30 266.538  26
   8   2 -12 1366.00 240.170  14
   8   2  12 1687.86 305.648  22
   8   2 -13 3814.83 398.332  14
   8  -2 -13 3997.23 434.597  17
   8  -2  13 3734.80 453.966  16
   8  -2  13 3736.73 426.997  27
   8   2  13 4023.00 438.995  27
   8   2  13 4374.89 472.256  22
   8  -2 -13 3834.58 431.685  26
   8  -2 -13 3320.31 449.759  19
   8  -2  14 4965.68 477.233  27
   8  -2 -14 5112.76 497.259  17
   8  -2  14 4476.85 503.945  16
   8   2  14 4430.23 444.546  27
   8  -2 -14 4409.47 478.255  26
   8   2  14 3793.69 438.189  22
   8   2 -14 4837.09 457.173  14
   8  -2 -14 3830.59 474.700  19
   8  -2 -15 5613.22 533.116  26
   8  -2 -15 5886.97 545.900  17
   8  -2  15 6020.93 579.003  16
   8  -2  15 5467.24 491.771  27
   8   2 -15 5463.50 491.935  14
   8   2  15 4856.88 497.048  22
   8  -2 -15 5953.23 589.170  19
   8  -2 -16 20607.8 1040.78  17
   8  -2  16 19195.2 1032.12  16
   8  -2 -16 21280.3 1056.76  26
   8   2  16 21211.3 1063.06  23
   8  -2  16 21561.4 975.740  27
   8   2  16 20563.8 967.478  21
   8   2 -16 20174.1 980.071  14
   8  -2 -16 19569.9 1066.49  19
   8   2  17 7591.46 627.045  23
   8  -2 -17 8217.70 651.030  17
   8  -2  17 6935.32 593.492  16
   8  -2  17 7559.13 548.057  27
   8  -2 -17 8255.32 634.815  26
   8   2  17 7065.05 549.176  21
   8   2 -17 7062.24 573.709  14
   8  -2 -17 7035.82 627.039  19
   8  -2 -18 65.8124 150.161  17
   8  -2  18-82.7105 131.131  16
   8  -2 -18-58.5975 112.335  26
   8   2 -18 154.125 126.566  14
   8   2  18 108.362 149.509  23
   8   2  18 8.68248 84.8970  21
   8  -2  19 20.8531 77.7723  29
   8  -2 -19 155.077 159.535  17
   8  -2 -19 64.1917 123.988  26
   8  -2  19 64.9156 114.276  16
   8   2 -19 19.4658 93.6176  14
   8   2  19 13.7076 136.570  23
   8   2  19 241.137 136.748  21
   8  -2  20-41.1157 78.0142  29
   8  -2 -20-5.23672 140.777  17
   8  -2  20 50.1113 105.151  16
   8   2 -20-51.5042 108.022  14
   8  -2 -20 62.3799 115.776  26
   8   2  20 33.5166 118.235  23
   8   2  20-3.21791 83.5465  21
   8   2  21 139.214 149.440  23
   8  -2  21 218.035 104.730  29
   8  -2 -21 99.9904 130.902  17
   8  -2  21 361.606 152.488  16
   8  -2 -21 59.1755 131.476  26
   8   2 -21 350.846 149.741  14
   8   2  21 176.436 125.522  21
   8   2 -22 7598.84 535.691  14
   8  -2 -22 8397.09 596.563  17
   8  -2  22 7413.70 478.697  29
   8  -2  22 6725.11 475.156  16
   8  -2 -22 7491.49 529.381  26
   8   2  22 7540.65 554.047  23
   8   2  22 7410.56 503.551  21
   8  -2 -23 2603.29 317.966  17
   8  -2  23 2882.39 287.610  29
   8  -2 -23 2666.92 308.350  26
   8   2 -23 2926.21 316.491  14
   8   2  23 2879.06 320.228  23
   8   2  23 3008.12 309.823  21
   8  -2  23 2491.08 272.346  16
   8  -2  24 2510.27 253.630  29
   8   2 -24 2373.84 274.005  14
   8  -2 -24 2663.00 301.364  17
   8  -2  24 2254.07 237.472  16
   8   2 -24 2455.92 249.742  13
   8  -2 -24 2257.24 259.125  26
   8   2  24 2356.88 264.311  21
   8  -2 -25 305.119 109.942  26
   8  -2 -25 135.934 98.3945  17
   8  -2  25 316.747 91.7666  16
   8  -2  25 283.172 96.5942  29
   8   2 -25 279.328 111.314  14
   8   2 -25 209.255 78.8752  13
   8   2  25 151.170 88.3715  21
   8  -2  26 1824.63 183.329  29
   8  -2 -26 2322.58 238.379  17
   8   2  26 1809.56 202.732  21
   8   2 -26 1865.66 206.476  14
   8  -2  27 196.281 71.3035  18
   8  -2 -27-17.4385 70.2754  17
   8   2 -27 70.2629 62.8994  14
   8   2  27 212.254 68.3899  21
   9   2   0 43.7198 109.361  17
   9   2   0 10.6586 84.4183  30
   9  -2   0 51.1445 105.619  17
   9  -2   0-207.315 204.069  27
   9   2   0 42.7482 71.4120  13
   9   2   0 71.4648 186.619  12
   9  -2   0 197.494 144.270  11
   9  -2   1 85.8795 104.658  17
   9   2   1 27.1340 98.9894  17
   9  -2  -1-82.5867 133.560  27
   9  -2   1 44.8713 177.586  27
   9   2  -1-98.5590 149.584  17
   9  -2  -1 87.1772 100.613  17
   9   2   1 142.402 133.582  30
   9   2   1-13.8673 96.7649  13
   9   2  -1 125.531 124.299  13
   9   2   1-35.5178 156.951  12
   9   2  -1 140.193 168.422  12
   9   2  -1 59.6663 86.0772  30
   9  -2  -1 232.123 145.481  11
   9  -2   1 253.284 152.858  11
   9  -2   2 939.636 191.742  17
   9   2   2 1459.57 243.894  17
   9  -2  -2 1857.29 349.663  19
   9   2  -2 1102.33 197.785  17
   9  -2  -2 1139.78 224.067  17
   9  -2  -2 1640.30 334.320  27
   9  -2   2 944.008 279.282  27
   9   2   2 1420.27 254.665  30
   9   2   2 1136.99 208.685  13
   9   2  -2 1281.08 224.467  13
   9   2   2 1126.87 278.262  12
   9   2  -2 1149.65 324.619  12
   9   2  -2 1500.52 261.428  30
   9  -2  -2 1168.10 256.923  11
   9  -2   2 1406.63 265.339  11
   9  -2   3 7896.05 563.894  17
   9   2   3 6483.99 523.401  30
   9   2   3 7079.37 552.957  17
   9  -2  -3 7394.02 552.813  17
   9  -2  -3 7128.13 638.845  27
   9  -2   3 6301.41 670.282  27
   9   2  -3 7179.72 526.117  17
   9   2   3 7285.76 514.989  13
   9   2  -3 7770.71 563.748  13
   9   2   3 6761.25 650.640  12
   9   2  -3 6591.51 711.119  12
   9  -2  -3 7546.96 586.280  11
   9  -2   3 8035.76 603.341  11
   9   2  -3 6766.50 534.431  30
   9  -2  -3 7442.26 646.097  19
   9   2  -4 4851.77 456.674  30
   9   2   4 5427.23 476.132  30
   9   2  -4 5309.93 453.502  17
   9  -2  -4 5176.41 468.695  17
   9   2   4 5315.08 500.986  17
   9  -2   4 4987.44 467.294  16
   9  -2   4 5195.39 591.255  27
   9  -2  -4 5349.94 452.124  25
   9  -2   4 4937.67 426.478  18
   9   2  -4 5264.47 467.222  13
   9   2   4 4279.24 500.465  12
   9   2  -4 5522.50 635.968  12
   9  -2  -4 5017.61 480.266  11
   9  -2   4 5253.92 490.132  11
   9  -2   4 4807.43 431.117  17
   9  -2  -4 4999.18 530.683  19
   9  -2   5 6293.44 491.564  18
   9  -2   5 6577.98 548.791  16
   9  -2   5 6450.72 653.200  27
   9   2   5 6110.23 598.651  27
   9  -2  -5 7940.75 550.861  25
   9  -2   5 6778.82 520.737  17
   9   2  -5 6700.20 532.491  13
   9   2  -5 7278.74 529.703  17
   9   2  -5 6009.43 659.412  12
   9  -2  -5 6719.42 531.785  17
   9  -2  -5 6932.90 565.877  11
   9   2   5 6750.67 533.167  30
   9  -2   5 6745.25 560.787  11
   9  -2  -5 6490.49 619.755  19
   9   2  -5 5999.27 506.399  30
   9  -2   6 5835.22 485.303  17
   9  -2  -6 5489.84 505.929  11
   9  -2  -6 5299.48 474.926  17
   9   2   6 5267.48 473.258  30
   9   2  -6 4864.29 435.882  17
   9   2  -6 5226.34 470.891  30
   9  -2   6 5164.71 492.800  16
   9  -2   6 5337.78 580.491  27
   9   2   6 5080.11 543.354  27
   9   2  -6 4901.18 467.727  13
   9   2  -6 4875.87 573.140  12
   9  -2   6 4972.91 441.674  18
   9  -2   6 5313.72 503.775  11
   9  -2  -6 5618.21 578.171  19
   9  -2  -7 887.344 239.905  19
   9  -2   7 912.843 205.580  18
   9  -2   7 414.607 183.134  16
   9  -2   7 692.819 229.806  27
   9  -2  -7 966.963 215.621  17
   9   2   7 496.157 163.392  30
   9   2   7 629.423 228.977  27
   9   2  -7 698.145 190.138  30
   9   2  -7 499.510 150.114  17
   9   2  -7 703.787 191.372  13
   9  -2  -8 1121.18 277.521  19
   9   2  -8 1528.35 252.526  17
   9  -2  -8 1206.39 235.735  17
   9  -2   8 1385.30 285.369  16
   9  -2   8 2126.51 358.468  27
   9   2   8 1225.11 284.658  27
   9  -2   8 1520.93 267.644  18
   9   2  -8 1449.78 266.013  30
   9   2  -8 1351.18 263.327  13
   9  -2  -9 331.488 164.835  19
   9   2  -9 500.200 174.822  17
   9  -2  -9 531.286 193.219  17
   9  -2   9 1017.46 250.467  16
   9  -2   9 1091.47 253.929  27
   9  -2   9 1180.47 244.441  18
   9   2   9 624.444 215.837  27
   9   2  -9 792.277 211.004  30
   9  -2  10 12831.6 809.152  16
   9  -2  10 9738.07 725.946  27
   9   2  10 9365.75 703.908  27
   9  -2 -10 10967.3 674.629  26
   9   2 -10 9970.75 665.585  30
   9  -2 -10 11662.1 728.537  17
   9  -2 -10 10155.7 779.389  19
   9  -2 -11 5855.36 522.842  17
   9   2 -11 6124.55 524.902  30
   9  -2  11 5442.00 529.679  27
   9  -2  11 5892.11 563.140  16
   9   2  11 5147.37 512.498  27
   9  -2 -11 6313.45 516.802  26
   9   2 -11 6425.29 491.679  14
   9  -2 -11 5551.67 580.796  19
   9  -2  12 5225.30 533.499  16
   9  -2  12 5922.19 541.273  27
   9   2  12 5324.50 512.404  27
   9  -2 -12 5805.84 509.429  26
   9   2 -12 5665.27 466.732  14
   9  -2 -12 4814.74 483.635  17
   9  -2 -12 5955.49 596.664  19
   9  -2 -13 1680.16 329.760  19
   9  -2  13 1992.42 317.813  27
   9  -2 -13 1571.52 289.624  17
   9  -2  13 1613.18 322.633  16
   9   2  13 1868.42 313.524  27
   9   2 -13 1819.22 266.459  14
   9  -2 -13 1760.06 296.760  26
   9  -2 -14 4798.10 472.890  17
   9  -2  14 4728.99 500.550  16
   9  -2  14 4381.57 448.743  27
   9   2  14 4806.40 451.182  27
   9   2 -14 4781.09 438.985  14
   9  -2 -14 4917.57 482.383  26
   9  -2 -14 5113.99 537.947  19
   9  -2 -15 339.621 205.973  19
   9  -2 -15-142.805 137.291  17
   9  -2  15 205.634 155.193  16
   9   2  15-221.093 127.330  27
   9  -2 -15 102.907 104.872  26
   9  -2  15 120.092 98.3592  27
   9   2 -15 123.477 114.054  14
   9   2  15-37.0626 117.316  23
   9  -2  16 14.0378 124.414  16
   9  -2  16 190.447 132.228  27
   9   2 -16 46.4472 87.8008  14
   9   2  16-64.6182 119.545  23
   9  -2 -16 157.218 156.610  26
   9  -2 -16-78.7663 134.445  17
   9  -2 -17 976.396 221.749  26
   9  -2  17 1452.56 262.463  16
   9   2 -17 1187.16 223.066  14
   9   2  17 789.028 211.884  23
   9  -2 -17 683.805 196.403  17
   9  -2 -18 2488.21 356.818  17
   9  -2  18 1999.36 291.560  16
   9  -2 -18 2783.66 341.940  26
   9   2 -18 2145.18 292.167  14
   9   2  18 1939.91 307.468  23
   9  -2  19 1762.51 270.299  16
   9  -2 -19 1357.37 271.797  17
   9  -2 -19 1938.36 290.209  26
   9   2 -19 1540.33 245.935  14
   9   2  19 2179.85 317.220  23
   9  -2 -20 7731.65 553.939  17
   9   2  20 6381.06 494.889  23
   9  -2  20 6517.98 471.724  16
   9  -2 -20 6289.86 469.453  26
   9   2 -20 6418.80 472.023  13
   9   2  20 6119.47 425.695  21
   9   2 -20 6819.58 482.154  14
   9   2 -21 1209.36 203.161  14
   9  -2 -21 1469.05 259.341  17
   9  -2  21 1069.05 192.262  16
   9   2  21 1328.09 219.479  23
   9  -2 -21 1289.06 206.460  26
   9   2 -21 1098.86 196.156  13
   9   2  21 1261.08 185.630  21
   9   2 -22 156.891 100.271  13
   9  -2 -22 91.0807 127.697  17
   9  -2  22 213.239 98.1794  16
   9   2  22 139.007 103.632  23
   9   2 -22 310.235 107.293  30
   9   2 -22 210.967 93.8805  14
   9   2  22-124.172 84.0119  21
   9  -2  23 83.7322 84.0503  18
   9   2 -23 42.9832 67.6254  30
   9   2 -23 3.32542 62.4465  13
   9  -2 -23 6.40528 103.633  17
   9  -2  23-41.0853 65.8361  16
   9   2  23-14.9520 67.5332  16
   9   2 -23 31.1227 77.7236  14
   9   2  23-63.4482 66.4051  21
   9  -2  24 838.837 141.572  18
   9  -2 -24 651.147 145.548  17
   9   2  24 597.507 120.862  16
   9   2 -24 883.828 131.200  13
   9   2  24 637.688 108.495  21
   9   2 -24 659.626 122.750  14
   9  -2  25 180.948 68.4120  18
   9   2  25 37.7071 54.9492  16
   9  -2 -25-13.3068 64.4968  17
  10  -2   0 26859.5 1350.98  27
  10   2   0 24556.4 1296.60  27
  10   2   0 24533.4 1056.78  30
  10   2   0 26092.6 1039.37  13
  10  -2   0 25864.2 1068.90  17
  10   2   0 25294.5 1058.16  17
  10   2  -1-91.4887 150.405  27
  10   2   1 679.617 240.675  17
  10   2  -1-6.56789 126.768  17
  10  -2  -1-93.8375 175.747  17
  10   2   1 177.537 150.749  30
  10   2  -1 305.512 136.032  30
  10  -2   1 35.6637 108.033  17
  10  -2  -1 77.3342 177.176  27
  10  -2   1 88.2694 152.563  27
  10   2   1 262.790 164.980  27
  10   2   1 313.112 137.108  13
  10   2  -1 271.644 128.087  13
  10  -2  -1 504.734 172.202  25
  10   2  -2 2862.52 354.223  30
  10   2   2 2614.24 328.189  30
  10  -2  -2 2737.22 336.763  17
  10  -2  -2 2827.04 428.651  27
  10  -2   2 2841.14 343.164  17
  10   2   2 2375.72 390.260  27
  10   2  -2 2375.78 409.911  27
  10  -2  -2 2962.76 344.342  25
  10   2   2 2479.82 302.208  13
  10   2  -2 3017.56 345.925  13
  10   2  -2 2422.86 317.368  17
  10  -2   2 2890.24 450.859  27
  10  -2  -3 936.673 205.857  17
  10  -2   3 621.372 162.164  17
  10   2   3 875.236 204.306  30
  10   2  -3 945.036 206.601  30
  10   2  -3 991.554 216.009  17
  10  -2  -3 1237.43 266.326  27
  10  -2   3 902.894 274.490  27
  10   2  -3 835.486 231.938  27
  10   2  -3 741.939 176.366  13
  10   2   3 737.044 208.126  27
  10  -2  -3 1182.87 222.232  25
  10  -2  -4 88.7693 131.784  19
  10   2   4 262.671 146.024  30
  10   2   4 201.560 173.830  27
  10  -2   4 369.706 195.680  17
  10  -2  -4 334.899 152.926  17
  10   2  -4 261.839 127.531  30
  10  -2   4 225.659 189.192  27
  10   2  -4 203.964 166.442  27
  10   2  -4 33.3836 124.908  17
  10   2  -4 85.8840 88.4732  13
  10  -2  -5 2293.97 386.424  19
  10   2  -5 2360.02 307.144  17
  10  -2  -5 2368.63 326.934  17
  10   2   5 2412.90 332.576  30
  10   2  -5 2534.19 337.444  30
  10  -2   5 2264.50 411.626  27
  10   2   5 2413.15 379.678  27
  10   2  -5 2097.08 305.587  13
  10   2  -5 2039.96 337.434  27
  10   2  -6 12770.9 739.787  30
  10   2  -6 13451.8 738.125  17
  10  -2   6 14522.7 941.656  27
  10   2   6 11971.3 823.194  27
  10   2  -6 13949.0 859.969  27
  10  -2  -6 13511.5 764.366  17
  10   2  -6 13130.7 753.762  13
  10  -2  -6 13764.9 913.368  19
  10  -2  -7 256.389 154.568  19
  10   2  -7-227.603 159.917  17
  10   2  -7 57.7332 85.3548  30
  10  -2  -7 157.785 118.693  17
  10  -2   7 122.071 101.560  18
  10  -2   7 284.495 173.036  27
  10   2   7 192.652 147.092  27
  10   2  -7 100.275 112.786  13
  10  -2  -8 3005.67 422.035  19
  10  -2   8 2600.28 314.908  18
  10  -2   8 2775.76 370.056  16
  10   2   8 2845.06 388.177  27
  10  -2   8 2823.73 404.127  27
  10   2  -8 2934.03 337.680  17
  10   2  -8 2724.32 344.357  30
  10  -2  -8 2534.38 334.091  17
  10   2  -8 2405.68 330.317  13
  10  -2  -9 2878.80 403.681  19
  10  -2  -9 2699.76 347.728  17
  10  -2   9 3047.45 337.546  18
  10   2  -9 2658.95 345.458  30
  10  -2   9 2237.53 340.847  16
  10   2   9 2833.63 381.507  27
  10  -2   9 2614.52 382.766  27
  10   2  -9 2724.08 353.657  13
  10   2  -9 2697.22 323.311  17
  10  -2  10 4661.69 426.124  18
  10   2 -10 4297.72 427.220  30
  10  -2  10 4389.96 470.949  27
  10   2  10 3652.58 425.092  27
  10   2 -10 4309.82 451.168  13
  10  -2 -10 4083.15 427.621  17
  10   2 -10 4159.89 405.087  17
  10  -2  10 4017.60 438.703  16
  10  -2 -10 4669.61 513.197  19
  10  -2 -11 1085.45 264.061  19
  10   2  11 645.379 205.556  27
  10  -2  11 1048.27 214.241  18
  10   2 -11 1369.07 257.899  30
  10  -2  11 988.151 243.672  16
  10  -2  11 941.589 229.511  27
  10  -2 -11 1196.83 247.564  17
  10   2 -11 1090.28 252.887  13
  10  -2  12 3610.62 419.510  16
  10   2 -12 3633.54 389.404  30
  10  -2  12 3258.05 380.517  27
  10   2  12 2487.86 328.757  27
  10  -2 -12 3271.80 378.984  17
  10   2 -12 3494.11 403.905  13
  10  -2  12 3573.74 379.017  18
  10  -2 -12 3319.32 421.708  19
  10   2  13 3344.15 382.377  23
  10  -2 -13 4008.14 426.230  17
  10   2 -13 3658.80 378.550  30
  10  -2  13 3631.79 422.940  16
  10   2  13 3689.01 375.674  16
  10  -2  13 3165.20 362.710  27
  10   2  13 3320.30 363.943  27
  10  -2  13 3435.87 369.989  18
  10   2 -13 3064.61 380.534  13
  10  -2 -14 2559.84 342.722  17
  10  -2  14 2072.72 285.998  27
  10   2 -14 2198.49 299.426  30
  10   2  14 2718.63 323.557  16
  10  -2  14 2536.15 353.061  16
  10   2  14 2464.49 293.744  27
  10   2  14 2860.64 350.877  23
  10  -2  14 2819.47 336.743  18
  10   2 -14 2482.96 341.002  13
  10   2 -15 110.327 109.078  30
  10  -2  15-7.58623 114.642  18
  10  -2  15 11.2763 118.148  16
  10  -2  15 91.6483 117.082  27
  10   2  15-41.2454 100.361  16
  10   2  15 206.058 116.514  27
  10   2  15 97.1311 122.965  23
  10  -2 -15 101.875 163.115  17
  10   2 -15 85.8743 138.535  13
  10  -2  16 5569.37 442.614  18
  10   2 -16 6934.51 491.460  30
  10  -2  16 5911.29 479.084  16
  10  -2 -16 6232.88 501.652  17
  10   2  16 5809.59 447.381  16
  10   2  16 5873.93 473.700  23
  10   2 -16 5699.96 479.182  13
  10   2 -17 5043.03 398.220  30
  10  -2  17 4678.49 405.102  16
  10   2  17 4551.19 381.831  16
  10   2  17 4874.47 415.737  23
  10   2 -17 5263.15 437.299  13
  10  -2 -17 5157.42 446.995  17
  10  -2  17 4530.36 386.780  18
  10  -2  18 33.8467 93.1798  18
  10  -2  18 132.400 110.181  16
  10   2  18-139.793 112.172  16
  10  -2 -18 171.088 128.905  17
  10   2  18 7.46772 102.190  23
  10   2 -18-197.641 123.041  30
  10   2 -18 62.7138 112.845  13
  10  -2 -19 175.176 92.4516  17
  10  -2  19 173.322 104.173  16
  10   2 -19 66.4003 71.0535  14
  10  -2  19 297.950 123.875  18
  10   2  19 256.265 108.627  16
  10   2  19 101.089 96.2949  23
  10   2 -19 304.975 114.102  13
  10   2 -19 80.1045 79.5522  30
  10   2  20 449.901 113.183  16
  10  -2  20 429.127 115.370  18
  10   2 -20 386.042 103.859  30
  10  -2 -20 427.818 134.803  17
  10   2  20 261.790 106.746  23
  10   2 -20 318.481 114.529  13
  10   2 -20 408.256 100.319  14
  10  -2  21 647.277 121.833  18
  10   2  21 529.329 113.810  16
  10  -2 -21 622.252 133.343  17
  10   2 -21 606.661 122.209  13
  10  -2  22 1279.57 149.606  18
  10  -2 -22 1421.30 173.294  17
  11   2   0-130.743 108.192  30
  11  -2   0-259.847 167.849  17
  11  -2   0 58.7236 144.044  27
  11   2   0 206.370 157.351  27
  11  -2   0 47.7999 93.4739  25
  11  -2  -1-308.930 167.917  17
  11   2  -1 172.548 173.898  27
  11   2   1 87.7348 94.0074  30
  11  -2  -1 143.996 145.753  27
  11  -2   1 11.5816 124.636  27
  11   2   1 153.479 133.054  27
  11  -2   1 413.783 179.879  17
  11   2  -1 163.728 113.521  13
  11  -2   1 129.910 112.869  25
  11  -2  -1 112.463 102.785  25
  11   2  -1 118.046 100.307  30
  11   2  -2 2049.15 298.621  17
  11  -2   2 1999.44 295.067  17
  11   2   2 1076.07 209.104  30
  11  -2  -2 707.614 183.267  27
  11  -2   2 553.740 200.095  27
  11   2  -2 1040.65 255.614  27
  11   2   2 852.767 238.573  27
  11  -2   2 837.876 188.700  25
  11   2  -2 1078.63 208.160  30
  11   2  -2 810.922 173.416  13
  11  -2  -2 592.086 157.694  17
  11   2  -3 809.189 230.019  27
  11   2  -3 1433.27 255.329  17
  11   2  -3 1159.98 214.946  30
  11  -2  -3 968.666 182.594  17
  11  -2  -3 1080.77 227.367  27
  11  -2   3 1226.10 293.653  27
  11   2   3 751.135 217.114  27
  11   2  -3 999.369 197.207  13
  11  -2  -4-90.9577 141.907  17
  11  -2   4-28.7954 158.032  27
  11   2  -4 267.323 142.391  27
  11   2  -4 347.219 181.200  17
  11   2   4 282.475 130.431  27
  11   2  -4 229.126 119.522  13
  11   2  -4 252.521 130.743  30
  11   2  -5 3326.03 344.700  30
  11  -2  -5 2683.68 310.017  17
  11   2   5 2679.73 369.228  27
  11  -2   5 3219.94 425.814  27
  11   2  -5 2477.06 335.758  27
  11   2  -5 2985.58 328.148  17
  11   2  -5 3238.80 340.035  13
  11  -2   6 392.700 181.926  27
  11   2  -6 452.960 149.413  30
  11   2   6 353.912 186.913  27
  11  -2  -6 224.952 111.841  17
  11   2  -6 137.877 100.416  13
  11   2  -6 386.853 149.128  17
  11  -2  -6 308.626 167.656  19
  11  -2  -7 455.645 162.718  17
  11   2  -7 455.924 146.848  17
  11  -2   7 267.730 178.808  27
  11   2   7 513.943 194.743  27
  11   2  -7 383.497 146.955  13
  11   2  -7 165.613 111.401  30
  11  -2  -7 173.068 144.709  19
  11  -2  -8-200.849 193.282  17
  11   2  -8 87.3106 118.408  17
  11   2  -8-30.1830 88.4906  30
  11  -2   8 221.807 174.792  27
  11   2   8 44.4272 122.111  27
  11   2  -8 124.015 131.307  13
  11   2  -9 101.813 107.546  30
  11  -2  -9-131.565 177.097  17
  11   2  -9 23.0572 112.364  17
  11  -2   9-52.1270 107.058  27
  11   2   9-224.206 138.532  27
  11   2  -9 58.8879 109.128  13
  11  -2 -10 127.370 100.096  17
  11   2 -10-29.7085 84.4486  30
  11  -2  10-19.7642 101.134  27
  11   2  10 146.930 118.515  27
  11   2 -10 179.710 120.858  13
  11   2 -11-100.344 95.3028  30
  11  -2  11-112.858 103.394  18
  11  -2 -11-95.5920 135.298  17
  11  -2  11 83.1211 102.910  27
  11   2  11 130.017 125.472  27
  11   2  11 116.546 116.977  23
  11   2 -11 78.5158 97.1195  13
  11   2 -12 213.493 99.5187  30
  11  -2  12 311.884 114.197  18
  11  -2 -12 280.965 137.121  17
  11  -2  12 131.371 85.5379  27
  11   2  12 511.864 144.587  27
  11   2  12 161.119 119.427  23
  11   2 -12 617.035 168.103  13
  11  -2 -13 327.569 135.054  17
  11  -2  13 197.055 104.251  18
  11   2 -13 189.552 100.960  30
  11   2  13 264.319 108.756  27
  11   2  13 53.0989 98.6209  23
  11   2 -13 419.957 143.949  13
  11  -2  14 88.8554 83.5583  18
  11   2 -14 31.8527 73.2495  30
  11   2  14-109.105 114.398  23
  11   2 -14 65.2104 86.6956  13
  11  -2 -14 53.0330 93.2461  17
  11   2  14 145.423 81.8852  27
  11  -2 -15 776.691 178.962  17
  11   2  15 1092.09 156.648  27
  11   2  15 1314.25 202.671  23
  11   2 -15 1294.45 207.246  13
  11  -2  15 1119.89 164.837  18
  11  -2 -16 116.371 90.5256  17
  11  -2  16 336.405 99.0893  18
  11   2 -16 387.442 114.668  13
  11   2  16 287.391 114.998  23
  11   2 -17 367.843 119.333  13
  11  -2  17 333.577 90.3263  18
  11   2  17 201.024 87.2874  23
  11  -2 -17 174.513 96.1556  17
  11   2  18 541.984 114.343  23
  11  -2 -18 368.017 108.336  17
  11   2 -18 385.885 104.526  13
  12   2   0 525.505 172.679  27
  12  -2   0 357.115 152.639  27
  12   2  -1 277.904 153.449  27
  12   2   1 155.931 130.939  27
  12  -2   1 167.686 127.132  27
  12  -2   2 243.233 148.930  27
  12   2   2 63.7423 125.433  27
  12   2  -2 221.257 145.105  27
  12  -2   2 520.522 130.484  25
  12   2  -3 1082.17 216.510  27
  12   2   3 1071.18 228.465  27
  12  -2   3 1080.30 174.859  25
  12  -2  -3 1436.38 234.842  17
  12  -2   3 1254.45 235.215  27
  12   2  -4 131.184 119.811  27
  12  -2  -4 387.292 153.109  17
  12   2  -4 229.337 116.266  30
  12  -2   4 203.823 133.567  27
  12   2   4 116.458 105.800  27
  12  -2   4 266.296 118.306  25
  12  -2  -5 44.1566 111.059  17
  12   2  -5 92.4912 82.2709  30
  12  -2   5 133.919 120.347  27
  12   2   5 44.2695 106.672  27
  12  -2   5 90.3626 89.8844  25
  12  -2  -6-158.658 108.591  17
  12   2  -6 250.847 102.921  30
  12  -2   6 113.107 109.597  27
  12   2   6-49.2721 84.9659  27
  12  -2   6 6.30748 76.9010  25
  12  -2  -7 257.906 106.507  17
  12   2   7 535.309 149.265  27
  12  -2   7 555.271 138.326  25
  12   2   7 334.428 119.484  23
  12   2  -7 361.278 102.420  13
  12  -2   7 536.563 163.808  27
  12   2   8 507.543 135.844  27
  12   2   8 407.954 121.785  23
  12   2  -8 601.498 135.454  13
  12  -2  -8 621.256 141.038  17
  12  -2   8 669.505 142.700  25
  12   2   9 163.378 91.9232  27
  12   2   9 273.749 108.712  23
  12   2  -9 258.373 110.995  13
  12  -2   9 38.3460 78.7477  25
  12  -2  -9 168.484 87.7508  17
  12  -2  10 24.2364 80.1269  25
  12  -2 -10 70.0259 87.4098  17
  12   2  10 151.903 90.2810  27
  12   2  10 15.3426 88.6494  23
  12   2 -10 127.879 85.0407  13
  12  -2 -11-126.620 106.512  17
  12   2  11 29.0586 64.3109  27
  12   2  11 123.860 79.8805  23
  12   2 -11 35.6422 72.2365  13
  12  -2  11 57.4405 71.8687  25
  12  -2 -12-162.732 102.639  17
  12  -2  12-145.394 89.0913  25
  12   2 -12-51.1327 61.2643  13
   0  -3   0 10.4634 60.9612   7
   0  -3   0-12.2478 43.9880   4
   0  -3   1 73.2803 45.8865   4
   0  -3  -1 122.547 55.3946   3
   0  -3  -1 44.6653 62.1739   7
   0  -3   1 97.8480 63.9992   7
   0  -3  -1-34.5622 41.0843   4
   0  -3  -2 35.3092 51.7446   4
   0  -3  -2 32.3455 55.9509   5
   0  -3  -2-20.7493 48.4817   3
   0  -3   2 6.62706 49.3224   4
   0  -3   2-21.7170 52.7652   7
   0  -3  -3 53.3103 57.1625   4
   0  -3   3 73.4047 49.7503   4
   0  -3  -3 64.3632 56.5576   5
   0  -3  -3 62.2946 32.5341   3
   0  -3   3-25.9263 57.7186   7
   0  -3  -4 23.6427 52.0950   4
   0  -3   4 112.086 67.5393   7
   0  -3   4 9.17248 44.6087   4
   0  -3  -4 22.6213 54.0640   5
   0  -3  -5 156.367 77.2252   4
   0  -3   5-30.2004 49.1772   4
   0  -3  -5-11.4443 60.3728   5
   0  -3   5-0.95926 54.1553   7
   0  -3  -6 12.3523 50.7564   4
   0   3  -6 100.632 53.7902   9
   0  -3  -6 5.49232 56.6312   5
   0  -3  -7 195.363 82.7800   5
   0   3  -7 209.898 72.7406   9
   0  -3  -7-1.84791 51.8533   4
   0   3  -8 20.5532 51.4497   9
   0  -3  -8 26.8814 64.0268   5
   0  -3  -8-0.90804 56.1024   4
   0   3  -9 146.567 72.2616   9
   0  -3  -9 48.9910 61.5779   5
   0  -3  -9-0.99079 66.5286   4
   0   3 -10 33.5426 56.3117   9
   0  -3 -10-33.8491 64.2066   5
   0  -3 -11 169.732 79.3118   5
   0   3 -11-21.1101 56.6182   9
   0  -3 -11 163.539 94.2878   4
   0   3 -12 7.03260 63.7024   9
   0  -3 -12 9.63979 73.4982   5
   0  -3 -12 59.9570 93.0746   4
   0   3 -13-55.5583 76.9094   9
   0  -3 -13 118.449 78.2218   5
   0  -3 -13 25.5887 76.0632   4
   0  -3 -14 42.5079 76.2828   5
   0   3 -14-36.6779 82.4716   9
   0  -3 -14 103.074 90.6256   4
   0   3 -15 135.234 123.757   9
   0  -3 -15 100.850 88.7598   5
   0  -3 -15 166.310 123.891   4
   0   3 -16-98.2409 85.8219   9
   0  -3 -16 138.425 96.8363   5
   0  -3 -16-75.1122 108.660   4
   0   3 -17-80.9733 76.4772   9
   0  -3 -17 289.429 157.779   4
   0  -3  18-37.5090 110.887   3
   0  -3 -18 122.598 87.9053   4
   0  -3  19 41.6137 68.1937   3
   0  -3 -19 126.826 115.529   4
   0  -3  20 4.57831 60.9704   3
   0  -3 -20-167.478 108.656   4
   0   3 -21 125.910 94.5975  31
   0  -3  21 281.311 148.580  29
   0  -3  21 83.7590 104.115   3
   0  -3 -21-6.51931 116.297  24
   0   3  21 81.4627 89.5927  21
   0   3 -22 113.724 146.141  31
   0  -3  22 297.380 123.623  29
   0  -3 -22 10.0248 106.145  24
   0   3  22 326.298 159.098  21
   0   3 -23 146.625 123.730  31
   0  -3 -23 120.694 130.416  24
   0  -3  23 147.895 105.563  29
   0   3  23 12.6520 75.3615  21
   0   3 -24 131.176 121.078  31
   0  -3 -24 45.1274 117.781  24
   0   3  24 49.8509 70.7096  21
   0   3 -25-62.7117 97.5799  31
   0  -3 -25 149.130 108.270  24
   0   3  25 29.5279 79.7329  21
   0   3 -26-116.485 125.954  31
   0  -3 -26-4.99155 110.094  24
   0   3  26 19.6008 88.7405  21
   0   3 -27 6.64643 82.1524  31
   0  -3 -27 70.8928 102.166  31
   0  -3 -27-170.420 112.039  24
   0  -3  27 72.3920 85.3023  20
   0   3 -28-27.8100 79.2058  31
   0  -3 -28-128.852 143.500  31
   0  -3 -29 115.697 121.451  31
   0   3 -29 111.125 97.6971  31
   0   3 -30 50.5327 85.6330  31
   0  -3 -30-161.763 118.425  31
   0   3 -31 29.2603 74.0399  31
   0  -3 -31 89.1078 97.6159  31
   0   3 -32 125.791 70.8291  31
   0  -3 -32 42.6894 75.0584  31
   0   3 -33 54.2400 62.7372  31
   0  -3 -33 52.9798 66.4421  31
   0  -3 -34-35.0615 44.9143  31
   1  -3   0 101.396 68.7501   4
  -1  -3   0 19.5705 40.2819   4
   1  -3   0 62.3489 61.1845   3
   1  -3   0 31.2851 58.4726   7
  -1  -3   0 12.4211 55.3898   7
   1  -3  -1 13982.7 459.960   3
  -1  -3  -1 12924.0 478.357   5
   1  -3   1 13315.6 487.027   3
  -1  -3   1 13217.2 481.032   7
   1  -3  -1 14335.8 498.360   7
  -1  -3  -1 12417.8 408.963   4
   1  -3  -1 14821.3 494.650   4
  -1  -3   1 13169.4 409.270   4
   1  -3   1 12637.8 465.149   4
   1  -3   1 12889.4 484.510   7
  -1  -3  -2 18509.3 603.119   5
   1  -3   2 20242.9 643.116   3
   1  -3   2 17800.9 591.873   7
  -1  -3   2 19071.3 602.678   7
   1  -3  -2 19538.4 549.942   3
  -1  -3  -2 20026.1 542.738   4
   1  -3  -2 16394.9 561.547   4
   1  -3  -2 21319.5 622.293   7
   1  -3   2 19745.5 598.795   4
   1  -3   2 19194.0 716.614   1
  -1  -3   2 19251.7 517.869   4
  -1  -3  -3 49396.6 1135.12   5
   1  -3   3 51909.7 1215.50   3
   1  -3  -3 49497.6 1117.92   7
  -1  -3   3 46267.4 1103.81   7
  -1  -3  -3 49710.0 1047.55   4
   1  -3   3 46183.6 1116.87   7
   1  -3  -3 48091.2 1104.95   4
   1  -3  -3 50701.4 1027.78   3
   1  -3   3 51494.3 1133.63   4
  -1  -3   3 48796.3 1010.74   4
   1  -3   3 51325.7 1361.50   1
  -1  -3  -4 42472.3 1057.97   5
   1  -3   4 47214.1 1183.95   3
  -1  -3   4 42196.7 1036.93   7
  -1  -3  -4 48524.9 1020.09   4
   1  -3   4 39736.2 1049.32   7
   1  -3  -4 43106.9 1040.82   4
   1  -3   4 46229.1 1064.88   4
  -1  -3   4 45860.2 961.205   4
   1  -3  -4 45582.1 930.224   3
   1  -3   4 48797.7 1369.45   1
   1  -3   5 17003.5 779.032   1
   1  -3  -5 16304.5 548.870   5
  -1  -3  -5 16703.6 579.934   5
   1  -3   5 16729.7 658.156   3
  -1  -3   5 17938.8 586.126   7
  -1  -3  -5 16032.1 529.884   4
   1  -3  -5 15586.9 552.420   4
   1  -3   5 14916.9 540.517   4
  -1   3  -6 10165.1 398.511   9
   1   3  -6 8988.51 421.601   9
  -1  -3  -6 8735.88 415.570   5
   1  -3  -6 8686.71 391.306   5
   1  -3   6 9458.75 500.156   3
  -1  -3  -6 8532.03 384.766   4
   1  -3   6 8599.66 569.453   1
   1  -3  -6 9307.99 422.642   4
  -1  -3   6 8664.01 404.044   7
   1  -3  -7 1091.75 151.951   4
   1   3  -7 1064.54 149.783   9
  -1   3  -7 942.504 125.782   9
   1  -3  -7 1075.06 138.360   5
  -1  -3  -7 1184.77 158.492   5
   1  -3   7 1143.09 215.218   1
   1  -3   7 1101.79 199.899   3
  -1  -3  -7 889.724 130.521   4
  -1  -3  -8 14013.2 572.623   5
   1   3  -8 14878.7 587.767   9
  -1   3  -8 14562.3 530.137   9
   1  -3   8 15230.4 679.454   3
   1  -3  -8 14428.3 536.079   5
  -1  -3  -8 14774.7 563.226   4
   1  -3  -8 15628.1 592.207   4
   1  -3  -9 402.396 110.468   4
   1   3  -9 465.529 109.891   9
  -1  -3  -9 510.816 125.398   5
   1  -3  -9 374.162 89.2927   5
   1  -3   9 389.087 135.067   3
  -1   3  -9 394.560 90.0234   9
  -1  -3  -9 687.898 132.878   4
  -1  -3 -10 16244.3 666.342   5
   1  -3  10 17686.9 763.078   3
  -1  -3 -10 17502.8 678.685   4
   1  -3 -10 18407.5 700.378   4
   1  -3 -10 16464.9 605.686   5
   1   3 -10 17897.1 690.008   9
  -1  -3 -11 57560.6 1488.97   5
   1  -3  11 60031.5 1623.38   3
  -1  -3 -11 58360.0 1498.25   4
   1  -3 -11 59175.4 1387.86   5
   1   3 -11 54750.7 1468.97   9
  -1   3 -11 61747.0 1436.70   9
   1  -3 -11 63055.8 1535.73   4
  -1  -3 -12 33226.0 1101.21   5
  -1   3 -12 37081.3 1081.37   9
   1   3 -12 38795.2 1166.70   9
  -1  -3 -12 37749.9 1171.20   4
   1  -3  12 37441.7 1212.44   3
   1  -3 -12 36552.7 1039.50   8
   1  -3 -12 37288.7 1156.61   4
   1  -3 -12 37926.6 1049.29   5
  -1  -3 -13 15354.9 722.950   5
   1   3 -13 16797.1 755.046   9
   1  -3 -13 18232.4 688.064   5
   1  -3  13 15570.4 769.308   3
   1  -3 -13 16896.0 688.034   8
   1  -3 -13 15255.4 728.401   4
  -1   3 -13 17450.3 716.142   9
  -1  -3 -14 2249.83 274.139   5
   1  -3  14 2276.00 311.817   3
   1  -3 -14 2409.25 266.434   8
   1   3 -14 2371.33 290.151   9
   1  -3 -14 2212.51 280.597   4
   1   3 -15 870.752 192.248   9
  -1  -3 -15 583.554 151.643   5
   1  -3 -15 870.998 171.050   8
   1  -3  15 660.187 179.706   3
   1  -3 -15 569.399 170.443   4
   1   3 -16 295.453 123.271   9
  -1  -3 -16 351.657 121.726   5
   1  -3  16 180.301 116.668   3
   1  -3 -16 246.099 117.501   4
  -1  -3 -17 5228.19 449.460   5
   1  -3 -17 5836.12 506.038   4
   1  -3  17 5958.25 467.274   3
   1   3 -17 5198.44 480.993   9
  -1  -3 -18 1950.44 280.009   5
   1   3 -18 1839.20 285.039   9
   1  -3  18 2674.52 315.734   3
   1  -3 -18 2123.15 318.267   4
  -1  -3 -19 16521.8 812.551   5
   1   3 -19 15244.4 840.197   9
   1  -3  19 15322.1 767.113   3
  -1  -3 -19 14042.3 827.467   4
   1  -3 -19 13698.5 829.402   4
   1  -3  20 12520.6 696.881   3
  -1  -3 -20 13837.0 808.780   4
   1  -3 -20 12079.7 767.917   4
   1   3 -20 13092.9 771.196   9
   1   3 -21 529.105 180.526  31
  -1   3 -21 774.264 196.085  31
   1  -3 -21 979.458 202.159  24
   1  -3  21 1203.45 222.289   3
   1  -3  21 705.034 191.223  29
   1   3  21 655.311 177.724  21
   1   3 -22 35.8954 106.997  31
  -1   3 -22 32.5456 81.9333  31
   1  -3  22 311.516 131.583  29
   1  -3 -22 261.868 141.067  24
   1   3  22 158.496 111.614  21
   1   3 -23 6686.01 567.238  31
  -1   3 -23 7883.00 580.675  31
   1  -3  23 7412.81 542.762  29
   1  -3 -23 6218.08 547.699  24
   1   3  23 5464.77 491.332  21
   1   3 -24 69.3569 108.366  31
  -1   3 -24 255.155 123.832  31
   1  -3  24-56.8756 104.415  29
   1  -3 -24-28.6682 100.394  24
   1   3  24 21.0116 104.235  21
  -1   3 -25 7182.11 541.680  31
   1  -3  25 7515.48 529.565  29
   1  -3 -25 7245.09 578.860  24
   1   3 -25 7244.99 570.874  31
   1   3  25 6606.01 518.449  21
   1  -3 -26 1971.20 289.996  24
  -1   3 -26 2041.75 287.954  31
   1   3 -26 2012.94 300.152  31
   1  -3  26 1991.28 271.807  29
   1   3  26 1712.60 268.791  21
   1   3 -27 2999.36 352.198  31
   1  -3  27 3150.09 325.762  29
   1  -3 -27 2803.99 349.080  31
   1  -3 -27 2969.53 353.487  24
   1   3  27 3791.36 369.205  21
  -1   3 -27 3752.09 372.714  31
   1  -3 -28 2976.72 349.854  31
  -1  -3 -28 3252.03 370.133  31
   1   3 -28 3443.33 358.594  31
   1   3  28 3516.21 342.589  21
  -1   3 -28 3446.39 342.975  31
  -1   3 -29 2465.78 280.937  31
  -1  -3 -29 1763.64 258.501  31
   1   3 -29 2042.06 275.275  31
   1   3  29 2024.31 247.494  21
   1  -3 -29 2318.38 295.653  31
   1  -3  29 1847.17 240.430  20
  -1   3 -30 625.305 137.312  31
   1  -3 -30 895.094 187.062  31
  -1  -3 -30 608.407 155.423  31
   1   3 -30 579.208 155.816  31
   1   3  30 874.868 153.470  21
   1  -3  30 669.612 147.566  20
   1   3 -31-61.9341 106.901  31
   1  -3 -31-41.4160 88.4046  31
  -1  -3 -31 105.078 84.0127  31
  -1   3 -31 11.8663 65.8219  31
   1  -3  31-90.3348 62.1424  20
   1   3 -32 467.633 110.150  31
  -1   3 -32 608.703 113.274  31
   1  -3 -32 625.183 138.055  31
  -1  -3 -32 788.816 155.607  31
   1  -3 -33 4073.47 286.534  31
  -1  -3 -33 4201.64 294.520  31
   1   3 -33 3940.32 277.236  31
  -1   3 -33 4019.81 250.286  31
   2  -3   0 31758.8 834.639   7
   2  -3   0 31234.2 836.605   3
  -2  -3   0 32834.1 689.373   4
   2  -3   0 32631.2 864.499   4
  -2  -3  -1 103262. 2002.35   5
   2  -3  -1 104627. 1987.10   7
  -2  -3   1 108458. 1979.42   7
   2  -3   1 103502. 2002.32   7
   2  -3   1 103569. 2028.59   3
  -2  -3   1 110994. 2015.26   5
   2  -3  -1 111929. 2002.41   3
  -2  -3  -1 102499. 1803.64   4
   2  -3  -1 99298.7 1998.92   4
   2  -3   1 105693. 2025.86   4
  -2  -3  -2 13854.6 517.309   5
   2  -3  -2 13815.2 515.964   4
  -2  -3  -2 12930.0 397.496   4
  -2  -3   2 14745.8 503.218   7
   2  -3  -2 13539.5 492.487   7
   2  -3   2 13064.8 521.412   3
   2  -3   2 14432.2 531.888   4
   2  -3   2 12907.4 503.510   7
   2  -3  -2 12654.7 462.588   3
  -2  -3  -3 23446.6 605.520   4
  -2  -3  -3 24371.8 731.298   5
   2  -3  -3 24413.1 704.265   7
  -2  -3   3 24481.7 697.274   7
   2  -3   3 23757.3 762.264   3
   2  -3  -3 24694.9 734.938   4
   2  -3   3 23337.7 728.178   4
  -2  -3  -4 4472.86 290.410   5
   2  -3  -4 4500.80 271.922   7
   2  -3   4 4537.80 317.561   3
  -2  -3  -4 4675.85 242.699   4
   2  -3  -4 4600.81 296.134   4
   2  -3  -4 4919.12 256.868   3
   2  -3   4 4502.20 294.832   4
  -2  -3   4 4869.60 278.892   7
  -2   3  -5 1113.54 119.077   9
   2   3  -5 1571.76 183.098   9
   2  -3  -5 1035.61 151.947   4
   2  -3   5 942.000 148.907   4
  -2  -3  -5 1067.34 156.401   5
   2  -3  -5 1440.31 156.004   7
  -2  -3  -5 1434.12 139.971   4
  -2  -3   5 1264.16 144.125   7
   2  -3   5 1263.25 176.857   3
   2  -3  -5 1278.08 125.331   3
   2   3  -6 79889.9 1739.48   9
  -2  -3  -6 80321.5 1731.59   5
  -2   3  -6 83224.4 1561.70   9
   2  -3   6 79917.9 1842.61   3
  -2  -3  -6 81938.5 1614.29   4
  -2  -3   6 87937.9 1695.69   7
   2  -3  -6 76361.1 1691.49   4
   2  -3  -6 83100.5 1571.46  11
  -2  -3  -7 94157.7 2028.36   5
   2   3  -7 96914.4 2055.48   9
   2  -3   7 101656. 2196.51   3
  -2  -3  -7 105738. 1959.74   4
   2  -3  -7 100622. 2027.26   4
  -2  -3  -8 18910.6 713.680   5
   2   3  -8 20174.4 735.431   9
   2  -3   8 19353.5 792.471   3
  -2  -3  -8 19059.2 649.305   4
   2  -3  -8 18576.7 682.801   4
  -2  -3  -9 22319.8 812.484   5
   2   3  -9 23964.6 832.769   9
   2  -3  -9 23604.1 703.603   8
   2  -3   9 23573.5 911.126   3
  -2  -3  -9 22500.6 758.290   4
   2  -3  -9 24059.1 803.442   4
  -2  -3 -10 56964.9 1508.78   5
   2   3 -10 59349.9 1513.99   9
   2  -3 -10 60738.7 1358.92   8
   2  -3  10 59571.6 1611.38   3
  -2  -3 -10 60007.0 1470.61   4
   2  -3 -10 56875.6 1453.16   4
   2  -3 -11 508.288 136.341   4
   2   3 -11 557.835 141.944   9
  -2  -3 -11 607.700 149.984   5
   2  -3 -11 268.529 85.1221   8
   2  -3  11 405.936 134.098   3
  -2  -3 -12 3002.87 318.416   5
   2  -3 -12 2722.18 256.768   8
   2  -3  12 2749.31 309.552   3
   2  -3 -12 2775.82 298.042   4
   2   3 -12 2638.92 297.997   9
  -2  -3 -13 25449.4 1025.68   5
   2   3 -13 29996.6 1071.79   9
   2  -3 -13 27526.2 926.355   8
   2  -3  13 28954.2 1063.50   3
   2  -3 -13 26354.8 994.468   4
  -2  -3 -14 33937.7 1244.39   5
   2   3 -14 40121.3 1311.31   9
   2  -3 -14 38497.7 1164.17   8
   2  -3  14 37267.8 1251.38   3
   2  -3 -14 34601.3 1219.08   4
  -2  -3 -15 55425.9 1707.44   5
   2   3 -15 59344.8 1753.59   9
   2  -3 -15 61435.2 1616.51   8
   2  -3  15 59753.2 1693.49   3
   2  -3 -15 63037.0 1740.31   4
  -2  -3 -16 22831.4 1020.62   5
   2  -3 -16 25096.4 969.689   8
   2   3 -16 24510.0 1071.23   9
   2  -3  16 25064.8 1000.06   3
   2  -3 -16 23738.6 1030.47   4
  -2  -3 -17 40737.3 1426.13   5
   2  -3 -17 37191.3 1385.00   4
   2   3 -17 39614.1 1453.98   9
  -2  -3 -18 6119.71 512.139   5
   2  -3  18 5803.49 463.917   3
   2  -3 -18 4769.82 475.088   4
   2   3 -18 5334.48 501.717   9
  -2  -3 -19 2645.26 344.560   5
   2   3 -19 2553.99 344.686   9
   2  -3 -19 2762.72 363.064   4
   2  -3  19 2850.02 326.926   3
   2   3 -20 87.1098 131.284  31
   2   3 -20 273.961 124.729   9
   2  -3  20 318.815 144.404  29
  -2  -3 -20 49.7180 86.7181   5
   2  -3 -20 249.790 139.212  24
   2  -3  20 76.9071 81.5332   3
   2   3  20 194.383 114.297  21
   2  -3 -20 195.728 111.474   4
   2   3 -21 15605.3 883.851  31
  -2   3 -21 14308.1 767.098  31
   2  -3  21 14458.8 821.611  29
   2   3  21 15285.2 830.724  21
   2   3 -21 16075.6 852.021  14
   2  -3 -21 13363.7 843.025  24
   2  -3 -22 30818.5 1317.91  24
   2   3 -22 30827.3 1287.47  31
  -2   3 -22 31662.5 1184.45  31
   2  -3  22 34386.5 1299.88  29
   2   3 -22 34906.7 1300.54  14
   2   3  22 32513.7 1265.37  21
   2  -3  23 16901.9 873.734  29
   2   3 -23 15987.7 892.505  31
  -2   3 -23 16255.6 814.397  31
   2  -3 -23 16724.9 929.804  24
   2   3 -23 18499.4 903.322  14
   2   3  23 16443.3 865.134  21
   2  -3 -24 9822.63 694.689  24
   2   3 -24 9995.91 690.067  31
   2  -3  24 10547.9 664.595  29
   2   3 -24 9765.10 631.876  14
  -2   3 -24 9512.73 602.608  31
   2   3  24 8022.03 594.048  21
   2  -3 -25 4547.67 451.247  31
  -2   3 -25 5084.58 433.124  31
   2  -3  25 4541.44 428.764  29
   2  -3 -25 4500.16 456.090  24
   2   3 -25 4864.18 468.372  31
   2   3  25 4690.99 442.064  21
   2  -3  26 3435.74 360.606  29
   2  -3 -26 2640.45 338.644  31
   2  -3 -26 2733.68 353.828  24
   2   3 -26 2874.51 353.191  31
  -2   3 -26 3037.15 326.348  31
   2   3  26 3238.76 356.341  21
   2  -3 -27 2500.58 327.884  24
  -2   3 -27 2907.31 309.009  31
   2   3 -27 2489.81 322.487  31
   2  -3  27 2559.95 309.226  29
  -2  -3 -27 2512.20 332.055  31
   2  -3 -27 2644.17 329.973  31
   2   3  27 2687.63 317.344  21
   2   3 -28 1699.17 260.065  31
  -2   3 -28 1600.31 220.199  31
   2   3  28 1254.51 213.365  21
   2  -3 -28 1754.24 263.043  31
  -2  -3 -28 1443.71 241.805  31
   2  -3  28 1699.74 240.573  29
  -2   3 -29 7725.87 454.946  31
   2  -3 -29 8167.02 528.904  31
  -2  -3 -29 6378.29 482.503  31
   2   3 -29 7552.59 514.190  31
   2   3  29 7039.35 467.890  21
  -2  -3 -30 6142.61 437.961  31
   2   3 -30 6469.93 446.016  31
   2  -3 -30 6114.80 429.760  31
  -2   3 -30 5789.41 368.912  31
   2  -3  30 6037.79 407.707  20
   2   3  30 6443.50 415.754  21
   2  -3 -31 11853.2 573.273  31
  -2  -3 -31 11933.6 583.337  31
   2   3 -31 11911.6 577.855  31
   2   3  31 11772.0 526.662  21
   2  -3  31 10588.2 513.038  20
   2  -3 -32 3475.48 279.221  31
  -2  -3 -32 3676.45 290.772  31
   2   3 -32 3914.72 298.768  31
   2   3  32 3098.23 230.175  21
   2  -3  32 2686.44 223.009  20
   2  -3 -33 3159.72 232.457  31
  -2  -3 -33 2723.01 220.524  31
   2   3 -33 3143.44 240.751  31
   3  -3   0 5.87512 74.1261   4
  -3  -3   0 97.4733 62.0205   5
   3  -3   0 61.8081 55.7742   7
   3  -3   0 76.1225 57.8179   3
  -3  -3  -1 3892.33 266.869   5
  -3  -3   1 3950.35 245.748   7
  -3  -3   1 3783.73 256.191   5
   3  -3  -1 4210.74 271.385   7
   3  -3   1 3974.79 286.812   3
   3  -3  -1 3591.57 266.312   4
   3  -3   1 3904.80 282.289   4
   3  -3  -1 4256.04 286.067   3
   3  -3  -2 34677.0 899.273   7
  -3  -3  -2 35856.6 940.554   5
  -3  -3   2 33865.8 868.153   7
   3  -3   2 35107.0 980.512   3
   3  -3  -2 34517.8 953.594   4
   3  -3   2 34613.2 962.739   4
   3  -3  -2 35372.9 931.706   3
  -3  -3  -3 207786. 3648.85   5
  -3  -3   3 209878. 3547.51   7
   3  -3  -3 216258. 3586.19   7
   3  -3   3 213408. 3749.15   3
   3  -3  -3 205869. 3666.86   4
   3  -3   3 207865. 3690.70   4
   3  -3  -3 209523. 3610.78   3
   3  -3  -4 65277.2 1385.89   3
   3   3  -4 65647.3 1510.51   9
  -3  -3  -4 62259.9 1438.49   5
   3  -3  -4 62607.3 1357.50   7
  -3  -3   4 65412.9 1350.97   7
   3  -3   4 62254.4 1515.21   3
   3  -3  -4 62717.6 1443.46   4
   3  -3   4 63290.7 1469.30   4
   3   3  -5 101777. 2156.87   9
  -3  -3  -5 98817.4 2111.88   5
   3  -3  -5 106656. 2018.30   3
   3  -3  -5 104979. 2017.33   7
  -3  -3   5 114617. 2034.55   7
   3  -3   5 102445. 2228.10   3
   3  -3  -5 103266. 2116.27   4
   3  -3  -5 107075. 1961.54   6
   3  -3   5 112796. 2187.62   4
  -3  -3  -6 27862.4 907.939   5
   3   3  -6 32697.0 984.034   9
   3  -3  -6 32279.3 841.923   3
  -3  -3   6 32973.4 850.029   7
   3  -3   6 31232.3 1023.15   3
   3  -3  -6 31094.5 840.060   7
   3  -3  -6 33769.5 836.508   6
   3  -3  -6 32099.6 866.799  11
   3  -3  -6 29462.5 905.420   4
  -3  -3  -7 15046.2 634.411   5
   3  -3  -7 15761.4 551.421   7
   3   3  -7 14705.7 644.665   9
   3  -3   7 15710.6 713.782   3
   3  -3  -7 14582.8 600.081   4
   3  -3  -7 15540.7 542.882   6
   3  -3  -7 15817.9 565.805  11
   3  -3  -8 2.79453 61.7752   4
   3   3  -8 92.9114 90.4540   9
  -3  -3  -8 216.169 106.994   5
   3  -3   8 320.696 135.963   3
   3  -3  -8 41.6878 56.1665   6
   3  -3  -8 159.057 69.8406  11
  -3  -3  -9 12874.7 633.283   5
  -3  -3  -9 13774.5 563.814   4
   3  -3  -9 14002.2 545.213   6
   3  -3   9 13627.3 696.203   3
   3   3  -9 12001.8 613.114   9
   3  -3  -9 14332.1 610.418   4
  -3  -3 -10 12355.7 641.030   5
   3   3 -10 11701.7 615.454   9
   3  -3 -10 12414.0 529.746   6
   3  -3  10 11774.4 651.806   3
   3  -3 -10 11508.6 564.660   4
  -3  -3 -11 85205.0 2123.57   5
   3  -3  11 88321.2 2180.10   3
   3   3 -11 87453.1 2110.20   9
   3  -3 -11 87971.1 1990.03   4
   3  -3 -11 88191.2 1894.78   6
  -3  -3 -12 13086.4 717.090   5
   3  -3 -12 11552.6 601.232   4
   3  -3  12 12514.7 698.491   3
   3   3 -12 12529.2 677.984   9
  -3  -3 -13 12377.7 723.192   5
   3   3 -13 13814.6 738.806   9
   3  -3 -13 13434.1 667.548   4
   3  -3  13 13519.1 727.752   3
  -3  -3 -14 3416.22 388.010   5
   3   3 -14 4814.57 441.595   9
   3  -3 -14 3846.15 343.849   8
   3  -3  14 3834.45 395.448   3
   3  -3 -14 3936.96 369.110   4
   3  -3 -15 766.400 180.642   4
   3  -3 -15 474.441 133.828   8
  -3  -3 -15 371.421 155.117   5
   3   3 -15 391.246 158.436   9
   3  -3  15 587.505 159.852   3
  -3  -3 -16 7007.44 576.133   5
   3  -3  16 8412.80 574.788   3
   3  -3 -16 8249.01 549.315   8
   3  -3 -16 7933.87 559.532   4
   3   3 -16 8778.07 645.130   9
  -3  -3 -17 33421.8 1328.33   5
   3   3 -17 32183.9 1334.19   9
   3  -3  17 36701.4 1272.35   3
   3  -3 -17 33168.8 1255.88   4
  -3  -3 -18 7579.60 602.789   5
   3   3 -18 7156.21 604.116   9
   3  -3 -18 7585.76 575.975   4
   3  -3  18 8149.97 566.615   3
   3   3 -19 43763.4 1588.61   9
  -3  -3 -19 41451.6 1489.84   5
   3   3  19 41097.6 1464.39  22
   3  -3  19 45721.8 1592.64  29
   3  -3 -19 41696.3 1472.00   4
   3  -3 -19 43707.0 1607.33  24
   3   3 -19 43783.1 1528.27  14
   3   3 -19 39660.8 1461.83  31
   3  -3  19 42674.2 1396.73   3
   3   3  19 42910.7 1478.12  21
   3   3  20 24775.3 1077.02  22
   3   3 -20 24116.0 1099.81  31
   3  -3  20 26129.1 1156.68  29
   3   3 -20 23084.9 1080.89  14
   3   3  20 23880.4 1069.99  21
   3   3 -21 15047.5 862.376  31
   3  -3  21 15604.4 879.203  29
   3   3 -21 16086.6 884.466  14
   3   3  21 16501.3 826.270  23
   3   3  21 15196.7 839.345  21
   3  -3 -21 14881.0 898.113  24
   3   3 -22 1017.18 234.770  31
   3  -3  22 857.983 223.236  29
   3  -3 -22 773.009 205.303  24
   3   3  22 591.739 160.548  23
   3   3 -22 1224.90 247.492  14
   3   3  22 964.617 216.253  21
   3   3 -23 234.037 132.601  31
   3  -3  23-86.1391 95.0617  29
   3  -3 -23 356.647 150.878  24
   3   3 -23 50.1768 112.944  14
   3   3  23 140.549 109.913  21
   3   3 -24 478.923 168.609  31
   3  -3 -24 696.168 195.187  31
   3  -3  24 692.392 204.000  29
   3  -3 -24 528.827 198.068  24
   3   3 -24 334.107 154.674  14
   3   3  24 260.151 143.525  21
   3  -3  25 15366.3 812.324  29
   3  -3 -25 15426.8 806.905  31
   3  -3 -25 15189.6 843.923  24
   3   3 -25 16049.4 814.151  14
   3   3 -25 15727.5 832.851  31
   3   3  25 15641.9 823.668  21
   3  -3  26 5250.46 457.045  29
   3   3 -26 4713.30 442.503  31
   3   3 -26 5768.83 466.364  14
   3  -3 -26 5824.78 479.021  31
   3   3  26 5673.10 471.753  21
   3  -3 -26 4995.67 467.497  24
   3   3 -27 12779.8 704.304  31
   3  -3 -27 13135.8 703.390  31
   3  -3 -27 13238.2 738.646  24
   3  -3  27 12298.3 680.164  29
  -3  -3 -27 12310.8 690.542  31
   3   3 -27 11765.2 645.505  14
   3   3  27 12924.2 699.129  21
   3   3 -28 7764.41 523.824  31
   3  -3 -28 8215.63 524.106  31
  -3  -3 -28 7399.30 503.844  31
   3  -3  28 7261.70 490.532  29
   3   3 -28 6915.54 462.879  14
   3   3  28 6610.44 473.115  21
   3   3 -29 4548.83 380.001  31
   3  -3 -29 5282.21 398.250  31
  -3  -3 -29 4657.49 384.398  31
   3  -3  29 4972.67 383.633  29
   3  -3 -29 3891.67 325.158  26
   3   3 -29 5013.86 366.554  14
   3   3  29 4916.99 383.898  21
   3   3 -30 1196.68 191.238  31
   3  -3 -30 1276.63 184.410  31
  -3  -3 -30 811.648 153.083  31
   3  -3 -30 766.844 139.164  26
   3   3 -30 900.701 152.219  14
   3   3  30 1120.01 182.624  21
   3  -3  30 1035.72 174.733  20
   3   3 -31 159.024 87.3545  31
   3  -3 -31 246.469 89.9721  31
  -3  -3 -31 154.664 77.0736  31
   3  -3 -31 122.943 59.5378  26
   3   3  31 164.520 74.9971  21
   3  -3  31 165.900 69.4446  20
   3  -3 -32 322.067 85.7371  31
  -3  -3 -32 267.453 70.1801  31
   3  -3 -32 118.001 93.8734  17
   3   3 -32 424.495 105.590  31
   3   3  32 304.285 81.5162  21
   3  -3  32 400.291 94.3024  20
   3   3 -33 5985.83 307.169  31
  -4  -3   0 6142.06 343.390   5
   4  -3   0 6261.19 380.512   4
   4  -3   0 6044.62 379.332   3
   4  -3   1 161.983 86.1441   3
   4  -3  -1 107.004 78.6369   3
   4  -3  -1 115.985 78.1209   4
   4  -3   1 57.1928 65.5064   4
  -4  -3  -1 114.789 61.5095   5
  -4  -3   1 72.8806 61.5108   5
  -4  -3   1 86.6266 52.3601   7
   4  -3  -2 375.889 105.947   4
   4  -3  -2 305.485 89.4069   3
   4  -3   2 401.365 109.340   4
  -4  -3  -2 491.136 103.751   5
  -4  -3   2 353.947 81.4887   7
   4  -3  -2 384.604 90.3830   6
   4   3  -2 379.073 94.5580   9
   4  -3   2 343.667 102.410   3
   4   3  -3 2907.17 270.471   9
   4  -3  -3 2871.85 255.210   3
  -4  -3  -3 3078.49 256.007   5
   4  -3  -3 2762.55 220.801   6
   4  -3  -3 2695.34 249.285   4
   4  -3   3 2879.26 277.899   3
   4  -3   3 2601.43 251.699   4
   4   3  -4 3608.05 300.935   9
  -4  -3  -4 3285.41 276.365   5
   4  -3  -4 3899.24 290.540   3
   4  -3  -4 3297.86 243.778   6
   4  -3  -4 3287.06 278.953   4
   4  -3   4 3402.72 300.955   3
   4  -3   4 3100.57 278.140   4
  -4  -3  -5 49414.3 1273.49   5
   4  -3  -5 49663.9 1234.30   3
   4  -3  -5 49982.8 1171.19   6
   4  -3  -5 50109.6 1277.82   4
   4  -3   5 47859.3 1353.02   3
   4  -3  -5 49922.1 1248.71  11
  -4  -3  -6 11656.4 556.044   5
   4   3  -6 11774.3 591.169   9
   4  -3  -6 10898.6 495.729   3
   4  -3  -6 11823.9 492.567   6
   4  -3  -6 11731.9 547.903   4
   4  -3   6 10338.1 574.838   3
   4  -3  -6 11408.8 517.183  11
  -4  -3  -7 10200.0 530.728   5
   4   3  -7 9673.80 541.500   9
   4  -3  -7 9456.45 453.825   3
   4  -3  -7 9363.53 450.385   6
   4  -3  -7 8745.29 476.950   4
   4  -3   7 9218.05 557.613   3
   4  -3  -7 9948.02 487.483  11
  -4  -3  -8 17923.0 747.277   5
   4   3  -8 14456.4 699.916   9
   4  -3  -8 17254.3 643.180   6
   4  -3  -8 16377.0 677.687   4
   4  -3   8 15690.4 758.650   3
   4  -3  -8 16606.7 654.363  11
  -4  -3  -9 14878.7 719.056   5
   4  -3  -9 17068.4 656.130   6
   4   3  -9 15364.6 741.672   9
   4  -3   9 16374.2 791.765   3
   4  -3  -9 15762.4 676.061   4
   4  -3  -9 17184.8 673.585  11
   4  -3 -10 11.5520 60.4051   4
   4   3 -10 108.217 99.9529   9
  -4  -3 -10 188.922 114.600   5
   4  -3 -10 117.686 76.4434   6
   4  -3  10 97.7345 95.7736   3
   4   3 -10-49.5647 102.431  12
   4  -3 -10 45.1519 60.6611  11
   4  -3 -11 1174.08 183.264   4
   4   3 -11 1135.93 213.479   9
  -4  -3 -11 1040.22 218.533   5
   4  -3 -11 1007.67 162.088   6
   4  -3  11 1183.07 224.615   3
   4   3 -11 1057.98 211.856  12
   4  -3 -12 47.3575 61.4970   4
   4   3 -12 245.147 103.634   9
  -4  -3 -12 207.769 128.328   5
   4  -3 -12 85.3982 78.2299   6
   4  -3  12 165.733 120.648   3
   4   3 -12 205.054 118.233  12
   4  -3 -13 723.514 159.226   4
   4   3 -13 743.619 178.533   9
  -4  -3 -13 562.428 187.576   5
   4  -3 -13 1109.69 185.056   6
   4  -3  13 992.769 222.347   3
  -4  -3 -14 5585.23 515.299   5
   4   3 -14 6340.74 541.499   9
   4  -3 -14 6130.60 452.157   6
   4  -3 -14 5926.31 451.257   4
   4  -3  14 6330.13 509.699   3
   4  -3 -15 2170.29 281.724   4
   4   3 -15 2559.68 354.519   9
  -4  -3 -15 1772.63 307.892   5
   4  -3 -15 2371.37 288.981   6
   4  -3  15 2696.86 341.342   3
  -4  -3 -16 3796.30 439.282   5
   4   3 -16 2893.91 395.078   9
   4  -3 -16 2795.19 324.482   4
   4  -3  16 2790.09 338.427   3
   4  -3 -17 1358.71 235.236   4
  -4  -3 -17 1201.02 253.404   5
   4   3 -17 1600.79 304.127   9
   4  -3  17 1538.99 256.648   3
   4  -3 -18 66.2598 89.7550   4
   4   3 -18 32.8121 94.8428  31
   4  -3  18 185.874 142.716  29
   4  -3 -18-1.06098 119.272  24
   4   3 -18 75.9974 127.442  14
   4   3  18 89.9189 101.306  23
   4   3  18-66.9039 100.930  22
   4  -3  18 31.2555 104.335   3
   4   3  18 15.4293 123.545  21
   4   3 -19 1389.85 257.817  31
   4  -3  19 1345.54 278.363  29
   4   3 -19 1459.49 306.163  14
   4  -3 -19 1528.33 307.665  24
   4   3  19 2187.59 312.985  23
   4   3  19 1668.00 298.392  22
   4   3  19 1366.63 259.474  21
   4   3 -20 1347.29 253.108  31
   4  -3  20 1405.25 282.977  29
   4  -3 -20 981.523 252.091  24
   4   3 -20 1143.86 250.487  14
   4   3  20 1856.15 288.259  23
   4   3  20 1216.06 249.854  22
   4   3  20 1224.53 245.890  21
   4   3 -21 1323.37 257.379  31
   4  -3  21 1005.48 239.128  29
   4  -3 -21 1156.19 255.253  24
   4   3  21 1447.10 254.444  23
   4   3 -21 1255.83 264.551  14
   4   3  21 1334.98 248.451  22
   4   3  21 1348.42 253.473  21
   4   3 -22 3291.52 391.647  31
   4  -3  22 3047.21 387.873  29
   4   3 -22 2879.31 374.429  14
   4   3  22 3249.24 373.371  23
   4  -3 -22 2719.76 376.599  24
   4   3  22 3008.63 359.804  22
   4   3  22 2503.65 341.659  21
   4   3 -23 201.559 134.331  31
   4  -3  23 230.050 138.947  29
   4  -3 -23 235.532 145.233  24
   4   3  23 218.556 112.218  23
   4   3 -23 183.015 124.568  14
   4   3  23 174.471 126.296  22
   4   3  23 158.533 116.295  21
   4   3 -24-29.7327 99.3925  31
   4  -3  24 14.9799 92.9754  29
   4  -3 -24 14.1798 104.898  24
   4   3 -24 5.99603 92.6099  14
   4   3  24 26.6100 86.4877  22
   4   3  24 15.8757 86.9819  21
   4   3 -25 20.1183 84.4208  31
   4  -3  25 31.8479 102.779  29
   4  -3 -25-34.5524 114.609  24
   4   3 -25 80.9268 95.1041  14
   4   3  25 180.853 123.039  21
   4   3 -26 196.071 128.344  31
  -4  -3 -26-84.9825 97.6836  31
   4  -3  26 54.7337 96.7594  29
   4  -3 -26 57.6785 98.0067  24
   4   3 -26 271.312 142.787  14
   4   3  26-20.0744 111.400  21
   4   3 -27 589.752 162.008  31
  -4  -3 -27 291.242 112.111  31
   4  -3  27 319.262 121.740  29
   4  -3 -27 352.518 137.935  24
   4   3 -27 367.912 120.215  14
   4   3  27 547.287 145.438  21
  -4  -3 -28 39.4869 70.9717  31
   4  -3  28 212.230 112.252  29
   4  -3 -28 200.729 115.765  26
   4   3 -28 144.209 106.989  31
   4   3 -28 301.035 131.478  14
   4   3  28 251.038 130.350  21
   4   3 -29 704.754 149.087  31
  -4  -3 -29 520.051 126.269  31
   4  -3  29 611.318 144.364  29
   4  -3 -29 569.555 158.880  17
   4  -3 -29 630.112 143.677  26
   4   3 -29 593.159 139.426  14
   4   3  29 884.196 167.099  21
   4  -3  29 848.344 168.490  20
   4   3 -30 1531.20 194.957  31
   4  -3 -30 1043.14 184.277  17
   4  -3 -30 1303.41 167.306  26
   4   3 -30 1207.20 167.445  14
   4   3  30 1463.07 194.093  21
   4  -3  30 1305.63 186.421  20
   4  -3 -31 460.716 109.086  17
   4   3 -31 985.975 136.018  14
   4   3  31 907.045 139.752  21
   4   3 -31 847.557 135.049  31
   4  -3  31 708.055 126.284  20
   4  -3 -31 337.711 78.6660  26
   4  -3 -32 512.550 106.191  17
   4  -3  32 1290.68 141.920  20
   5  -3   0 95.8711 94.5023   3
   5   3   0 41.3474 74.3307   9
   5  -3   0-66.4227 82.4455   4
  -5  -3   0 3.82007 71.2191   5
   5  -3   1 8445.64 498.801   3
   5   3   1 8213.66 455.835   9
   5   3  -1 8482.10 477.496   9
   5  -3  -1 7808.02 471.423   3
  -5  -3  -1 8962.29 436.187   5
  -5  -3   1 8562.22 408.308   5
   5  -3  -1 7974.27 457.126   4
   5  -3   1 8158.50 464.552   4
   5   3  -2 3796.31 323.262   9
   5  -3  -2 4139.87 336.075   3
  -5  -3  -2 4230.55 302.883   5
   5  -3  -2 4003.22 317.935   4
   5  -3   2 3801.93 314.871   4
   5  -3   2 3760.41 334.202   3
   5   3  -3 7788.05 474.434   9
  -5  -3  -3 8095.53 436.289   5
   5  -3  -3 8183.33 480.020   3
   5  -3  -3 8359.85 435.821   6
   5  -3  -3 8221.52 464.189   4
   5  -3   3 7767.53 492.967   3
   5  -3   3 7764.43 462.832   4
  -5  -3  -4 7169.42 418.283   5
   5   3  -4 6870.46 457.560   9
   5  -3  -4 7150.57 442.722   3
   5  -3  -4 7163.53 405.145   6
   5  -3  -4 6423.37 408.014   4
   5  -3   4 6051.43 441.140   3
   5  -3  -4 6194.62 413.204  11
  -5  -3  -5 5465.60 377.859   5
   5   3  -5 6408.39 448.088   9
   5  -3  -5 6087.45 401.872   3
   5  -3  -5 6078.42 376.268   6
   5  -3  -5 5991.29 397.318   4
   5   3  -5 6104.15 541.732  12
   5  -3   5 5738.20 435.549   3
   5  -3  -5 5491.38 389.903  11
   5  -3   6 45.4432 73.5811   3
   5  -3  -6 74.2487 79.8006   4
   5   3  -6 35.8579 83.2342   9
  -5  -3  -6 70.4734 68.2042   5
   5  -3  -6 20.5422 68.1068   3
   5  -3  -6 183.951 88.9314   6
   5   3  -6 60.2627 112.836  12
   5  -3  -6 63.1395 65.3043  11
   5   3  -7 304.236 146.454   9
   5  -3  -7 206.564 100.329   4
  -5  -3  -7 191.249 105.280   5
   5  -3  -7 281.726 100.159   6
   5   3  -7 85.8147 117.107  12
   5  -3  -7 164.027 101.100  11
   5  -3   7 234.044 127.716   3
   5  -3  -8 439.388 117.834   4
   5   3  -8 189.300 93.0267   9
  -5  -3  -8 264.260 120.176   5
   5  -3  -8 197.404 85.5266   6
   5   3  -8 233.485 124.523  12
   5  -3  -8 110.210 95.7917  11
   5  -3   8 4.37052 80.4136   3
   5   3  -9 703.889 171.171   9
   5  -3  -9 754.204 152.423   4
  -5  -3  -9 954.859 191.362   5
   5  -3  -9 691.597 146.618   6
   5   3  -9 944.141 223.491  12
   5  -3  -9 547.535 135.445  11
   5  -3   9 721.689 190.740   3
  -5  -3 -10 5428.42 450.084   5
   5   3 -10 6076.85 497.869   9
   5  -3 -10 5756.08 408.464   6
   5  -3 -10 5955.39 422.656   4
   5   3 -10 5886.04 526.783  12
   5  -3  10 5954.84 502.559   3
   5  -3 -10 6540.05 446.115  11
  -5  -3 -11 5135.21 457.592   5
   5   3 -11 4662.12 451.675   9
   5  -3 -11 5059.38 390.605   6
   5  -3 -11 5236.78 403.773   4
   5   3 -11 5425.71 505.404  12
   5  -3  11 5315.98 479.417   3
   5  -3 -11 5216.25 408.609  11
   5   3 -12 1609.80 275.259   9
  -5  -3 -12 2100.10 308.893   5
   5  -3 -12 1808.60 244.075   4
   5  -3 -12 1856.98 245.334   6
   5   3 -12 1526.83 278.504  12
   5  -3  12 1938.36 291.311   3
   5   3 -13 1602.43 288.860   9
  -5  -3 -13 1449.56 278.925   5
   5  -3 -13 1898.07 251.603   4
   5  -3 -13 1657.62 243.454   6
   5   3 -13 2216.92 325.158  12
   5  -3  13 1924.60 295.399   3
   5  -3 -14 1013.78 201.864   4
   5   3 -14 1607.14 286.188   9
  -5  -3 -14 1237.30 262.671   5
   5  -3 -14 1044.26 198.319   6
   5  -3  14 1590.21 271.701   3
   5  -3 -15 135.468 92.7625   4
  -5  -3 -15 124.085 151.581   5
   5   3  15-135.274 94.5133  15
   5   3 -15 128.242 120.904   9
   5   3 -15 202.196 125.397  14
   5   3  15-50.7419 102.976  22
  -5   3 -15-121.618 135.020   5
   5  -3  15 5.69193 96.6046   3
   5  -3 -16 2601.85 344.369  19
   5  -3 -16 2296.52 298.297   4
   5  -3  16 2613.33 364.670  29
   5   3 -16 2827.82 332.914  31
   5  -3 -16 2702.13 382.569  24
   5   3 -16 1984.11 304.988  14
   5   3  16 2497.02 362.173  22
   5   3  16 2943.81 357.442  21
   5  -3  16 2141.08 306.521   3
   5  -3 -17 2814.82 356.460  19
   5  -3  17 3461.68 423.640  29
   5  -3 -17 2729.81 397.498  24
   5   3  17 3645.21 413.832  23
   5   3 -17 2601.33 357.368  14
   5   3  17 3294.76 421.910  22
   5   3 -17 2920.72 347.392  31
   5   3  17 3271.50 374.017  21
   5  -3 -18 374.905 159.243  19
   5  -3  18 573.492 214.913  29
   5   3 -18 348.859 160.488  31
   5  -3 -18 166.279 106.505  24
   5   3 -18 173.386 137.165  14
   5   3  18 287.825 135.728  23
   5   3  18 394.117 164.058  22
   5   3  18 170.449 111.167  21
   5  -3 -19 391.597 135.155  19
   5   3 -19 248.122 129.424  31
   5  -3  19 336.577 149.540  29
   5   3 -19 272.752 140.214  14
   5   3  19 120.121 123.436  23
   5  -3 -19-3.12656 143.950  24
   5   3  19 245.230 129.416  22
   5   3  19 110.161 98.0392  21
   5   3 -20 170.088 140.060  31
   5  -3  20 21.5856 104.906  29
   5  -3 -20 439.505 187.583  24
   5   3 -20 378.074 185.426  14
   5   3  20 243.404 151.063  23
   5   3  20 165.097 136.115  22
   5   3  20 433.156 162.676  21
   5   3 -21 24.0107 102.236  31
   5  -3  21 120.442 101.468  29
   5  -3 -21 126.626 137.577  24
   5   3 -21 22.1048 132.751  14
   5   3  21 35.3806 105.994  23
   5   3  21 159.499 141.303  22
   5   3  21 6.16881 100.129  21
   5   3 -22 174.349 137.442  31
   5  -3  22 99.4897 114.217  29
   5  -3 -22-293.609 152.460  24
   5   3 -22 143.919 128.906  14
   5   3  22 76.9796 98.7771  23
   5   3  22 86.3604 84.3879  22
   5   3  22 208.347 131.149  21
   5  -3  23 792.153 196.272  29
   5   3 -23 605.879 179.478  31
   5  -3 -23 734.389 202.618  24
   5   3 -23 545.687 166.958  14
   5   3  23 560.042 157.371  23
   5   3  23 499.240 154.749  22
   5   3  23 757.885 194.773  21
   5   3 -24 304.421 146.120  31
   5  -3  24 119.727 114.085  29
   5  -3 -24 170.659 148.598  17
   5   3  24 55.5702 86.5130  22
   5  -3 -24 244.935 140.531  24
   5   3 -24 255.418 144.797  14
   5   3  24 77.8994 98.6904  21
   5   3 -25 779.135 178.618  31
   5  -3  25 303.242 116.505  29
   5  -3 -25 353.888 160.107  17
   5  -3 -25 289.514 140.182  26
   5  -3 -25 524.304 167.744  24
   5   3 -25 301.573 123.781  14
   5   3  25 425.058 145.914  21
   5  -3 -26 180.823 115.151  26
   5  -3  26-76.8139 107.200  29
   5  -3 -26 217.924 134.886  17
   5  -3 -26-44.4159 111.459  24
   5   3 -26 114.391 95.2766  31
   5   3 -26-99.2707 112.164  14
   5   3  26 78.7367 118.438  21
   5   3 -27 1183.49 197.471  31
   5  -3  27 1316.65 210.170  29
   5  -3 -27 941.429 200.003  17
   5  -3 -27 1133.72 198.236  26
   5   3 -27 1056.58 191.431  14
   5   3  27 1085.65 198.230  21
   5   3 -28 1043.10 166.506  31
   5  -3  28 1093.53 185.184  29
   5  -3 -28 902.338 193.229  17
   5  -3 -28 1315.56 195.476  26
   5   3 -28 1100.95 181.389  14
   5   3  28 1068.01 176.778  21
   5  -3  28 986.212 179.852  20
   5   3 -29 135.457 71.3265  31
   5  -3 -29 66.8493 86.7435  17
   5  -3 -29 132.236 74.2600  26
   5   3 -29 160.423 80.2668  14
   5   3  29 75.3850 63.5352  21
   5  -3  29 206.310 93.9851  20
   5  -3 -30 351.429 107.843  17
   5   3 -30 206.599 70.4765  31
   5  -3 -30 241.433 77.4363  26
   5   3 -30 276.612 84.4967  14
   5   3  30 196.955 80.5716  21
   5  -3  30 358.842 99.8544  20
   5  -3 -31-124.516 74.7266  17
   5  -3  31-35.7569 48.3021  20
   6  -3   0 9950.84 585.951   3
   6   3   0 10584.5 819.219  12
   6  -3   0 10053.1 552.344   4
   6  -3   1 48454.6 1444.38   3
   6  -3  -1 50928.9 1463.29   3
   6   3  -1 51891.0 1900.39  12
   6   3   1 49413.3 1841.39  12
   6  -3  -1 50247.6 1386.19   4
   6  -3   1 48016.5 1368.04   4
   6   3  -2 6619.10 452.609   9
   6  -3  -2 6364.95 459.619   3
   6  -3   2 6400.68 471.609   3
   6   3  -2 6741.11 643.596  12
   6   3   2 5467.16 567.750  12
   6  -3  -2 5949.82 414.423   4
   6  -3  -2 5665.52 440.311  11
   6  -3   3 2080.84 277.874   3
   6   3  -3 2822.38 299.552   9
   6  -3  -3 2328.55 276.525   3
   6  -3  -3 1842.88 236.769   4
   6   3  -3 2287.65 391.541  12
   6   3   3 2465.34 392.035  12
   6  -3  -3 2387.67 287.934  11
   6  -3  -4 1654.31 216.437   4
   6   3  -4 1822.03 255.070   9
  -6  -3  -4 1406.96 190.286   5
   6  -3  -4 2010.71 256.360   3
   6  -3   4 1541.61 245.085   3
   6   3  -4 1668.53 324.711  12
   6   3   4 1414.70 305.182  12
   6  -3  -4 1403.57 225.769  11
   6  -3   5 65.6588 79.7036   3
   6  -3  -5 3.70562 71.4567   4
   6   3  -5 205.556 117.888   9
  -6  -3  -5 160.522 92.9648   5
   6  -3  -5-1.11395 66.4558   6
   6   3  -5 89.1676 142.238  12
   6   3   5 7.07172 113.961  12
   6  -3  -5 247.170 128.658  11
   6  -3   6 21548.5 974.270   3
  -6  -3  -6 23316.4 866.544   5
   6   3  -6 22587.0 955.349   9
   6  -3  -6 23032.4 863.110   6
   6   3  -6 21691.2 1152.94  12
   6   3   6 23570.1 1128.18  12
   6  -3  -6 23181.5 871.570   4
   6  -3  -6 21948.1 903.400  11
  -6  -3  -7 23553.0 893.334   5
   6   3  -7 22998.7 988.284   9
   6  -3  -7 23597.8 886.775   6
   6  -3  -7 23434.7 891.363   4
   6   3  -7 22470.9 1158.71  12
   6   3   7 21629.9 1068.57  12
   6  -3  -7 23309.0 931.754  11
   6  -3   7 22859.3 1021.84   3
  -6  -3  -8 2797.78 305.853   5
   6   3  -8 2744.08 333.515   9
   6  -3  -8 2855.37 298.345   6
   6  -3  -8 3036.04 317.330   4
   6   3  -8 2804.88 408.417  12
   6  -3  -8 2962.75 321.669  11
   6  -3   8 3376.78 389.725   3
  -6  -3  -9 20958.7 894.970   5
   6   3  -9 19735.6 954.073   9
   6  -3  -9 21231.2 850.750   6
   6  -3  -9 21100.0 847.294   4
   6   3  -9 20495.8 1090.93  12
   6  -3  -9 21079.3 893.757  11
   6  -3   9 21064.0 1007.77   3
  -6  -3 -10 17876.0 842.217   5
   6   3 -10 17058.4 902.561   9
   6  -3 -10 17718.9 785.005   6
   6   3 -10 16988.3 983.598  12
   6  -3 -10 18369.2 836.662  11
   6  -3  10 16761.8 908.715   3
   6  -3  11 66.8717 104.644   3
   6   3 -11 128.749 120.319   9
  -6  -3 -11 121.085 86.3149   5
   6  -3 -11-155.084 96.7050   6
  -6   3 -11 142.406 91.7674   5
   6   3 -11 45.6127 116.533  12
   6  -3 -11 28.8659 92.5060  11
   6  -3  12 1457.67 285.080   3
   6   3 -12 1692.55 296.343   9
  -6  -3 -12 1344.82 247.185   5
   6   3  12 1289.44 227.989  15
   6   3 -12 1476.51 241.408  14
   6   3  12 1355.49 280.568  22
  -6   3 -12 1322.76 261.350   5
   6   3 -12 1439.49 283.151  12
   6  -3 -12 1286.70 219.840  11
  -6  -3 -13 5839.90 517.771   5
   6   3 -13 5976.10 567.501   9
   6  -3 -13 6625.03 523.319  17
   6  -3  13 6014.96 517.538  29
   6  -3  13 6263.09 559.766  16
   6  -3  13 7620.70 580.257  27
   6   3  13 5752.55 498.022  15
   6   3 -13 6725.70 524.537  14
   6   3  13 6303.99 579.436  22
   6   3 -13 6387.91 582.893  12
   6   3  13 6748.20 526.333  21
  -6   3 -13 5708.24 527.938   5
   6  -3  13 5863.23 534.551   3
   6  -3 -13 6629.34 553.041  19
   6  -3 -14 1673.37 305.684  19
   6  -3  14 1587.79 289.279  29
   6  -3 -14 1752.36 282.696  17
   6  -3  14 2057.14 311.166  27
   6  -3  14 1523.63 283.346  16
   6   3  14 1542.06 277.135  15
   6   3 -14 1622.02 263.413  14
   6   3  14 1358.08 269.372  22
   6   3  14 1672.30 274.049  21
   6  -3 -15 36536.7 1360.71  17
   6  -3  15 34080.7 1354.22  29
   6  -3  15 35580.0 1405.73  16
   6  -3 -15 37007.4 1464.28  24
   6   3 -15 32786.6 1301.68  14
   6   3  15 36018.9 1449.35  22
   6   3  15 34875.9 1308.43  21
   6  -3 -15 33803.1 1359.17  19
   6  -3 -16 20747.2 1013.49  17
   6  -3  16 18775.2 992.205  29
   6  -3  16 19603.6 1011.55  16
   6  -3 -16 21739.7 1087.83  24
   6   3 -16 18241.3 956.907  14
   6   3  16 20127.1 1049.00  22
   6   3  16 20076.0 960.320  21
   6  -3 -16 18432.6 981.316  19
   6  -3 -17 12504.0 788.625  17
   6  -3  17 12501.4 796.675  29
   6  -3  17 13838.5 823.091  16
   6  -3 -17 13346.1 843.656  24
   6   3 -17 11653.4 764.217  14
   6   3  17 12747.2 799.577  23
   6   3  17 13438.3 842.473  22
   6   3  17 13243.0 769.410  21
   6  -3 -17 13291.2 823.424  19
   6  -3 -18 152.319 146.690  19
   6  -3  18-73.2335 130.091  29
   6  -3 -18 246.583 154.936  17
   6  -3 -18 68.2446 138.193  24
   6   3 -18 122.180 121.393  14
   6   3  18 166.421 132.074  23
   6   3  18-144.430 156.352  22
   6   3  18-48.8774 87.8918  21
   6  -3 -19 1198.36 261.948  19
   6  -3  19 1905.10 313.030  29
   6  -3 -19 1743.98 305.196  17
   6   3 -19 1065.47 246.091  14
   6  -3 -19 1753.34 307.866  24
   6   3  19 2041.23 326.598  23
   6   3  19 1777.97 304.895  22
   6   3  19 2084.71 307.826  21
   6  -3 -20 199.277 151.439  19
   6  -3  20 158.643 136.300  29
   6  -3 -20 103.413 152.714  17
   6  -3 -20-98.2187 112.428  24
   6   3 -20 122.859 120.064  14
   6   3  20 49.6486 115.983  23
   6   3  20 137.884 130.795  22
   6   3  20-78.2456 112.772  21
   6  -3 -21 4822.57 499.827  17
   6  -3  21 4466.62 443.039  29
   6  -3 -21 5102.82 473.765  26
   6   3 -21 4425.35 452.776  14
   6   3  21 4488.09 460.088  23
   6   3  21 4849.07 462.158  22
   6   3  21 4597.53 439.644  21
   6  -3 -21 5263.54 486.517  24
   6  -3 -22 7942.64 612.872  17
   6  -3  22 7473.07 557.528  29
   6  -3 -22 7322.83 563.348  26
   6   3 -22 7657.71 589.350  14
   6   3  22 7195.41 560.532  23
   6   3  22 7145.65 546.109  22
   6  -3 -22 7839.77 587.603  24
   6   3  22 7160.58 537.979  21
   6  -3 -23 8777.47 627.353  17
   6  -3  23 9268.21 602.279  29
   6  -3 -23 8974.60 598.451  26
   6   3 -23 8876.43 612.080  14
   6  -3 -23 9039.02 605.079  24
   6   3  23 9621.65 624.344  23
   6   3  23 8394.61 572.220  21
   6   3 -24 3747.09 383.856  14
   6  -3 -24 4361.17 403.388  24
   6  -3 -24 4573.26 438.815  17
   6  -3  24 4280.01 397.885  29
   6  -3 -24 3872.79 381.287  26
   6   3  24 4237.39 394.122  21
   6  -3  25 1634.46 241.046  29
   6  -3 -25 1686.04 268.809  17
   6  -3 -25 1419.69 233.949  26
   6   3 -25 1600.62 245.932  14
   6   3  25 1340.41 230.067  21
   6  -3  25 1380.25 228.037  20
   6  -3  26 2211.35 262.886  29
   6  -3 -26 2402.85 288.453  17
   6  -3 -26 1881.14 243.884  26
   6   3 -26 1735.35 241.498  14
   6   3  26 2660.09 289.346  21
   6  -3  26 2026.42 246.081  20
   6  -3 -27 206.841 107.273  17
   6  -3  27 231.329 105.754  29
   6   3 -27 186.661 101.743  14
   6  -3 -27 327.570 118.036  26
   6   3  27 274.979 106.541  21
   6  -3  27 196.743 92.4642  20
   6  -3  28 1379.40 159.640  18
   6  -3 -28 1406.87 190.221  17
   6  -3 -28 1171.37 173.041  26
   6   3 -28 1211.68 173.593  14
   6   3  28 1374.75 183.766  21
   6  -3  28 1175.23 168.156  20
   6  -3 -29 8263.53 393.912  26
   6   3  29 9041.59 426.845  21
   6   3 -29 9534.82 431.237  14
   6  -3  29 8694.13 403.481  20
   7   3   0 116.435 118.558  10
   7  -3   0 227.999 112.085   3
   7   3   0 152.532 185.927  12
   7  -3   0 232.217 136.198  11
   7   3  -1 972.108 209.432  10
   7  -3   1 814.813 190.384   3
   7  -3  -1 767.796 191.567   3
   7   3  -1 467.292 255.782  12
   7   3   1 799.580 283.119  12
   7  -3  -1 1065.76 217.379  11
   7   3   1 1013.30 223.439  10
   7  -3   2 21955.0 974.185   3
   7  -3  -2 22187.5 953.461   3
   7   3  -2 21601.7 1281.86  12
   7   3   2 22186.6 1253.60  12
   7  -3  -2 20934.7 934.318  11
   7   3  -2 22927.1 950.629  10
   7  -3   3 4901.02 444.517   3
   7   3  -3 5546.84 637.974  12
   7   3   3 4920.22 575.097  12
   7  -3  -3 5263.94 450.753  11
   7  -3   4 1317.52 242.225   3
   7   3  -4 646.136 208.003  12
   7   3   4 1787.40 353.693  12
   7  -3  -4 1187.87 239.037  11
   7  -3   5 14245.1 803.542   3
   7   3  -5 15691.5 1053.78  12
   7   3   5 14929.5 962.212  12
   7  -3  -5 14371.0 767.888  11
   7   3  -6 4490.11 555.667  12
   7   3   6 4119.75 484.089  12
   7  -3  -6 3908.12 399.048  11
   7  -3   6 4210.34 440.464   3
   7  -3  -7 413.517 150.485  19
   7   3   7 202.279 101.882  30
   7  -3   7-15.4694 158.812   3
   7  -3   7 279.980 168.811  16
   7  -3   7 131.410 99.7834  27
   7  -3   7 166.750 111.502  18
   7   3  -7 142.184 80.5560  13
   7   3  -7 144.848 163.999  12
   7   3   7-55.3223 135.524  12
   7  -3  -7 4.12161 81.3082  11
   7  -3  -8 1164.10 238.987  19
   7  -3   8 1227.66 265.550   3
   7   3   8 1320.83 231.491  30
   7  -3   8 1188.44 277.499  27
   7   3   8 1316.54 236.742  15
   7  -3  -8 1144.54 215.165  25
   7   3  -8 921.958 188.660  14
   7   3   8 1109.28 265.575  22
   7   3  -8 1084.22 213.580  13
   7   3  -8 1200.06 282.623  12
   7  -3   8 966.839 230.230  16
   7  -3  -8 1030.59 211.799  11
   7  -3  -9 10130.9 617.109  17
   7   3   9 9465.49 626.082  30
   7  -3   9 9844.31 689.932  16
   7  -3   9 10522.1 772.162  27
   7   3   9 9884.86 634.162  15
   7  -3  -9 9913.82 624.307  25
   7   3  -9 9358.98 598.097  14
   7   3   9 10389.3 754.718  22
   7   3  -9 10478.8 686.306  13
   7   3  -9 8912.05 757.339  12
   7  -3  -9 10113.2 644.628  11
   7  -3  -9 8945.23 661.177  19
   7  -3 -10 39079.3 1327.71  25
   7  -3 -10 40046.8 1335.82  17
   7   3  10 39234.6 1370.72  30
   7  -3  10 39747.9 1490.30  16
   7  -3  10 42017.8 1578.77  27
   7   3  10 37192.9 1345.99  15
   7   3 -10 38309.6 1316.78  14
   7   3  10 39077.8 1535.92  22
   7   3 -10 37053.4 1568.86  12
   7  -3 -10 37432.3 1337.16  11
   7  -3 -10 36641.5 1435.37  19
   7  -3 -11 12015.6 744.217  26
   7  -3 -11 12344.0 714.303  17
   7  -3  11 10867.5 758.294  16
   7  -3  11 12763.8 819.165  27
   7   3  11 10777.2 692.280  15
   7  -3 -11 11283.5 674.218  25
   7   3 -11 11216.4 681.551  14
   7   3  11 11738.6 801.770  22
   7   3 -11 10828.0 795.994  12
   7  -3 -11 11770.9 702.626  11
   7  -3 -11 10553.4 739.533  19
   7  -3 -12 8805.06 651.019  26
   7  -3 -12 9003.89 612.385  17
   7  -3  12 9286.62 709.401  16
   7  -3  12 9857.50 700.356  27
   7   3  12 8661.23 636.079  15
   7   3 -12 8174.60 591.063  14
   7   3  12 8306.80 673.753  22
   7   3 -12 9470.46 724.413  12
   7  -3 -12 8211.20 659.381  19
   7  -3 -13 7115.62 553.497  17
   7  -3  13 6203.73 581.177  16
   7  -3  13 6908.33 577.785  27
   7   3  13 6611.33 560.750  15
   7  -3 -13 7324.51 604.783  26
   7   3 -13 5927.02 509.588  14
   7   3  13 6873.69 607.606  22
   7   3 -13 6702.85 602.563  12
   7  -3 -13 6471.55 583.193  19
   7  -3 -14 4731.05 495.682  26
   7  -3 -14 5273.12 488.068  17
   7  -3  14 4855.20 517.625  16
   7  -3  14 5931.11 526.639  27
   7   3 -14 5122.74 481.316  14
   7   3  14 4973.36 518.430  22
   7  -3 -14 4194.01 489.605  19
   7  -3 -15 1381.87 287.741  19
   7  -3 -15 1408.46 267.854  17
   7  -3  15 1479.51 305.121  16
   7  -3 -15 2058.34 324.826  26
   7   3 -15 1279.74 253.599  14
   7   3  15 1758.18 305.634  22
   7   3  15 1339.53 245.129  21
   7  -3 -16 1718.88 322.924  19
   7  -3  16 2068.24 313.739  29
   7  -3 -16 2131.75 332.761  17
   7  -3  16 2075.32 339.158  16
   7  -3 -16 3013.95 393.469  26
   7   3 -16 1932.78 314.656  14
   7   3  16 2366.98 361.296  22
   7   3  16 2215.37 308.765  21
   7  -3 -17 3321.47 401.833  17
   7  -3 -17 3951.74 455.580  26
   7  -3  17 3320.11 397.280  29
   7  -3  17 4168.53 464.512  16
   7   3 -17 2405.59 359.192  14
   7   3  17 3271.16 409.036  23
   7   3  17 3485.35 417.328  22
   7   3  17 3567.45 389.997  21
   7  -3 -17 3191.81 420.623  19
   7  -3 -18 9802.55 695.625  17
   7  -3  18 10293.7 682.690  29
   7  -3  18 11292.4 716.832  16
   7  -3 -18 10535.2 715.948  26
   7   3 -18 9777.28 691.512  14
   7   3  18 10264.0 722.294  23
   7   3  18 10219.9 699.769  22
   7   3  18 10434.3 664.123  21
   7  -3  18 9836.88 656.312  20
   7  -3 -18 9442.75 699.088  19
   7  -3  19 2101.90 303.249  29
   7  -3 -19 2160.17 327.749  17
   7  -3  19 2482.20 326.387  16
   7  -3 -19 2581.52 349.601  26
   7   3 -19 2495.16 344.175  14
   7   3  19 2165.69 333.538  23
   7   3  19 2575.02 343.684  22
   7   3 -19 2550.35 336.081  13
   7   3  19 2031.09 295.107  21
   7  -3  19 2190.29 307.444  20
   7  -3 -19 2807.80 373.238  19
   7  -3 -20 6264.45 540.044  17
   7  -3  20 5003.37 453.982  29
   7  -3  20 5616.30 455.033  16
   7  -3 -20 4993.80 471.049  26
   7  -3 -20 4687.73 423.536  24
   7   3 -20 4940.64 478.670  14
   7   3  20 5047.54 489.141  23
   7   3  20 5169.94 476.081  22
   7   3 -20 5303.40 449.215  13
   7   3  20 5290.35 456.510  21
   7  -3  20 5041.29 446.040  20
   7  -3 -20 4268.90 447.049  19
   7  -3 -21 8533.01 618.206  17
   7  -3  21 7548.05 538.938  29
   7  -3 -21 8514.68 594.561  26
   7  -3 -21 8600.60 557.526  24
   7   3 -21 7734.18 579.156  14
   7   3  21 7745.65 582.949  23
   7   3  21 7969.63 549.447  21
   7  -3  21 7780.49 540.253  20
   7  -3  22 262.468 135.375  29
   7  -3 -22 48.1967 116.149  17
   7  -3 -22-14.0818 79.2642  24
   7  -3 -22-19.6559 95.1369  26
   7   3 -22-173.292 142.857  14
   7   3  22-144.622 123.432  23
   7   3  22 109.011 104.015  21
   7  -3  22 29.4547 77.3553  20
   7  -3  23 2033.60 268.977  29
   7  -3 -23 2104.01 292.853  17
   7   3 -23 1895.48 278.438  14
   7  -3 -23 2043.57 272.654  26
   7   3  23 1929.10 270.784  23
   7   3  23 1999.18 268.962  21
   7  -3  23 1769.17 240.007  20
   7  -3  24-2.44627 79.5008  29
   7  -3 -24 18.0996 107.007  17
   7  -3 -24-52.1994 129.654  26
   7   3 -24 28.6450 101.366  14
   7   3  24 44.0348 81.2954  21
   7  -3  24 194.512 100.588  20
   7  -3  25 771.503 156.928  18
   7  -3 -25 501.325 159.754  17
   7  -3 -25 375.231 128.154  26
   7   3 -25 432.357 134.412  14
   7   3  25 495.396 132.726  21
   7  -3  25 632.565 136.156  20
   7  -3 -26 4075.68 324.382  17
   7  -3 -26 4183.92 319.490  26
   7   3 -26 4129.54 324.386  14
   7  -3  26 3971.29 297.115  18
   7   3  26 4173.82 317.595  21
   7  -3  26 3661.41 280.169  20
   7  -3  27 2117.57 195.580  18
   7  -3 -27 2325.38 224.947  17
   7  -3 -27 2310.32 218.651  26
   7   3 -27 2346.05 225.112  14
   7   3  27 2530.07 227.521  21
   7  -3  27 2002.01 188.812  20
   7  -3 -28 2790.08 212.549  26
   7   3 -28 3042.22 227.658  14
   7   3  28 2994.29 222.511  21
   8   3   0 25386.3 1054.27  30
   8  -3   0 25923.6 1031.03  18
   8  -3   0 28042.3 1386.78  27
   8   3   0 25126.6 1042.72  13
   8   3   0 25207.6 1419.37  12
   8  -3   0 23465.9 1048.30  11
   8  -3   0 24687.1 1138.55  19
   8  -3  -1 29176.1 1106.71  18
   8  -3   1 31480.4 1507.57  27
   8   3   1 29930.7 1152.04  30
   8   3  -1 27055.4 1110.65  30
   8  -3  -1 30410.9 1402.95  27
   8   3   1 27989.5 1110.35  13
   8   3  -1 28739.8 1126.68  13
   8  -3   1 29390.4 1115.61  18
   8   3  -1 27194.8 1501.13  12
   8   3   1 29802.7 1528.02  12
   8  -3  -1 28195.3 1154.93  11
   8  -3   1 27247.4 1135.22  11
   8  -3  -1 29969.1 1262.01  19
   8  -3   1 28610.9 1231.69  19
   8   3   2 3245.75 348.222  15
   8   3  -2 3469.24 372.581  30
   8  -3  -2 3269.78 356.438  18
   8   3   2 2994.34 347.294  30
   8  -3  -2 3825.31 469.913  27
   8  -3   2 3835.38 525.083  27
   8  -3   2 3665.51 375.886  18
   8   3   2 3217.54 369.507  13
   8   3  -2 3271.27 362.855  13
   8   3   2 2996.94 473.568  12
   8   3  -2 3460.81 545.635  12
   8  -3  -2 3576.13 391.357  11
   8  -3   2 3382.90 383.634  11
   8  -3  -2 3043.59 405.607  19
   8  -3   2 3527.97 418.795  19
   8   3  -3 2967.45 351.421  30
   8  -3  -3 2839.46 383.967  19
   8   3   3 2544.70 321.958  30
   8  -3  -3 3108.19 410.750  27
   8  -3   3 2920.56 462.881  27
   8   3   3 2826.11 321.805  15
   8  -3  -3 2801.23 344.378  25
   8   3   3 2550.87 320.028  13
   8   3  -3 2918.86 348.400  13
   8  -3  -3 2792.95 323.974  18
   8   3   3 3019.54 457.916  12
   8   3  -3 2332.43 424.968  12
   8  -3  -3 3035.24 363.189  11
   8  -3   3 2978.58 357.365  11
   8  -3   3 2900.06 335.982  18
   8   3  -4 5094.43 455.727  30
   8  -3  -4 5229.36 433.922  18
   8   3   4 5033.80 457.514  30
   8  -3   4 5071.00 608.592  27
   8   3   4 4825.76 429.988  15
   8  -3  -4 4968.96 452.008  25
   8   3  -4 5081.36 437.013  14
   8   3  -4 4843.27 442.850  13
   8  -3   4 4635.99 431.478  18
   8   3  -4 5262.41 634.814  12
   8   3   4 3660.33 501.322  12
   8  -3  -4 4964.88 460.356  11
   8  -3   4 5059.43 467.388  11
   8  -3  -4 5311.14 514.793  19
   8  -3  -5 5378.32 450.596  17
   8   3   5 5013.23 455.370  30
   8   3  -5 4462.86 430.167  30
   8  -3   5 5157.72 606.341  27
   8  -3   5 4697.63 435.882  18
   8   3   5 4610.25 427.737  15
   8  -3  -5 4743.39 437.946  25
   8   3  -5 4402.18 434.579  13
   8   3   5 4103.14 516.835  12
   8   3  -5 4625.59 597.968  12
   8  -3  -5 4338.77 436.044  11
   8  -3   5 4908.84 469.383  11
   8   3  -5 4669.62 416.240  14
   8  -3  -5 4771.06 492.239  19
   8  -3  -6 15594.5 783.744  17
   8   3  -6 14006.9 774.424  30
   8  -3   6 13560.2 760.703  18
   8  -3   6 14164.8 822.298  16
   8   3   6 13487.0 760.935  30
   8  -3   6 16250.8 1043.71  27
   8   3   6 14715.1 774.513  15
   8  -3  -6 12909.0 742.148  25
   8   3  -6 14907.0 761.930  14
   8   3  -6 13471.9 776.771  13
   8   3  -6 14056.7 1007.62  12
   8  -3  -6 13388.5 773.966  11
   8  -3  -6 13285.4 833.978  19
   8  -3  -7 3481.37 381.664  25
   8  -3  -7 3718.58 378.034  17
   8  -3   7 3775.27 425.715  16
   8  -3   7 3505.72 387.849  18
   8   3   7 4280.10 439.538  30
   8  -3   7 3968.38 510.115  27
   8   3   7 4892.48 449.889  15
   8   3  -7 3861.62 384.656  14
   8   3   7 3789.59 452.979  22
   8   3  -7 3122.81 380.147  13
   8   3  -7 3989.68 534.444  12
   8  -3  -7 3420.32 392.436  11
   8  -3  -7 3188.44 415.860  19
   8  -3  -8 1119.23 252.704  19
   8   3   8 1008.04 212.240  30
   8  -3  -8 1228.88 232.047  17
   8  -3   8 1105.94 256.487  16
   8  -3   8 1070.03 290.174  27
   8   3   8 1207.62 229.616  15
   8  -3  -8 989.131 216.238  25
   8   3  -8 914.631 192.526  14
   8  -3   8 1009.87 220.231  18
   8   3   8 984.352 248.290  22
   8   3  -8 1339.73 263.308  13
   8   3  -8 1237.97 298.777  12
   8  -3  -8 770.267 194.048  11
   8  -3  -9 9340.06 622.276  17
   8   3   9 9430.36 646.072  30
   8  -3   9 10407.5 692.997  18
   8  -3   9 9789.64 716.115  16
   8  -3   9 9710.06 755.750  27
   8   3   9 9371.65 644.514  15
   8   3  -9 9370.62 611.593  14
   8   3   9 9334.14 708.256  22
   8   3  -9 8803.83 653.150  13
   8   3  -9 8490.53 737.927  12
   8  -3  -9 9236.86 637.256  11
   8  -3  -9 8996.72 611.463  25
   8  -3  -9 8381.75 676.348  19
   8  -3 -10 245.595 155.661  19
   8  -3 -10 256.034 117.618  17
   8  -3  10 444.531 178.400  16
   8  -3  10 482.636 213.544  27
   8   3  10 303.772 133.278  15
   8  -3 -10 138.405 92.9349  25
   8   3 -10 208.752 91.3185  14
   8   3  10 291.548 154.653  22
   8   3 -10 296.398 161.946  13
   8  -3  10 302.234 159.550  18
   8  -3 -11 344.263 187.545  19
   8  -3  11 109.250 119.856  27
   8  -3 -11 28.9545 120.976  17
   8  -3  11 126.767 113.006  16
   8   3  11-217.807 130.555  15
   8  -3  11 129.551 102.072  18
   8   3 -11 174.679 116.427  14
   8   3  11 160.716 107.830  22
   8   3 -11 224.646 136.515  13
   8  -3 -12 1510.33 325.102  19
   8  -3 -12 1372.25 251.663  17
   8  -3  12 1068.48 256.016  16
   8  -3 -12 1157.61 236.711  26
   8  -3  12 1355.17 279.342  27
   8   3 -12 1446.67 255.331  14
   8   3  12 1339.94 264.074  27
   8   3  12 1284.76 276.082  22
   8   3 -12 1040.62 245.083  13
   8  -3 -13 10485.9 681.045  17
   8  -3 -13 11172.2 729.036  26
   8  -3  13 9737.87 736.246  16
   8  -3  13 10623.8 722.159  27
   8   3  13 10689.5 699.119  27
   8   3 -13 9994.35 669.869  14
   8   3  13 10255.4 725.907  22
   8   3 -13 9624.25 711.294  13
   8  -3 -13 9398.25 728.379  19
   8  -3 -14 372.600 177.300  19
   8  -3 -14 232.397 140.865  17
   8  -3  14 262.930 176.740  16
   8  -3 -14 472.990 179.568  26
   8   3 -14 269.763 154.065  14
   8   3  14 373.701 179.674  22
   8   3 -14 80.5120 145.206  13
   8  -3 -15 2586.45 384.785  19
   8  -3 -15 2897.64 366.410  17
   8  -3  15 2356.35 359.088  16
   8  -3 -15 2689.87 366.041  26
   8   3 -15 2356.42 328.919  14
   8   3  15 2568.74 357.217  22
   8   3 -15 2761.10 378.149  13
   8  -3 -16 7090.20 568.193  17
   8  -3  16 6888.68 587.364  16
   8  -3 -16 7755.14 603.048  26
   8   3 -16 7483.05 583.296  14
   8   3  16 7058.90 589.234  23
   8   3  16 7240.38 571.874  22
   8   3 -16 7356.07 603.542  13
   8  -3 -16 6457.92 588.482  19
   8  -3 -17 4260.80 442.003  17
   8  -3  17 4164.76 440.438  16
   8   3 -17 4373.04 443.248  14
   8  -3 -17 3886.12 427.070  26
   8   3  17 4296.52 459.258  23
   8   3  17 4058.51 430.994  22
   8   3 -17 4240.23 439.668  13
   8  -3 -17 3948.73 456.419  19
   8  -3 -18 4149.58 429.507  17
   8  -3  18 3436.88 385.762  16
   8  -3 -18 3929.90 419.162  26
   8   3 -18 3775.01 409.975  14
   8   3  18 3890.01 430.893  23
   8   3  18 3415.02 384.675  22
   8   3 -18 4310.13 427.700  13
   8   3  18 4158.44 390.280  21
   8  -3 -18 4295.59 463.478  19
   8  -3 -19 2656.52 336.565  17
   8  -3  19 2222.44 296.258  16
   8  -3 -19 2987.89 351.085  26
   8   3 -19 2606.12 341.230  14
   8   3  19 2380.92 326.962  23
   8   3 -19 2597.33 315.919  13
   8   3  19 2812.48 311.068  21
   8  -3 -20 45.8956 135.582  17
   8  -3  20 96.4454 97.9583  16
   8  -3 -20-11.8395 102.884  26
   8   3 -20 197.734 132.870  14
   8   3  20-124.503 149.899  23
   8   3 -20-4.11609 85.4242  13
   8   3  20 18.0275 82.7726  21
   8  -3 -21 3343.60 354.097  17
   8  -3  21 2885.33 289.708  16
   8  -3 -21 3468.37 344.763  26
   8   3 -21 2642.11 321.481  14
   8   3  21 2805.56 329.473  23
   8  -3  21 2993.06 327.861  18
   8   3 -21 2811.54 291.770  13
   8   3  21 3125.06 311.502  21
   8  -3 -22 2619.75 301.697  17
   8  -3 -22 2668.62 292.375  26
   8   3 -22 2591.91 304.382  14
   8   3  22 2684.05 300.496  23
   8   3 -22 2680.14 262.288  13
   8   3  22 2538.47 260.760  21
   8  -3  22 2529.12 289.627  18
   8   3 -23 4632.09 369.591  14
   8  -3 -23 5442.50 403.149  17
   8  -3  23 4976.30 377.474  18
   8  -3 -23 5107.06 376.935  26
   8   3  23 4921.24 382.147  23
   8   3  23 4551.84 337.251  21
   8  -3 -24 3968.93 322.110  17
   8  -3 -24 3964.58 311.652  26
   8   3 -24 4354.31 330.821  14
   8  -3  24 3769.33 300.815  18
   8   3  24 4052.04 296.311  21
   8  -3 -25 2542.16 235.944  17
   8  -3 -25 2517.65 228.779  26
   8   3 -25 2320.02 225.560  14
   8  -3  25 2685.18 228.747  18
   8   3  25 2327.67 207.501  21
   8   3 -26 484.553 100.702  14
   9  -3   0-1.64972 153.386  19
   9  -3   0 49.4225 80.2260  18
   9   3   0-69.1262 118.312  30
   9  -3   0-163.543 185.559  27
   9   3   0 84.5438 98.2565  13
   9  -3  -1 1312.58 290.276  19
   9  -3   1 1636.24 315.238  19
   9  -3  -1 1702.51 254.782  18
   9  -3   1 1420.22 238.782  18
   9   3   1 1266.93 238.816  30
   9   3  -1 1396.43 258.252  30
   9  -3  -1 1771.92 340.868  27
   9  -3   1 1521.79 345.072  27
   9  -3  -1 1470.31 264.420  25
   9   3   1 1663.50 263.453  13
   9   3  -1 1446.63 243.867  13
   9  -3  -2 4443.59 413.820  17
   9   3  -2 4130.35 425.569  30
   9  -3  -2 4679.59 529.797  27
   9  -3   2 4269.54 555.218  27
   9  -3  -2 4518.68 444.712  25
   9   3   2 4054.92 418.907  30
   9   3   2 4347.69 419.158  13
   9   3  -2 3851.65 406.775  13
   9  -3   2 4474.98 418.392  18
   9  -3  -2 4388.72 492.950  19
   9  -3  -3 2147.79 362.913  19
   9  -3   3 1961.10 288.990  18
   9   3   3 1778.46 286.768  30
   9  -3  -3 2176.59 290.949  17
   9   3  -3 1525.43 273.026  30
   9  -3  -3 1943.73 326.503  27
   9  -3   3 1457.09 355.780  27
   9  -3  -3 1855.61 290.387  25
   9   3  -3 2006.64 295.362  13
   9  -3  -4 9030.17 597.428  17
   9   3   4 8166.38 592.171  30
   9   3  -4 8873.98 629.234  30
   9  -3   4 8220.78 763.912  27
   9  -3   4 8314.67 580.240  18
   9   3  -4 8144.18 592.207  13
   9  -3  -4 9581.50 636.071  25
   9  -3  -4 9259.17 729.018  19
   9  -3  -5 2177.86 360.722  19
   9  -3  -5 2031.96 288.257  17
   9   3   5 1713.34 285.138  30
   9   3  -5 1654.78 279.429  30
   9  -3   5 1757.71 278.213  18
   9  -3   5 1936.60 363.065  27
   9  -3  -5 1274.50 243.972  25
   9   3  -5 1741.67 281.111  13
   9  -3  -6 1382.75 298.722  19
   9  -3   6 1227.23 229.430  18
   9   3   6 1291.21 255.615  30
   9  -3  -6 1465.05 253.046  17
   9  -3   6 1970.40 380.317  27
   9  -3  -6 1288.44 246.985  25
   9   3  -6 1413.93 253.615  13
   9   3  -6 1221.71 259.177  30
   9  -3  -7 1310.40 289.283  19
   9  -3   7 1223.04 232.876  18
   9   3  -7 1465.42 264.434  30
   9  -3  -7 1629.35 271.249  17
   9  -3   7 1576.78 331.892  27
   9   3   7 1348.09 227.223  15
   9  -3  -7 1302.87 238.579  25
   9   3   7 1306.06 245.313  30
   9   3  -7 1410.03 272.773  13
   9  -3  -8 487.915 203.242  19
   9  -3   8 596.995 172.724  18
   9   3  -8 742.536 204.048  30
   9  -3  -8 447.381 164.626  17
   9  -3   8 698.169 239.012  27
   9   3   8 946.473 226.194  15
   9   3  -8 721.278 184.913  14
   9   3   8 590.174 184.721  22
   9   3  -8 730.503 206.231  13
   9  -3  -8 670.803 169.617  25
   9  -3  -9 18.1086 129.322  19
   9   3  -9 42.9480 86.4009  14
   9   3  -9-17.9270 107.350  30
   9  -3  -9-33.7386 96.2548  17
   9  -3   9 53.4707 97.6638  18
   9  -3   9 3.64229 146.951  27
   9   3   9 121.452 97.6888  15
   9   3   9 64.2749 117.718  27
   9  -3  -9-277.424 133.727  25
   9   3   9 127.231 115.054  22
   9   3  -9-7.02240 109.915  13
   9  -3 -10 4474.80 426.300  17
   9   3 -10 4382.76 442.747  30
   9  -3  10 4439.65 494.779  27
   9   3  10 3888.34 439.258  27
   9  -3  10 4548.12 458.708  18
   9   3 -10 4507.07 424.560  14
   9   3  10 4400.76 467.303  22
   9   3 -10 3336.09 399.658  13
   9  -3 -10 3498.71 437.956  19
   9  -3 -11-164.649 143.032  19
   9   3 -11 121.753 107.847  30
   9  -3 -11-50.4120 110.501  17
   9  -3  11 73.4281 117.006  18
   9  -3  11 288.103 172.699  27
   9   3  11 172.724 125.767  27
   9   3 -11-5.62570 89.4848  14
   9   3  11 115.853 128.413  22
   9   3 -11-46.8460 136.433  13
   9  -3 -12 213.070 151.074  19
   9   3 -12-45.5799 95.2974  14
   9   3 -12-174.282 135.179  30
   9  -3 -12 22.0410 105.818  17
   9  -3  12 108.685 143.665  16
   9  -3  12 55.6079 125.961  27
   9  -3  12 10.9276 110.563  18
   9   3  12-89.0805 118.083  22
   9   3 -12 13.4982 137.433  13
   9   3  12-91.6492 110.275  27
   9  -3 -13 1743.04 332.724  19
   9  -3  13 2145.26 328.558  18
   9  -3 -13 1304.94 233.202  26
   9   3 -13 1267.57 253.705  30
   9  -3 -13 1481.37 246.914  17
   9  -3  13 1888.99 320.404  16
   9   3  13 1479.77 268.495  27
   9   3 -13 1399.62 248.738  14
   9   3 -13 1386.43 280.564  13
   9   3  14-70.6564 129.253  27
   9  -3 -14 159.703 162.162  19
   9   3 -14 66.7026 96.2083  30
   9  -3 -14 310.379 155.203  17
   9  -3  14 185.954 140.415  16
   9  -3  14-35.9303 139.258  18
   9  -3 -14 173.916 130.126  26
   9   3 -14-77.2838 121.459  14
   9   3 -14-11.6093 136.839  13
   9  -3 -15 149.743 147.202  19
   9  -3 -15 186.079 121.744  17
   9  -3  15-84.3135 125.268  16
   9  -3  15-72.5006 120.769  18
   9  -3 -15 184.347 127.452  26
   9   3 -15 286.485 135.740  14
   9   3  15 23.5716 112.268  23
   9   3 -15 67.2005 104.599  13
   9  -3 -16 3344.59 366.402  17
   9  -3 -16 3352.20 361.375  26
   9   3  16 3675.53 402.972  23
   9   3 -16 3293.34 376.599  13
   9  -3  16 3217.34 381.097  18
   9   3 -16 3784.63 383.347  14
   9  -3 -16 3306.61 404.831  19
   9  -3 -17 155.931 124.570  17
   9  -3 -17-34.8757 118.177  26
   9   3 -17-16.6679 131.057  14
   9   3  17 147.341 136.548  23
   9   3 -17 26.1060 108.787  13
   9  -3 -17 167.734 143.722  19
   9  -3  17-136.662 140.863  18
   9  -3  18 2453.88 312.845  18
   9  -3 -18 3125.74 344.266  17
   9  -3 -18 2617.03 306.208  26
   9   3 -18 2346.45 297.900  14
   9   3  18 2359.23 303.532  23
   9   3 -18 2175.70 277.309  13
   9  -3  19-134.525 118.521  18
   9   3 -19 332.850 134.078  30
   9  -3 -19-46.8915 114.938  17
   9  -3 -19 15.1645 87.6776  26
   9   3 -19-23.7681 103.453  14
   9   3  19 202.990 110.842  23
   9   3 -19 79.3619 81.4905  13
   9   3 -20 125.702 100.533  30
   9  -3 -20 239.967 125.578  17
   9  -3  20-14.4586 96.2660  18
   9  -3 -20 126.057 91.2921  26
   9   3 -20 164.450 100.510  14
   9   3  20 60.3845 98.7953  23
   9   3 -20 156.130 91.1501  13
   9   3 -21 38.4807 68.5621  30
   9  -3 -21-7.73455 82.4317  17
   9  -3 -21 158.750 87.2069  26
   9  -3  21 35.7490 71.0417  18
   9   3 -21 9.09144 75.4410  14
   9   3  21 86.8523 84.9379  23
   9   3 -21-2.30563 65.8650  13
   9  -3  22 956.375 157.909  18
   9   3 -22 916.417 147.960  30
   9  -3 -22 759.340 146.371  17
   9   3 -22 931.312 150.550  14
   9   3  22 1057.05 168.256  23
   9   3 -22 870.954 129.656  13
   9  -3  23 272.603 83.8147  18
   9   3 -23 209.926 82.8402  30
   9  -3 -23 176.011 85.6146  17
   9   3  23 158.496 71.1674  16
   9   3 -23 238.437 88.1646  14
  10  -3   0 857.598 246.378  27
  10   3   0 406.311 152.221  30
  10  -3   0 758.424 195.165  25
  10   3   0 750.702 275.379  27
  10   3   1 5769.65 604.359  27
  10  -3  -1 5791.11 456.609  17
  10   3   1 5532.78 488.904  30
  10   3  -1 5818.95 492.196  30
  10  -3  -1 6643.95 616.138  27
  10  -3   1 6379.01 638.513  27
  10   3  -1 7010.29 672.712  27
  10  -3   1 5859.67 504.019  25
  10   3  -1 5979.26 484.895  13
  10  -3  -1 6163.08 498.804  25
  10  -3  -1 6845.44 620.133  19
  10  -3  -2 506.265 184.720  19
  10  -3   2 639.533 163.641  18
  10   3   2 393.272 209.288  27
  10  -3  -2 160.596 103.458  17
  10   3   2 322.484 124.660  30
  10   3  -2 558.934 187.595  30
  10  -3  -2 548.083 214.927  27
  10  -3   2 282.104 194.781  27
  10   3  -2 559.372 222.879  27
  10  -3  -2 372.402 146.609  25
  10  -3   2 474.573 160.960  25
  10   3  -2 345.012 153.614  13
  10  -3  -3 1909.91 345.504  19
  10  -3   3 1473.55 234.001  18
  10   3   3 1665.81 274.115  30
  10   3  -3 1348.96 259.612  30
  10  -3  -3 1559.19 291.856  27
  10  -3   3 1745.99 374.278  27
  10   3   3 1534.22 328.160  27
  10  -3  -3 1809.21 262.331  17
  10  -3  -3 1349.50 245.666  25
  10   3  -3 1612.76 263.425  13
  10   3  -3 1875.89 349.044  27
  10  -3  -4 950.019 254.805  19
  10  -3   4 1043.60 203.609  18
  10  -3  -4 517.994 126.932  17
  10   3   4 688.560 177.318  30
  10   3  -4 988.635 230.228  30
  10  -3   4 819.252 274.220  27
  10   3   4 813.637 250.487  27
  10   3  -4 1177.74 305.062  27
  10   3  -4 622.059 183.920  13
  10  -3  -4 770.504 187.593  25
  10  -3  -5 833.849 217.510  19
  10  -3   5 745.755 175.470  18
  10   3   5 682.874 182.118  30
  10  -3  -5 672.056 155.991  17
  10   3  -5 656.807 184.562  30
  10  -3   5 696.891 247.095  27
  10   3   5 645.577 238.600  27
  10   3  -5 898.258 254.949  27
  10  -3  -5 680.678 173.478  25
  10   3  -5 840.818 216.389  13
  10  -3  -6 35.9057 123.689  19
  10  -3   6-58.1114 97.4342  18
  10  -3  -6 24.5535 105.053  17
  10   3  -6-42.2813 116.452  30
  10  -3   6 29.2874 161.150  27
  10   3   6 115.866 159.391  27
  10   3  -6-175.616 143.725  27
  10  -3  -6-29.9038 85.5811  25
  10   3  -6 171.267 140.789  13
  10  -3  -7 175.923 156.258  19
  10  -3   7 336.061 134.089  18
  10   3  -7 170.954 109.100  30
  10  -3   7 404.683 206.986  27
  10   3   7 584.687 208.017  27
  10   3  -7 128.331 129.011  27
  10  -3  -7 190.551 105.478  25
  10  -3  -7 435.680 138.397  17
  10   3  -7 349.101 157.945  13
  10  -3  -8 2325.69 354.108  19
  10  -3  -8 2535.19 309.975  17
  10  -3   8 2052.76 293.422  18
  10   3  -8 2388.30 320.753  30
  10  -3   8 2935.28 394.400  27
  10   3   8 1838.95 313.930  27
  10   3  -8 2429.96 325.224  13
  10  -3  -9 62.5150 125.466  19
  10  -3   9 464.784 151.083  18
  10  -3  -9 327.057 142.608  17
  10   3  -9 343.246 151.191  30
  10  -3   9 479.149 201.819  27
  10   3   9 482.977 172.783  27
  10   3  -9 420.121 153.113  13
  10  -3 -10 725.260 224.480  19
  10  -3 -10 918.864 200.149  17
  10  -3  10 1154.90 227.685  18
  10   3  10 873.959 216.269  27
  10   3 -10 1144.77 236.559  30
  10   3 -10 1015.85 217.365  13
  10  -3 -11 139.274 176.401  19
  10  -3 -11 348.903 141.805  17
  10   3 -11 156.710 117.399  30
  10   3  11 130.982 99.0363  27
  10  -3  11-141.146 135.662  18
  10   3 -11 178.026 126.060  13
  10  -3 -12-19.8322 168.668  19
  10   3 -12 129.851 132.057  30
  10  -3  12 121.876 140.678  18
  10  -3 -12 175.102 139.291  17
  10   3  12 124.743 117.811  27
  10   3 -12 279.450 158.513  13
  10  -3 -13 1485.17 268.942  19
  10  -3  13 1080.52 222.749  18
  10   3 -13 779.189 193.350  30
  10  -3 -13 616.331 180.199  17
  10   3  13 1003.56 194.333  27
  10   3  13 1286.63 239.505  23
  10   3 -13 955.538 216.283  13
  10   3 -14 245.913 146.660  30
  10  -3 -14 95.4871 108.464  17
  10  -3  14 143.700 113.988  18
  10   3  14-144.386 94.9582  27
  10   3  14-11.7585 106.837  23
  10   3 -14 2.09603 106.704  13
  10  -3 -14 16.5236 120.163  19
  10   3 -15 7499.93 518.692  30
  10  -3  15 6985.16 492.114  18
  10  -3 -15 7228.33 501.372  17
  10   3  15 8085.84 539.304  23
  10   3 -15 7335.50 512.975  13
  10  -3  16 32.6704 99.7904  18
  10   3 -16-106.888 118.721  30
  10  -3 -16 112.318 98.7951  17
  10   3  16 168.309 123.081  23
  10   3 -16 70.4707 97.9507  13
  10  -3  17 15.1360 85.3905  18
  10   3 -17 167.018 95.9486  30
  10  -3 -17 338.270 125.719  17
  10   3  17 59.7351 84.6080  23
  10   3 -17 168.653 83.3079  13
  10  -3  18 731.115 158.396  18
  10   3 -18 933.165 170.521  30
  10  -3 -18 532.600 138.036  17
  10   3  18 727.223 147.181  23
  10   3 -18 790.103 144.859  13
  10  -3  19 117.174 70.2704  18
  10  -3 -19 121.749 77.7626  17
  10   3 -19 162.351 91.9543  30
  10   3  19 26.5197 66.8749  23
  10   3 -19-32.2565 67.9457  13
  10  -3  20 478.184 105.014  18
  10   3  20 366.337 99.9903  23
  11   3   0-144.884 102.742  30
  11   3   0 43.2936 157.415  27
  11  -3   0-130.844 120.595  25
  11   3  -1 2838.87 390.386  27
  11   3   1 3040.40 330.759  30
  11   3  -1 2984.44 337.052  30
  11   3   1 3120.91 410.017  27
  11  -3  -1 2895.98 322.673  25
  11  -3   1 2885.00 329.847  25
  11  -3  -1 3650.03 341.640  17
  11  -3  -2 42.7200 98.9122  17
  11   3   2-20.5522 100.760  30
  11   3  -2-70.7471 106.465  30
  11   3   2-122.482 141.095  27
  11   3  -2-220.137 189.909  27
  11  -3  -2 292.786 112.232  25
  11  -3   2 95.6827 100.370  25
  11  -3  -3 1231.50 206.662  17
  11   3   3 1124.90 255.073  27
  11   3  -3 1106.28 257.381  27
  11  -3  -3 1397.10 222.877  25
  11  -3   3 1541.34 249.889  25
  11   3  -3 1079.48 225.080  30
  11  -3  -4 4569.78 377.530  17
  11   3   4 3824.21 431.043  27
  11   3  -4 4443.64 456.946  27
  11  -3  -4 4304.45 360.056  25
  11  -3   4 4741.85 419.957  25
  11   3  -4 4491.41 400.898  30
  11  -3  -4 5152.05 495.860  19
  11  -3  -5 7157.10 469.516  17
  11   3  -5 7751.54 525.285  30
  11   3   5 6386.89 540.144  27
  11   3  -5 7787.42 573.861  27
  11  -3  -5 7346.29 460.068  25
  11  -3   5 7372.88 527.729  25
  11   3  -5 7079.47 494.590  13
  11  -3  -5 8470.42 638.899  19
  11  -3  -6 765.478 196.429  19
  11  -3   6 643.117 151.730  18
  11   3  -6 508.680 178.023  30
  11  -3  -6 344.452 117.581  17
  11   3  -6 570.982 168.003  27
  11   3   6 571.585 183.644  27
  11   3  -6 690.652 174.614  13
  11  -3   6 736.453 191.389  25
  11  -3  -7 2108.96 329.443  19
  11  -3   7 1966.85 240.104  18
  11  -3  -7 1642.26 228.849  17
  11   3  -7 1993.77 272.865  30
  11   3   7 1672.04 281.347  27
  11  -3   7 1907.65 276.206  25
  11   3  -7 1932.77 268.708  13
  11  -3  -8 4.73180 117.204  19
  11  -3   8 198.502 116.349  18
  11  -3  -8 66.6439 94.7131  17
  11   3  -8 84.4344 112.464  30
  11   3   8 110.198 127.906  27
  11  -3   8 128.804 133.992  25
  11   3  -8 85.6834 109.602  13
  11  -3  -9 3114.69 303.713  17
  11   3  -9 3713.58 354.194  30
  11   3   9 2925.26 325.535  27
  11   3  -9 3400.09 342.838  13
  11  -3   9 3109.75 346.028  25
  11  -3   9 2946.07 292.023  18
  11  -3  -9 3903.12 398.632  19
  11  -3  10 106.629 93.2134  18
  11  -3 -10-223.232 141.225  17
  11   3 -10-20.8430 101.991  30
  11   3  10 10.8154 92.8121  27
  11   3 -10 38.7858 115.012  13
  11  -3  11 375.581 107.786  18
  11  -3 -11 210.571 103.257  17
  11   3 -11 295.396 116.908  30
  11   3  11 285.140 101.396  27
  11   3  11 348.853 141.808  23
  11   3 -11 466.443 142.991  13
  11  -3  12 1151.66 180.695  18
  11  -3 -12 1077.66 173.684  17
  11   3 -12 1333.81 208.832  30
  11   3  12 1276.73 184.713  27
  11   3  12 1341.98 214.977  23
  11   3 -12 1247.47 211.240  13
  11  -3 -13 5319.42 366.972  17
  11   3 -13 5938.83 399.740  30
  11   3  13 4686.38 320.326  27
  11   3  13 5327.18 390.189  23
  11   3 -13 5665.32 403.827  13
  11  -3  13 4867.04 343.879  18
  11   3 -14 2523.65 249.525  30
  11  -3 -14 2041.54 219.511  17
  11  -3  14 2173.02 237.368  25
  11   3  14 2391.30 250.521  23
  11   3 -14 2302.82 249.971  13
  11  -3  14 2443.97 234.007  18
  11  -3  15 1188.57 158.880  18
  11   3 -15 1355.37 173.099  30
  11  -3  15 1320.32 173.791  25
  11   3  15 1087.17 164.861  23
  11   3 -15 1192.40 174.997  13
  11  -3  16 1359.21 163.538  25
  11   3  16 1292.12 164.945  23
  11   3 -16 1319.45 163.715  13
  12   3   0 1535.40 240.156  27
  12  -3   0 1231.67 170.397  25
  12   3  -1 436.982 136.792  27
  12   3   1 519.288 163.092  27
  12  -3  -1 377.205 100.409  25
  12  -3   1 510.352 122.457  25
  12   3  -2 201.426 115.776  27
  12   3   2 23.2563 121.688  27
  12  -3   2 27.2214 78.8804  25
  12   3  -3 213.275 119.112  27
  12   3   3-20.3096 103.428  27
  12  -3   3-21.9013 72.1883  25
  12   3  -4 517.151 138.221  27
  12   3   4 730.852 170.067  27
  12  -3   4 639.492 144.036  25
  12   3  -5 1076.66 179.893  30
  12   3   5 1075.26 193.868  27
  12  -3   5 1177.37 186.780  25
  12   3  -6 3007.18 267.455  30
  12   3   6 2641.93 274.235  27
  12  -3   6 2482.64 255.306  25
  12   3  -7 3940.77 296.085  30
  12   3   7 3982.90 322.275  27
  12  -3   7 3602.29 298.577  25
  12   3   7 3571.89 291.425  23
  12   3   8 1419.62 179.686  27
  12  -3   8 1098.68 168.487  25
  12   3   8 1604.43 194.925  23
  12  -3   9 46.7167 65.1238  25
   0  -4   0 6121.26 345.754   3
   0  -4   0 6679.53 389.879   7
   0  -4   0 6459.81 345.466   4
   0  -4   1 105250. 2104.02   3
   0  -4  -1 106607. 1999.25   3
   0  -4  -1 98171.0 2090.60   7
   0  -4   1 101836. 2105.82   7
   0  -4  -1 104792. 2026.49   4
   0  -4   1 102040. 2009.90   4
   0  -4   2 39119.8 1088.65   3
   0  -4  -2 36619.5 1049.55   7
   0  -4  -2 36201.5 981.950   4
   0  -4   2 40381.1 1004.70   4
   0  -4   2 41326.4 1088.21   7
   0  -4   3 46102.1 1251.94   3
   0  -4  -3 46499.3 1197.85   7
   0  -4   3 46322.1 1202.71   7
   0  -4  -3 45013.7 1127.76   4
   0  -4   3 43472.4 1093.43   4
   0  -4  -4 912.957 141.962   4
   0  -4   4 880.633 127.994   4
   0  -4   4 951.935 169.798   3
   0  -4  -4 1340.82 185.875   7
   0  -4   4 972.633 162.013   7
   0  -4   5 14186.3 603.023   7
   0  -4  -5 12924.3 539.967   4
   0   4  -6 88178.1 1854.73   9
   0  -4  -6 87257.1 1832.63   4
   0   4  -7 211832. 3724.25   9
   0  -4  -7 206563. 3679.69   4
   0   4  -8 8711.90 474.963   9
   0  -4  -8 8647.43 482.469   5
   0  -4  -8 8973.61 480.811   4
   0   4  -9 10643.2 540.080   9
   0  -4  -9 11221.5 563.524   5
   0  -4  -9 11446.5 560.541   4
   0  -4 -10 72384.6 1780.81   5
   0  -4 -10 77153.4 1801.90   4
   0   4 -10 73751.7 1768.18   9
   0  -4 -11 57879.5 1573.57   5
   0  -4 -11 59264.9 1591.33   4
   0  -4 -12 961.591 197.190   4
   0  -4 -12 702.362 166.956   5
   0   4 -12 1060.75 187.059   9
   0  -4 -13 53863.9 1543.96   5
   0  -4  13 54162.5 1647.56   3
   0  -4 -13 50109.5 1541.88   4
   0  -4  14 2075.37 298.449   3
   0  -4 -14 2711.37 313.156   5
   0  -4 -14 2292.14 308.824   4
   0   4 -15 116740. 2680.52   9
   0  -4  15 121031. 2768.80   3
   0  -4 -15 117989. 2661.03   5
   0  -4  16 13260.2 750.992   3
   0  -4 -16 11844.1 741.316   4
   0  -4  17 24058.3 1039.60   3
   0  -4 -17 19072.6 988.923   4
   0  -4 -18 2598.85 371.863   4
   0   4 -18 2900.58 371.703  31
   0  -4  18 2974.79 361.269   3
   0  -4 -18 3029.39 401.155  24
   0   4  18 3196.93 389.298  21
   0  -4  18 3602.55 413.203  20
   0   4 -19 4471.15 467.503  31
   0  -4 -19 3889.66 448.512  24
   0  -4  19 4399.95 449.736  20
   0   4 -20 256.503 172.132  31
   0  -4 -20-151.642 121.741  24
   0   4  20 29.1166 106.711  21
   0  -4  20 364.597 142.412  20
   0   4 -21 19836.3 1022.92  31
   0  -4 -21 20798.9 1060.30  24
   0   4  21 21196.0 1019.59  21
   0   4 -22 7210.33 596.269  31
   0  -4 -22 7804.26 631.605  24
   0   4  22 7510.71 586.370  21
   0  -4  22 9130.71 628.075  20
   0   4 -23 43246.1 1534.96  31
   0  -4 -23 45063.9 1561.10  24
   0   4  23 41690.2 1474.93  21
   0  -4  23 42612.5 1441.26  20
   0   4 -24 13631.6 796.405  31
   0  -4 -24 14245.9 800.793  24
   0   4  24 14725.9 800.487  21
   0  -4  24 14775.2 765.198  20
   0   4 -25 5335.97 476.391  31
   0  -4 -25 5551.50 478.960  24
   0   4  25 5576.52 470.152  21
   0  -4  25 5183.79 429.878  20
   0  -4 -26 3872.35 378.411  24
   0   4 -26 4053.76 396.532  31
   0   4  26 3813.80 375.160  21
   0  -4  26 3422.88 330.832  20
   0   4 -27 1207.78 216.491  31
   0  -4 -27 1175.71 202.029  24
   0   4  27 1244.72 209.015  21
   0   4 -28-28.4994 98.4825  31
   0  -4 -28-32.1594 109.916  31
   0   4  28 96.3445 74.0604  21
   0   4 -29 14955.0 666.979  31
   0  -4 -29 15565.2 721.866  31
   0   4 -30 170.255 93.8766  31
   0  -4 -30 43.6510 76.9492  31
   0  -4 -31 15363.7 628.479  31
   0   4 -31 17010.3 605.476  31
   0   4 -32 2853.96 206.702  31
   0  -4 -32 3306.69 247.752  31
  -1  -4   0 11.4955 49.5872   4
   1  -4   0-7.52997 59.9448   4
  -1  -4   0 21.3689 68.2347   7
   1  -4   0-13.7821 67.6364   7
   1  -4   0 10.8434 54.7506   3
   1  -4  -1 29148.1 817.509   3
  -1  -4  -1 27250.6 856.940   7
   1  -4   1 28471.9 853.220   3
   1  -4  -1 27688.5 873.029   7
   1  -4   1 27492.2 865.717   7
  -1  -4   1 30542.4 898.088   7
  -1  -4  -1 28160.0 771.137   4
   1  -4  -1 27344.0 836.824   4
   1  -4   1 28028.5 839.607   4
  -1  -4   1 26548.6 745.544   4
   1  -4  -2 1262.09 164.403   4
   1  -4   2 1511.61 192.955   7
   1  -4   2 1445.04 183.746   3
  -1  -4  -2 1472.34 183.621   7
   1  -4  -2 1296.82 181.965   7
  -1  -4   2 1524.65 192.756   7
  -1  -4  -2 1471.64 159.768   4
   1  -4   2 1413.11 170.206   4
  -1  -4   2 1256.76 141.190   4
  -1  -4  -3 63578.2 1509.30   5
   1  -4   3 63099.1 1533.24   3
   1  -4  -3 63095.0 1499.43   7
  -1  -4   3 65088.9 1497.94   7
   1  -4   3 60951.9 1500.34   7
  -1  -4  -3 64512.3 1393.38   4
   1  -4  -3 62075.9 1464.59   4
   1  -4   3 66394.1 1487.09   4
  -1  -4   3 65961.9 1364.08   4
  -1  -4   4 1539.98 192.355   7
   1  -4   4 1830.94 229.533   3
  -1  -4  -4 1950.62 220.679   5
   1  -4  -4 1832.58 213.326   7
   1  -4   4 1911.55 219.036   7
  -1  -4  -4 1689.76 175.066   4
   1  -4  -4 1691.97 198.941   4
   1  -4   4 1737.34 197.981   4
  -1  -4  -5 87064.0 1939.38   5
   1  -4   5 87471.4 2047.39   3
   1  -4  -5 90374.0 1938.16   7
  -1  -4   5 97774.4 1989.63   7
  -1  -4  -5 95241.7 1866.90   4
   1  -4  -5 89270.5 1920.90   4
   1  -4   5 84797.9 1878.82   4
  -1  -4  -6 368.344 93.5487   4
   1  -4  -6 273.191 104.694   4
  -1   4  -6 195.433 88.4931   9
   1   4  -6 202.888 103.708   9
  -1  -4  -6 257.763 116.837   5
   1  -4  -6 313.866 108.685   7
   1  -4   6 53.6886 80.4793   3
  -1  -4   6 239.689 96.1613   7
  -1  -4  -7 954.007 146.977   4
   1  -4  -7 842.317 149.939   4
   1   4  -7 747.436 139.226   9
  -1   4  -7 950.441 145.035   9
  -1  -4  -7 833.044 153.073   5
   1  -4   7 828.546 171.096   3
   1   4  -8 3502.97 305.753   9
  -1   4  -8 3861.74 293.304   9
  -1  -4  -8 3128.01 292.541   5
   1  -4   8 3357.00 347.173   3
   1  -4  -8 3198.67 289.896   4
  -1  -4  -8 3266.00 278.705   4
   1   4  -9 3326.20 309.676   9
  -1   4  -9 3466.71 286.349   9
   1  -4   9 3000.64 333.714   3
  -1  -4  -9 2524.79 272.455   5
  -1  -4  -9 2917.42 273.461   4
   1  -4  -9 2800.07 275.779   4
  -1  -4 -10 13925.9 672.900   5
   1   4 -10 13396.9 657.341   9
   1  -4 -10 14791.7 644.793   5
   1  -4  10 13229.3 721.722   3
  -1  -4 -10 13958.9 642.708   4
   1  -4 -10 13826.2 653.596   4
   1  -4 -11 61879.9 1564.93   5
   1   4 -11 64838.7 1674.07   9
  -1  -4 -11 59908.0 1635.00   5
   1  -4  11 57831.6 1731.49   3
  -1  -4 -11 62975.1 1613.54   4
   1  -4 -11 58634.1 1590.27   4
   1  -4  12 5286.20 470.259   3
   1   4 -12 5119.09 418.010   9
  -1  -4 -12 5250.46 426.773   4
   1  -4 -12 4883.73 408.764   4
  -1  -4 -12 5283.22 433.267   5
   1  -4 -12 5010.01 382.431   5
   1   4 -13 8482.52 555.648   9
   1  -4  13 7515.98 549.296   3
  -1  -4 -13 7032.05 509.897   4
   1  -4 -13 6934.37 509.387   4
  -1  -4 -13 6957.01 510.949   5
   1  -4 -14 25.3435 86.4559   4
   1   4 -14 125.202 93.0795   9
  -1  -4 -14 340.945 126.641   5
   1  -4  14 145.628 114.215   3
  -1  -4 -14 5.76649 84.9959   4
   1  -4 -15 171.934 119.508   4
   1   4 -15 264.181 122.748   9
  -1  -4 -15 279.155 105.145   5
   1  -4  15 170.766 142.182   3
  -1  -4 -15 170.506 99.8592   4
  -1  -4 -16 4499.62 436.583   5
   1   4 -16 5881.08 509.671   9
   1  -4  16 4091.98 415.833   3
  -1  -4 -16 4290.98 449.711   4
   1  -4 -16 4964.68 471.860   4
  -1  -4 -17 11905.2 720.736   5
   1   4 -17 11936.6 752.182   9
   1  -4  17 10607.0 676.131   3
  -1  -4 -17 11238.1 743.001   4
   1  -4 -17 10859.0 734.887   4
  -1   4 -18 1038.74 235.577  31
   1   4 -18 986.552 250.705  31
   1   4 -18 1587.20 280.021   9
   1  -4  18 1289.74 247.921  29
  -1  -4 -18 941.372 214.523   5
   1  -4 -18 1086.07 261.641  24
   1   4  18 815.824 214.825  21
   1  -4  18 1545.41 303.449  20
  -1  -4 -18 1040.81 235.624   4
  -1   4 -19 27394.5 1158.48  31
   1   4 -19 26472.9 1220.84  31
   1  -4 -19 26412.9 1246.69  24
   1   4  19 29563.5 1221.41  21
  -1   4  19 29777.0 1211.11  21
   1  -4  19 29691.5 1282.52  20
  -1   4 -20 4340.06 446.390  31
   1   4 -20 3781.56 447.317  31
   1   4  20 4338.40 452.422  21
  -1   4  20 4509.54 455.514  21
   1  -4 -20 3402.93 431.143  24
   1  -4  20 5124.57 513.045  20
  -1   4 -21 15440.0 843.485  31
   1   4 -21 14045.4 870.407  31
   1  -4 -21 13221.5 865.152  24
   1   4  21 14047.2 824.260  21
  -1   4  21 15451.2 850.864  21
   1  -4  21 15186.8 883.864  20
  -1   4 -22 149.271 128.027  31
   1   4 -22 277.727 171.349  31
   1  -4 -22 135.541 120.786  24
   1   4  22 335.795 152.855  21
  -1   4  22 170.330 115.896  21
   1  -4  22 427.822 159.635  20
  -1   4 -23 218.279 136.095  31
   1   4 -23 31.2126 102.393  31
   1  -4 -23 291.590 148.127  24
   1   4  23 308.113 144.997  21
  -1   4  23 146.823 98.7832  21
   1  -4  23 602.091 202.030  20
  -1   4 -24 215.566 123.963  31
   1   4 -24 25.9586 106.964  31
   1  -4 -24-44.5701 115.145  24
   1   4  24-61.1079 107.313  21
  -1   4  24-0.38839 86.4925  21
   1  -4  24 185.066 118.987  20
   1   4 -25 2695.74 347.920  31
  -1   4 -25 2634.75 321.396  31
   1  -4 -25 2445.27 338.656  24
   1   4  25 2588.56 325.382  21
  -1   4  25 2192.16 285.812  21
   1  -4  25 2504.37 316.377  20
  -1   4 -26-67.1684 99.5234  31
   1   4 -26 142.342 99.1869  31
   1  -4 -26 115.842 130.670  24
   1   4  26 140.787 88.5038  21
   1  -4  26 82.8601 75.0123  20
   1   4 -27 10236.2 616.980  31
  -1   4 -27 10013.6 571.582  31
   1  -4 -27 10170.4 610.215  24
   1  -4 -27 9791.49 612.966  31
   1   4  27 9651.79 579.217  21
   1  -4  27 9501.26 558.290  20
  -1   4 -28 1268.10 201.384  31
   1   4 -28 1329.96 218.865  31
   1  -4 -28 1369.04 224.864  31
  -1  -4 -28 1087.28 216.520  31
   1  -4 -28 992.485 198.497  24
   1   4  28 1085.28 191.630  21
   1  -4  28 1201.68 195.343  20
  -1   4 -29 5165.28 354.515  31
  -1  -4 -29 4543.72 386.546  31
   1   4 -29 5308.94 395.599  31
   1   4  29 4817.71 355.468  21
   1  -4 -29 4795.18 387.507  31
   1  -4  29 4668.89 333.361  20
  -1   4 -30 148.027 63.0058  31
   1  -4 -30 294.472 99.9974  31
  -1  -4 -30 287.984 110.869  31
   1   4 -30 157.831 68.2142  31
   1   4  30 239.114 84.6908  21
   1  -4  30 280.198 88.5784  20
  -1   4 -31 15.2344 42.9937  31
   1   4 -31 28.1037 52.7867  31
   1  -4 -31 94.5424 75.9645  31
  -1  -4 -31 10.3971 64.5213  31
   1  -4 -32 275.027 79.6667  31
  -1  -4 -32 267.800 83.7422  31
   1   4 -32 358.121 81.4370  31
  -2  -4   0 147.616 73.5331   7
   2  -4   0 142.765 82.7260   7
   2  -4   0 136.559 71.4659   3
   2  -4   0 119.949 78.1013   4
  -2  -4  -1 7546.04 414.152   7
  -2  -4   1 7651.00 414.575   7
   2  -4  -1 7497.84 419.127   7
   2  -4   1 7826.34 435.715   7
   2  -4   1 7256.00 413.406   3
   2  -4  -1 7372.80 393.222   3
   2  -4  -1 6922.49 406.681   4
   2  -4   1 7524.74 422.179   4
  -2  -4  -2 5496.24 364.214   5
  -2  -4  -2 5253.17 348.164   7
  -2  -4   2 5363.48 343.806   7
   2  -4  -2 5763.72 362.310   7
   2  -4   2 5323.42 363.721   7
   2  -4   2 5561.88 374.372   3
   2  -4  -2 5301.24 355.104   4
   2  -4  -2 5683.58 333.600   3
   2  -4   2 5705.49 370.152   4
   2  -4  -3 1059.90 161.901   4
   2  -4   3 1138.58 172.575   4
  -2  -4  -3 1052.09 168.168   5
   2  -4  -3 1212.37 173.373   7
  -2  -4   3 1165.40 163.220   7
   2  -4   3 1351.84 187.819   3
  -2  -4  -4 5106.08 362.854   5
   2  -4  -4 5661.39 365.587   7
   2  -4   4 5028.75 371.426   3
  -2  -4   4 5615.10 355.079   7
   2  -4  -4 5059.07 356.480   4
   2  -4   4 5223.83 362.150   4
   2   4  -5 27284.7 907.116   9
  -2  -4  -5 27723.8 903.549   5
   2  -4  -5 26997.5 869.137   7
   2  -4   5 25830.3 938.729   3
  -2  -4   5 25063.1 834.097   7
   2  -4  -5 25923.5 872.774   4
   2  -4   5 25508.4 872.567   4
   2   4  -6 31515.3 1020.41   9
  -2  -4  -6 32966.3 1030.61   5
   2  -4  -6 33488.8 998.755   7
   2  -4   6 32673.4 1107.94   3
  -2  -4   6 35263.8 1017.68   7
   2  -4  -6 30694.8 993.660   4
   2   4  -7 2333.63 258.305   9
  -2  -4  -7 2638.56 274.484   5
   2  -4  -7 2863.63 265.805   7
   2  -4   7 2957.05 319.471   3
  -2  -4  -7 2665.02 239.135   4
   2  -4  -7 2647.69 267.976   4
  -2  -4  -8 164.953 71.3329   4
   2  -4  -8 202.033 105.384   4
   2   4  -8 68.1843 79.0003   9
  -2  -4  -8 240.234 102.833   5
   2  -4  -8 184.561 80.8816   7
   2  -4   8 173.529 103.312   3
  -2  -4  -9 402.311 110.285   4
   2  -4  -9 651.760 139.802   4
   2   4  -9 365.973 119.484   9
  -2  -4  -9 383.367 128.802   5
   2  -4  -9 298.517 104.571   7
   2  -4   9 302.281 123.697   3
  -2  -4 -10 3427.86 340.531   5
   2  -4  10 2953.15 342.889   3
  -2  -4 -10 3473.33 305.296   4
   2  -4 -10 3390.53 327.503   4
   2   4 -10 3773.41 351.936   9
  -2  -4 -11 594.818 143.789   4
   2  -4 -11 527.080 134.104   4
   2   4 -11 225.580 111.853   9
  -2  -4 -11 375.118 107.935   5
   2  -4  11 412.700 136.346   3
   2  -4 -12 746.204 166.876   4
   2   4 -12 659.129 160.260   9
  -2  -4 -12 502.576 152.097   5
   2  -4  12 519.369 147.436   3
  -2  -4 -12 909.240 180.671   4
   2  -4 -13 351.068 134.232   4
   2   4 -13 288.219 120.741   9
  -2  -4 -13 302.071 114.334   5
   2  -4  13 127.987 112.102   3
  -2  -4 -13 325.135 140.690   4
   2  -4 -14 1400.65 246.453   4
   2   4 -14 1204.43 232.350   9
  -2  -4 -14 1018.35 215.028   5
   2  -4  14 1237.03 237.161   3
  -2  -4 -14 1739.27 267.915   4
  -2  -4 -15 4161.56 430.871   5
   2   4 -15 4371.55 445.160   9
   2  -4  15 4672.60 451.362   3
  -2  -4 -15 4518.09 448.168   4
   2  -4 -15 5059.03 463.327   4
  -2  -4 -16 8107.54 608.740   5
   2   4 -16 7796.96 609.533   9
  -2  -4 -16 7539.54 600.968   4
   2  -4  16 8145.44 580.314   3
   2  -4 -16 7803.56 589.841   4
   2  -4 -17 395.439 141.798   4
   2   4 -17-41.6615 136.621  31
   2   4 -17 59.7347 96.0744   9
   2  -4  17 87.4279 127.149  29
  -2  -4 -17 268.774 128.590   5
   2  -4 -17 151.959 165.256  24
   2  -4  17 52.3374 93.1833   3
   2   4  17 18.5450 129.342  21
  -2  -4 -17 78.0608 109.221   4
   2   4 -18-23.3814 111.246  31
   2  -4  18 185.221 150.013  29
   2  -4 -18 75.7777 142.685  24
   2   4  18 202.500 135.004  22
   2   4  18 322.996 146.300  21
   2   4 -19 509.974 193.590  31
   2  -4  19 830.383 237.869  29
   2  -4 -19 282.435 121.195  24
   2   4  19 749.143 193.641  21
  -2   4  19 955.105 226.191  21
   2   4 -20 190.335 102.133  31
   2  -4  20 279.676 145.173  29
   2  -4 -20 304.774 135.341  24
   2   4  20 572.980 190.400  21
  -2   4  20 577.463 164.240  21
   2   4 -21 2596.88 374.318  31
   2  -4  21 2475.39 357.571  29
   2  -4 -21 2063.27 353.873  24
  -2   4  21 2697.62 346.173  21
   2   4  21 2098.92 316.178  21
   2  -4  21 2627.18 384.286  20
   2   4 -22 2480.78 364.165  31
   2  -4 -22 2552.55 388.244  24
   2   4  22 2897.79 362.675  21
   2  -4  22 2738.35 381.968  20
   2   4 -23 1132.19 253.033  31
   2  -4 -23 1336.00 277.017  24
   2   4  23 819.493 208.977  21
   2  -4  23 1140.28 255.143  20
  -2   4 -24 1577.01 232.791  31
   2   4 -24 1957.49 302.886  31
   2  -4 -24 1493.86 273.491  24
   2   4  24 1771.45 286.257  21
   2  -4  24 1893.48 290.313  20
   2   4 -25 2210.05 317.334  31
   2  -4 -25 2165.10 322.626  24
  -2   4 -25 2411.61 279.022  31
   2   4  25 2127.32 293.320  21
   2  -4  25 2253.61 310.392  20
   2   4 -26 158.315 121.871  31
   2  -4 -26 165.890 105.998  31
   2  -4 -26-78.6539 96.5273  24
   2   4  26 53.3867 92.8355  21
   2  -4  26 252.860 125.924  20
   2   4 -27 14.0927 118.254  31
   2  -4 -27 130.893 109.828  31
   2  -4 -27-22.2302 92.9413  24
   2   4  27 71.5235 102.704  21
   2  -4  27 65.9383 92.8666  20
   2   4 -28 192.439 102.746  31
   2  -4 -28 200.266 114.393  31
  -2  -4 -28 51.6997 79.9425  31
   2  -4 -28 47.5915 86.3687  24
   2   4  28 269.201 117.558  21
   2  -4  28 89.8284 85.9276  20
   2   4 -29 540.735 137.125  31
   2  -4 -29 376.264 117.359  31
  -2  -4 -29 351.576 132.872  31
   2   4  29 546.317 125.654  21
   2  -4  29 563.692 134.372  20
   2   4 -30 36.9849 63.7871  31
   2  -4 -30 182.198 85.1900  31
  -2  -4 -30-0.46494 65.0852  31
   2   4  30 49.8646 59.4950  21
   2  -4  30 6.26449 48.4165  20
   2   4 -31 728.330 127.641  31
   2  -4 -31 851.218 134.072  31
  -2  -4 -31 583.750 123.433  31
   2   4  31 938.560 129.464  21
   2  -4  31 599.484 102.841  20
   2   4 -32 1937.80 173.775  31
   3  -4   0 68.9188 82.2336   4
  -3  -4   0 14.5103 54.7995   7
   3  -4   0 73.8040 53.5209   7
   3  -4   0 92.0096 62.5512   3
  -3  -4  -1 1528.17 192.140   5
   3  -4  -1 1284.20 190.628   4
  -3  -4  -1 1383.54 181.284   7
  -3  -4   1 1383.09 175.861   7
   3  -4  -1 1481.09 192.710   7
   3  -4  -1 1421.82 184.115   3
   3  -4   1 1543.87 203.152   4
   3  -4   1 1128.86 178.813   3
   3  -4  -2 309.697 95.2005   3
   3  -4  -2 197.566 107.578   4
   3  -4   2 348.797 106.828   4
  -3  -4  -2 392.868 114.302   5
  -3  -4   2 413.030 105.830   7
   3  -4  -2 529.809 121.390   7
   3  -4   2 269.969 106.244   3
  -3  -4  -3 33851.7 1054.00   5
  -3  -4   3 36270.0 1014.55   7
   3  -4  -3 35406.9 1040.45   7
   3  -4   3 34075.8 1089.55   3
   3  -4  -3 36103.1 1084.12   4
   3  -4   3 37624.4 1110.04   4
   3  -4  -3 38793.8 1034.57   3
   3   4  -4 10495.5 551.380   9
  -3  -4  -4 10893.1 552.459   5
   3  -4  -4 11297.9 531.401   7
  -3  -4   4 12767.0 538.161   7
   3  -4   4 10618.8 572.832   3
   3  -4  -4 10576.2 546.346   4
   3  -4   4 10681.1 555.237   4
   3   4  -5 15000.4 686.210   9
  -3  -4  -5 15174.6 666.977   5
   3  -4  -5 15259.2 625.960   7
  -3  -4   5 15907.5 624.280   7
   3  -4   5 15874.2 724.262   3
   3  -4  -5 14551.7 659.939   4
   3  -4   5 14110.4 654.607   4
   3   4  -6 10366.5 570.717   9
  -3  -4   6 10419.5 502.667   7
   3  -4  -6 11193.7 530.950   7
   3  -4   6 10978.4 622.016   3
  -3  -4  -6 10429.8 557.923   5
   3  -4  -6 10007.2 541.996   4
   3   4  -7 1307.19 212.183   9
   3  -4  -7 1367.86 207.960   4
  -3  -4  -7 1305.13 202.875   5
   3  -4  -7 1293.88 179.370   7
   3  -4   7 1124.77 209.297   3
   3   4  -8 5759.67 428.099   9
  -3  -4  -8 5052.30 401.164   5
   3  -4   8 5801.44 468.729   3
   3  -4  -8 4801.59 381.039   4
  -3  -4  -9 16680.3 777.050   5
   3   4  -9 16793.1 782.253   9
   3  -4   9 16554.2 838.357   3
   3  -4  -9 15544.7 716.542   4
   3  -4 -10 379.234 124.229   4
   3   4 -10 555.414 160.786   9
  -3  -4 -10 331.868 108.517   5
   3  -4  10 258.963 131.384   3
   3   4 -11 28764.1 1105.71   9
  -3  -4 -11 27454.8 1096.64   5
   3  -4  11 27257.3 1148.16   3
   3  -4 -11 27316.5 1023.60   4
  -3  -4 -12 2206.00 315.498   5
   3   4 -12 2192.33 302.530   9
   3  -4 -12 2185.59 280.504   4
   3  -4  12 1807.94 281.638   3
  -3  -4 -13 10023.0 674.530   5
   3   4 -13 10842.5 681.703   9
   3  -4  13 9619.94 656.502   3
   3  -4 -13 9437.38 599.666   4
  -3  -4 -14 3907.23 429.458   5
   3   4 -14 4407.45 440.720   9
   3  -4  14 4657.11 448.369   3
   3  -4 -14 4030.85 399.671   4
   3  -4 -15 168.168 110.392   4
   3   4 -15 256.009 148.395   9
  -3  -4 -15-145.847 113.659   5
   3  -4  15 95.1264 111.991   3
   3  -4 -16 926.931 203.897   4
   3   4 -16 1238.85 254.260   9
   3   4 -16 946.433 208.092  31
   3  -4  16 1204.84 243.836  29
  -3  -4 -16 685.387 190.535   5
   3  -4 -16 880.892 228.861  24
   3   4 -16 1217.97 255.412  14
   3   4  16 1339.13 282.147  22
   3  -4  16 825.512 194.256   3
   3   4  16 903.828 203.954  21
   3   4 -17 249.280 127.191  31
   3  -4  17 12.2706 98.6167  29
   3  -4 -17-3.17559 114.904  24
   3   4 -17-120.023 111.187  14
   3   4  17 94.1996 100.975  22
   3   4  17 158.922 78.1229  21
   3   4 -18 68.0001 105.920  31
   3  -4  18 146.675 99.7307  29
   3  -4 -18 9.72298 132.059  24
   3   4 -18-98.4467 145.625  14
   3   4  18 383.139 150.462  22
   3   4  18 85.1972 137.432  21
   3   4 -19 7747.81 625.752  31
   3  -4  19 9230.43 719.447  29
   3  -4 -19 8072.00 687.074  24
   3   4 -19 8882.73 663.815  14
   3   4  19 9641.43 688.747  22
   3   4  19 8485.19 634.620  21
   3  -4 -20 6564.95 610.822  24
   3   4 -20 7842.50 629.961  31
   3  -4  20 7760.26 640.482  29
   3   4 -20 8409.28 634.350  14
   3   4  20 8036.67 626.168  22
   3   4  20 8129.09 616.072  21
   3   4 -21 45.1197 124.819  31
   3  -4  21 245.433 163.701  29
   3  -4 -21 187.225 149.529  24
   3   4 -21 150.833 130.640  14
   3   4  21 202.447 152.910  22
   3   4  21 84.3845 123.361  21
   3  -4  21-131.885 155.038  20
   3   4 -22 27.1188 158.490  31
   3  -4  22 87.7395 109.603  29
   3  -4 -22 52.1848 139.718  24
   3   4 -22-24.0964 98.1461  14
   3   4  22 104.611 98.4886  22
   3   4  22 30.6241 115.882  21
   3  -4  22 90.0792 115.985  20
   3   4 -23 2434.93 338.892  31
   3  -4  23 2712.69 350.635  29
   3   4 -23 2616.04 334.881  14
   3  -4 -23 2188.28 337.507  24
   3   4  23 2183.41 313.881  21
   3  -4  23 2324.89 335.766  20
   3   4 -24 272.630 147.468  31
   3  -4 -24 277.010 126.459  31
   3  -4 -24 16.9391 129.603  24
   3   4 -24 325.484 127.485  14
   3   4  24 111.457 122.533  21
   3  -4  24 276.567 170.597  20
   3   4 -25 3278.76 364.077  31
   3  -4 -25 2981.51 332.931  31
   3  -4 -25 3271.78 382.414  24
   3   4  25 2955.87 337.392  21
   3  -4  25 2948.10 347.162  20
   3   4 -26 564.510 157.140  31
   3  -4 -26 557.583 144.891  31
   3  -4 -26 474.078 160.534  24
   3   4  26 521.299 157.307  21
   3  -4  26 434.272 144.075  20
   3   4 -27 893.349 188.187  31
   3  -4 -27 1254.59 203.233  31
   3  -4 -27 1077.66 222.756  24
   3   4  27 1279.52 214.444  21
   3  -4  27 1226.05 211.532  20
   3   4 -28 847.829 171.238  31
   3  -4 -28 634.387 140.822  31
  -3  -4 -28 419.578 127.126  31
   3  -4 -28 395.547 141.308  24
   3   4  28 620.578 142.768  21
   3  -4  28 476.451 138.461  20
   3  -4 -29 1705.99 196.266  31
  -3  -4 -29 1509.11 202.532  31
   3   4 -29 1311.61 190.946  31
   3   4  29 1392.46 191.801  21
   3  -4  29 1188.71 181.700  20
   3   4 -30 128.114 68.7141  31
   3  -4 -30 114.079 50.1735  31
  -3  -4 -30 76.1376 71.8992  31
   3  -4 -30-47.8386 66.6690  17
   3  -4 -30-95.2135 68.2203  26
   3   4  30 121.955 62.6625  21
   3  -4  30 125.282 65.9843  20
   3   4 -31 14.6903 50.4747  31
   3   4  31 8.89935 44.1080  21
   3  -4  31 31.1862 46.3620  20
  -4  -4   0 3641.00 289.256   7
   4  -4   0 3416.26 318.941   4
   4  -4   0 3321.17 304.908   3
  -4  -4  -1 54674.1 1390.87   5
  -4  -4  -1 55478.2 1347.53   7
  -4  -4   1 52717.5 1304.94   7
   4  -4  -1 50256.9 1404.58   4
   4  -4   1 51132.4 1416.71   3
   4  -4   1 51499.3 1421.09   4
   4  -4  -1 52528.3 1396.66   3
   4  -4  -2 78.3834 80.4369   3
   4  -4  -2 187.734 94.8454   4
   4   4  -2 177.822 103.711   9
   4  -4   2 203.114 92.9290   4
  -4  -4  -2 167.851 95.2072   5
  -4  -4  -2 129.892 59.2000   7
   4  -4   2 229.421 106.320   3
   4  -4  -3 5495.65 374.268   3
   4   4  -3 4963.45 389.020   9
  -4  -4  -3 5253.15 376.259   5
   4  -4  -3 4786.57 374.740   4
   4  -4   3 5328.86 407.428   3
   4  -4   3 4654.93 372.886   4
   4   4  -4 5446.13 413.687   9
  -4  -4  -4 5643.38 400.219   5
   4  -4  -4 5039.94 391.943   4
   4  -4   4 6010.15 446.519   3
   4  -4   4 5657.39 420.880   4
   4   4  -5 499.625 139.778   9
   4  -4  -5 489.812 134.256   4
  -4  -4  -5 511.642 136.879   5
   4  -4   5 481.661 132.771   3
   4  -4  -5 565.470 136.467  11
   4   4  -6 15721.6 752.258   9
  -4  -4  -6 16118.9 730.420   5
   4  -4  -6 16540.3 732.982   4
   4  -4   6 16098.9 791.432   3
   4   4  -7 26729.4 1034.74   9
   4  -4  -7 29196.2 1025.35   4
   4  -4   7 28121.3 1101.21   3
  -4  -4  -7 28647.8 1028.10   5
  -4  -4  -8 9617.51 583.316   5
   4   4  -8 10114.5 615.921   9
   4  -4  -8 9070.59 550.732   4
   4  -4   8 10316.6 656.119   3
  -4  -4  -9 32619.2 1176.31   5
   4   4  -9 33798.0 1209.30   9
   4  -4  -9 32162.2 1114.78   4
   4  -4   9 30910.1 1217.34   3
  -4  -4 -10 14627.3 782.756   5
   4   4 -10 16287.1 825.034   9
   4  -4 -10 14550.5 724.112   4
   4  -4  10 15396.0 844.289   3
   4   4 -11 1698.10 273.256   9
  -4  -4 -11 1393.05 251.984   5
   4  -4 -11 1624.75 247.137   4
   4  -4  11 1103.60 241.384   3
   4  -4 -12 617.227 163.020   4
   4   4 -12 611.790 184.538   9
  -4  -4 -12 480.534 171.698   5
   4  -4  12 505.439 187.287   3
   4   4 -12 711.970 192.395  12
  -4  -4 -13 9270.26 672.952   5
   4   4 -13 10390.8 694.869   9
   4  -4 -13 9786.15 618.974   4
   4  -4  13 10446.9 699.339   3
   4  -4 -14 662.086 186.335   4
   4   4 -14 1210.02 225.742  31
   4   4 -14 904.607 234.049   9
   4  -4  14 1217.51 259.538  29
  -4  -4 -14 737.872 181.299   5
   4   4  14 1004.11 227.257  15
   4  -4 -14 831.586 219.181  24
   4   4 -14 1748.71 278.204  14
   4   4  14 1209.52 278.542  22
   4  -4  14 979.587 222.826   3
   4   4  14 1013.12 226.772  21
   4  -4  14 1067.30 227.389  20
   4   4 -15 42354.2 1424.31  31
   4  -4  15 40346.1 1553.64  29
   4   4  15 40577.7 1451.82  15
   4   4 -15 45965.2 1542.08  14
   4  -4 -15 39216.8 1549.23  24
   4   4  15 42680.5 1594.97  22
   4   4  15 43837.0 1515.45  21
   4  -4  15 42252.6 1554.83  20
   4   4 -16 1768.05 288.846  31
   4  -4  16 1612.08 320.159  29
   4  -4 -16 1569.64 321.310  24
   4   4 -16 2023.23 326.958  14
   4   4  16 1876.69 334.936  22
   4   4  16 1534.06 274.356  21
   4  -4  16 1843.63 329.586  20
   4   4 -17 20518.1 993.233  31
   4  -4  17 20228.9 1083.93  29
   4   4 -17 21012.5 1048.18  14
   4  -4 -17 19190.0 1078.92  24
   4   4  17 23223.5 1130.41  22
   4   4  17 23191.7 1070.93  21
   4  -4  17 21031.9 1090.68  20
   4   4 -18 816.656 210.330  31
   4  -4  18 1061.00 250.352  29
   4  -4 -18 612.094 224.853  24
   4   4 -18 1243.18 263.870  14
   4   4  18 904.259 245.205  22
   4   4  18 996.194 229.803  21
   4  -4  18 886.851 230.087  20
   4   4 -19 2302.71 333.290  31
   4  -4  19 3062.94 407.902  29
   4  -4 -19 2398.49 363.586  24
   4   4 -19 2580.76 369.811  14
   4   4  19 3034.18 401.886  22
   4   4  19 2607.37 358.726  21
   4  -4  19 2903.54 402.876  20
   4   4 -20 251.000 144.238  31
   4  -4  20 255.175 160.683  29
   4  -4 -20 460.791 192.076  24
   4   4 -20 322.588 165.124  14
   4   4  20 387.103 181.753  22
   4   4  20 649.789 198.152  21
   4  -4  20 506.148 216.286  20
   4   4 -21 11757.9 747.612  31
   4  -4  21 10971.6 754.709  29
   4  -4 -21 11668.0 801.693  24
   4   4 -21 13124.5 793.215  14
   4   4  21 12647.8 777.774  22
   4   4  21 11623.4 725.533  21
   4  -4  21 12487.3 798.596  20
   4   4 -22 2181.09 318.870  31
   4  -4  22 2670.23 353.769  29
   4   4 -22 2978.64 366.620  14
   4  -4 -22 2189.31 337.071  24
   4   4  22 2510.69 333.895  22
   4   4  22 2385.69 325.313  21
   4  -4  22 2671.72 363.745  20
   4   4 -23 10035.0 657.486  31
   4  -4 -23 10169.8 702.740  24
   4   4 -23 12119.1 712.250  14
   4   4  23 11015.3 666.305  22
   4   4  23 10492.4 660.629  21
   4  -4  23 10220.7 685.659  20
   4   4 -24 1265.13 233.870  31
   4  -4 -24 1239.95 251.040  24
   4   4 -24 811.165 181.891  14
   4   4  24 1013.02 198.439  22
   4   4  24 1215.17 234.812  21
   4  -4  24 1308.38 243.197  20
   4   4 -25 6817.78 495.911  31
   4  -4 -25 6274.89 485.617  17
   4  -4 -25 6943.57 535.251  24
   4   4 -25 7084.47 487.084  14
   4   4  25 5952.36 467.788  21
   4  -4  25 6413.79 494.889  20
   4  -4 -26 1212.72 229.599  17
   4  -4 -26 1002.61 212.871  24
   4   4 -26 1295.79 213.604  31
   4   4 -26 1581.64 221.026  14
   4   4  26 1296.10 219.039  21
   4  -4  26 1263.23 213.508  20
  -4  -4 -27-57.3033 72.6417  31
   4  -4 -27 168.788 95.8410  17
   4   4 -27 30.7883 73.3519  31
   4  -4 -27 138.834 101.730  24
   4   4 -27 56.9774 74.8469  14
   4   4  27 168.360 101.814  21
   4  -4  27 165.532 101.617  20
   4   4 -28 41.8326 70.5519  31
  -4  -4 -28 116.646 93.1067  31
   4  -4 -28 95.7143 85.7324  17
   4  -4 -28 1.63783 65.2725  26
   4   4 -28 87.8933 81.6954  14
   4   4  28 61.0340 71.8497  21
   4  -4  28 136.769 93.1295  20
   4   4 -29 7501.71 399.232  31
  -4  -4 -29 6304.95 335.809  31
   4  -4 -29 5242.08 335.036  26
   4   4  29 7718.98 414.612  21
   4  -4  29 7438.38 403.076  20
   4   4 -30 686.359 113.800  31
   4  -4 -30 590.925 106.067  26
   4   4  30 550.674 109.384  21
   4  -4  30 439.670 92.6335  20
   5  -4   0 14.1705 75.5125   3
   5   4   0 50.6148 58.2818   9
   5  -4   0-119.118 126.933   4
   5   4   1 6588.49 455.479   9
   5   4  -1 6830.23 471.781   9
   5  -4  -1 6893.24 467.108   3
  -5  -4  -1 7004.85 435.806   5
   5  -4  -1 5714.07 433.752   4
   5  -4   1 6778.48 465.481   4
   5  -4   1 6869.55 476.446   3
   5   4  -2 4426.47 401.650   9
   5  -4  -2 5064.17 394.400   3
  -5  -4  -2 4412.24 349.104   5
   5  -4  -2 4246.33 371.021   4
   5  -4   2 4523.16 384.412   4
   5  -4   2 4766.25 402.536   3
   5   4  -3 69933.4 1824.52   9
  -5  -4  -3 69821.2 1720.34   5
   5  -4  -3 72956.9 1774.57   3
   5  -4  -3 68421.4 1773.53   4
   5  -4   3 67405.3 1818.92   3
   5   4  -4 9242.74 581.677   9
  -5  -4  -4 10967.0 577.270   5
   5  -4  -4 9007.76 548.953   4
   5  -4   4 9552.56 597.828   3
   5  -4  -4 9887.54 560.221  11
   5   4  -5 20934.0 913.427   9
  -5  -4  -5 20846.0 844.622   5
   5  -4  -5 19449.0 840.751   4
   5  -4   5 21561.8 945.608   3
   5  -4  -5 23265.5 877.480  11
   5  -4  -6 1674.26 241.783   4
   5   4  -6 1606.84 254.773   9
  -5  -4  -6 1395.07 214.962   5
   5  -4  -6 1762.38 237.241  11
   5  -4   6 1834.27 275.151   3
  -5  -4  -7 13855.1 701.617   5
   5   4  -7 13581.6 745.709   9
   5  -4  -7 13271.7 684.508   4
   5  -4   7 13737.5 774.852   3
   5  -4  -8 1374.81 227.580   4
   5   4  -8 1482.96 253.549   9
  -5  -4  -8 1475.71 240.039   5
   5   4  -8 909.246 230.943  12
   5  -4   8 1160.67 236.218   3
  -5  -4  -9 19751.8 901.104   5
   5  -4  -9 20366.6 875.356   4
   5   4  -9 20033.3 1043.25  12
   5  -4   9 19406.3 974.504   3
   5   4  -9 20395.9 961.937   9
  -5  -4 -10 3146.36 366.899   5
   5   4 -10 2847.68 359.259   9
   5  -4 -10 2981.65 328.617   4
   5   4 -10 3021.21 394.333  12
   5  -4  10 2582.28 352.350   3
  -5  -4 -11 35147.3 1323.81   5
   5   4 -11 34320.6 1338.29   9
   5   4  11 36916.3 1296.47  15
   5   4 -11 34140.9 1231.22  14
   5   4  11 32589.8 1397.08  22
   5  -4 -11 36765.0 1251.66   4
   5   4 -11 34864.0 1419.41  12
   5  -4  11 36102.3 1390.90   3
   5  -4 -12 2236.34 313.291  19
   5  -4 -12 2176.62 287.476   4
   5   4 -12 2076.64 266.894  31
   5  -4  12 1778.66 287.367  29
   5   4  12 1616.20 268.835  15
   5  -4 -12 1904.04 310.527  24
   5   4 -12 1823.85 271.161  14
   5   4  12 1741.43 307.675  22
   5   4 -12 1728.38 303.041  12
   5   4  12 2285.71 322.080  21
   5  -4  12 1865.38 280.071  20
   5  -4  13 16606.4 892.333  29
   5   4  13 16468.7 866.098  15
   5   4 -13 15230.6 769.133  31
   5   4 -13 17175.5 871.549  14
   5  -4 -13 16050.4 940.111  24
   5   4  13 14880.2 927.668  22
   5   4  13 16667.6 870.857  21
   5  -4  13 16389.3 867.823  20
   5  -4 -13 16559.8 853.391  19
   5  -4  14 3457.14 428.971  29
   5   4 -14 2871.63 338.411  31
   5   4  14 3840.22 421.947  15
   5   4 -14 3677.04 410.869  14
   5  -4 -14 3530.69 449.248  24
   5   4  14 3663.17 461.212  22
   5   4  14 3869.89 415.470  21
   5  -4  14 3884.31 435.076  20
   5  -4 -14 3778.90 406.356  19
   5  -4 -15 978.725 227.815  19
   5   4 -15 1140.30 222.711  31
   5  -4  15 1151.86 244.573  29
   5   4  15 1448.97 270.174  15
   5  -4 -15 1377.30 287.151  24
   5   4 -15 1270.23 246.355  14
   5   4  15 1019.83 254.472  22
   5   4  15 1285.05 238.852  21
   5  -4  15 1291.24 263.997  20
   5  -4 -16 584.701 183.910  19
   5   4 -16 461.866 139.630  31
   5  -4  16 521.972 186.792  29
   5  -4 -16 295.771 181.857  24
   5   4 -16 475.572 185.026  14
   5   4  16 761.177 199.680  23
   5   4  16 586.878 195.662  22
   5   4  16 541.591 170.684  21
   5  -4  16 639.113 218.823  20
   5  -4  17 14131.2 873.186  29
   5   4 -17 13916.6 849.324  14
   5  -4 -17 14678.5 933.572  24
   5   4  17 15462.7 834.128  23
   5   4  17 15970.3 936.149  22
   5   4 -17 14727.8 811.919  31
   5   4  17 15693.1 852.647  21
   5  -4  17 12219.9 826.113  20
   5  -4 -17 15150.9 839.625  19
   5   4 -18 3051.14 370.913  31
   5  -4  18 3176.51 416.866  29
   5   4 -18 3391.57 417.579  14
   5  -4 -18 3380.80 449.647  24
   5   4  18 3790.69 406.203  23
   5   4  18 3798.70 448.878  22
   5   4  18 2954.61 367.965  21
   5  -4  18 3159.13 423.393  20
   5  -4 -19 21247.1 1014.60  17
   5  -4  19 18316.0 993.064  29
   5   4 -19 18537.2 927.593  31
   5   4 -19 18306.4 979.157  14
   5  -4 -19 19585.5 1066.07  24
   5   4  19 20245.7 947.806  23
   5   4  19 19243.7 1004.48  22
   5   4  19 18856.4 934.870  21
   5  -4  19 17001.4 961.846  20
   5   4 -20 1484.63 268.945  31
   5  -4  20 1486.92 281.361  29
   5  -4 -20 1766.42 300.250  17
   5  -4 -20 1606.50 300.741  24
   5   4 -20 1877.83 316.795  14
   5   4  20 1230.45 225.624  23
   5   4  20 1310.85 263.422  22
   5   4  20 1883.17 283.555  21
   5  -4  20 1723.39 305.854  20
   5  -4 -21 9539.64 659.727  17
   5  -4  21 8561.18 633.351  29
   5   4 -21 9203.31 624.279  31
   5   4 -21 9317.82 652.513  14
   5  -4 -21 8642.70 669.403  24
   5   4  21 9548.23 608.520  23
   5   4  21 9390.92 642.662  22
   5   4  21 8760.50 601.102  21
   5  -4  21 8466.29 636.524  20
   5  -4  22 498.313 165.332  18
   5   4 -22 254.416 113.127  31
   5  -4 -22 349.870 158.348  17
   5  -4 -22 574.076 189.735  24
   5   4 -22 275.330 138.154  14
   5   4  22 401.577 146.394  22
   5   4  22 303.832 131.326  21
   5  -4  22 498.829 171.207  20
   5  -4 -23 196.781 138.808  17
   5   4 -23 352.558 136.394  31
   5  -4 -23 418.032 171.203  24
   5   4 -23 233.651 108.886  14
   5   4  23 264.883 131.482  22
   5   4  23 235.963 132.721  21
   5  -4  23 342.549 146.655  20
   5   4 -24 462.054 144.871  31
   5  -4 -24 384.280 155.779  17
   5  -4 -24 277.439 135.629  24
   5   4 -24 292.196 137.938  14
   5   4  24 294.938 120.960  22
   5   4  24 367.329 145.939  21
   5  -4  24 615.115 164.577  20
   5   4 -25 5153.97 397.237  31
   5  -4 -25 4244.81 376.608  17
   5  -4 -25 5019.03 421.750  24
   5   4 -25 4075.46 362.825  14
   5   4  25 5262.89 411.113  21
   5  -4  25 4728.99 402.047  20
   5   4 -26 5048.35 365.444  31
   5  -4 -26 4858.22 369.707  17
   5  -4 -26 4181.92 352.330  26
   5  -4 -26 4476.43 387.777  24
   5   4 -26 5019.78 366.453  14
   5   4  26 4903.30 381.627  21
   5  -4  26 4855.29 376.013  20
   5  -4 -27 12290.6 567.751  26
   5   4 -27 11942.0 535.656  14
   5   4  27 12338.1 573.241  21
   5   4 -27 12744.2 545.521  31
   5  -4  27 11978.2 563.985  20
   5   4 -28 1027.88 140.190  31
   5  -4 -28 451.686 108.107  17
   5  -4 -28 664.937 130.151  26
   5   4 -28 846.401 133.867  14
   5   4  28 932.840 150.487  21
   5  -4  28 801.601 139.333  20
   5   4  29 1330.66 154.044  21
   5  -4  29 1480.76 159.994  20
   6   4   0 1160.18 199.734   9
   6  -4   0 1495.69 233.484   4
   6  -4   0 1459.28 234.346   3
   6   4   0 1838.85 396.830  12
   6   4  -1 24079.7 973.266   9
   6  -4   1 23996.2 982.044   3
   6  -4  -1 23561.2 967.421   3
   6   4   1 23981.9 1323.01  12
   6  -4  -1 22223.5 929.110   4
   6  -4  -2 93.2749 74.0269   4
   6  -4   2 200.939 105.897   3
   6   4  -2 228.056 109.220   9
   6  -4  -2 428.412 134.244   3
   6   4  -2 68.0324 167.294  12
   6   4   2 108.551 191.754  12
   6  -4  -2 273.656 139.735  11
   6  -4   3 5219.72 450.695   3
   6   4  -3 4663.04 416.892   9
   6  -4  -3 5060.15 419.405   3
   6   4  -3 5220.18 595.534  12
   6   4   3 4231.44 532.751  12
   6  -4  -3 4694.77 405.858   4
   6  -4  -3 4935.53 423.149  11
   6  -4   4 772.163 180.386   3
   6  -4  -4 707.203 164.334   4
   6   4  -4 751.686 171.700   9
   6   4  -4 968.085 275.018  12
   6   4   4 611.551 224.538  12
   6  -4  -4 589.668 157.695  11
   6  -4   5 6319.09 515.738   3
  -6  -4  -5 6608.21 459.748   5
   6   4  -5 6577.83 516.823   9
   6   4  -5 6272.49 641.606  12
   6   4   5 6224.02 618.062  12
   6  -4  -5 6574.80 481.926   4
   6  -4  -5 7179.59 513.533  11
   6  -4  -6 451.939 135.286   4
   6   4  -6 598.526 184.400   9
  -6  -4  -6 623.849 155.497   5
   6  -4  -6 457.169 170.591  25
   6   4  -6 453.273 138.831  14
   6  -4   6 711.334 193.412   3
   6   4  -6 880.866 247.970  12
   6   4   6 1249.13 291.324  12
   6  -4  -6 598.449 184.302  11
   6  -4   7 8048.64 573.292  18
  -6  -4  -7 7867.87 520.721   5
   6   4   7 8025.02 551.870  15
   6   4  -7 8190.33 598.179   9
   6  -4  -7 7496.17 558.232  25
   6   4  -7 7065.78 511.144  14
   6   4  -7 8499.88 605.905  13
   6   4   7 6824.53 626.764  22
   6   4  -7 7534.42 685.157  12
   6   4   7 8513.31 684.910  12
   6  -4  -7 7551.72 522.357   4
   6  -4  -7 8179.98 544.370  11
   6   4   7 8448.56 557.082  30
   6  -4   7 7876.28 600.734   3
   6  -4  -7 7269.04 559.063  19
   6   4  -8 3398.51 389.798   9
   6   4   8 4556.56 417.543  30
   6  -4   8 4155.59 425.093  18
  -6  -4  -8 4343.48 395.784   5
   6   4   8 3764.25 379.315  15
   6  -4  -8 4047.43 411.578  25
   6   4  -8 3516.71 358.306  14
   6   4  -8 4229.35 433.211  13
   6   4   8 4311.87 491.646  22
   6  -4  -8 3925.03 372.303   4
   6   4  -8 3606.27 473.295  12
   6  -4  -8 3866.23 416.096  19
   6  -4   9 14010.1 796.629  18
   6   4   9 12785.2 720.290  30
   6   4   9 12727.8 729.597  15
   6  -4  -9 12210.7 731.204  25
   6   4  -9 12542.3 705.294  14
   6   4  -9 14559.2 832.727  13
   6   4   9 12224.5 849.609  22
   6   4  -9 13182.7 890.251  12
   6  -4  -9 12631.2 757.685  19
   6  -4 -10 475.000 193.646  19
   6   4 -10 190.918 118.309  14
   6  -4  10 389.759 164.317  18
   6   4  10-13.5863 161.999  22
   6   4 -10 373.154 148.165  13
   6   4 -10 492.979 208.811  12
   6   4  10 145.374 81.0371  15
   6  -4 -11 2066.62 304.711  19
   6  -4  11 2019.49 326.523  18
   6   4  11 1975.44 300.042  15
   6   4 -11 1929.55 288.592  14
   6   4  11 1848.91 332.129  22
   6   4 -11 2316.14 353.034  13
   6   4 -11 1447.62 305.118  12
   6  -4 -12 233.095 147.969  19
   6  -4  12 453.708 156.440  18
   6   4  12 411.601 155.803  15
   6  -4 -12 502.885 171.302  24
   6   4 -12 462.183 158.095  14
   6   4  12 365.772 169.258  22
   6   4 -12 332.428 137.815  13
   6   4 -12 775.323 218.172  12
   6  -4  13 2499.71 371.674  18
   6   4  13 1666.23 286.779  15
   6  -4 -13 1355.23 287.621  24
   6   4 -13 2332.12 325.504  14
   6   4  13 2319.35 368.974  22
   6   4 -13 2026.01 328.242  13
   6  -4  13 1950.28 299.742  20
   6  -4 -13 2787.85 370.195  19
   6  -4 -14 95.4920 123.193  19
   6   4  14 227.068 119.143  15
   6  -4  14-77.5186 142.701  18
   6  -4 -14 188.927 117.479  24
   6   4 -14 53.4946 96.6276  14
   6   4  14-38.6962 152.327  22
   6   4 -14 354.945 187.459  13
   6   4  14 167.225 116.844  21
   6  -4  14-14.9310 88.5759  20
   6  -4  15 6315.48 587.573  18
   6   4  15 5710.15 533.160  15
   6   4 -15 5708.17 521.970  14
   6  -4 -15 5867.25 579.261  24
   6   4  15 7197.55 634.133  22
   6   4  15 6485.87 533.809  21
   6  -4  15 6308.57 547.726  20
   6  -4 -15 5765.86 539.858  19
   6  -4 -16 1494.04 291.227  19
   6  -4  16 1632.58 318.736  18
   6  -4 -16 1325.01 284.146  24
   6   4 -16 1404.22 286.133  14
   6   4  16 1419.11 259.238  23
   6   4  16 1727.32 323.483  22
   6   4  16 1467.78 253.414  21
   6  -4  16 1340.37 264.464  20
   6  -4 -17 1601.11 291.304  19
   6  -4  17 1311.54 285.545  18
   6  -4 -17 1580.44 306.941  24
   6   4 -17 1510.37 286.542  14
   6   4  17 2022.96 317.231  23
   6   4  17 1206.16 262.611  22
   6   4  17 1698.32 281.050  21
   6  -4  17 1078.09 244.599  20
   6  -4 -18 329.297 156.399  19
   6  -4 -18 72.5965 116.278  17
   6  -4  18 325.753 159.689  18
   6  -4 -18 419.128 179.775  24
   6   4 -18 371.187 172.241  14
   6   4  18 582.250 175.658  23
   6   4  18 584.846 189.639  22
   6   4  18 360.786 148.799  21
   6  -4  18 126.768 93.6938  20
   6  -4 -19 1314.18 253.453  19
   6  -4  19 1739.76 288.396  18
   6  -4 -19 1496.27 265.100  17
   6  -4 -19 2070.05 330.629  24
   6   4 -19 1526.94 281.524  14
   6   4  19 1771.46 294.249  23
   6   4  19 1559.10 285.951  22
   6   4  19 1653.07 266.428  21
   6  -4  19 1423.86 269.053  20
   6  -4 -20 165.474 104.274  19
   6  -4 -20 110.824 143.383  17
   6  -4  20-221.630 127.872  18
   6  -4 -20 12.5271 111.425  24
   6   4 -20 84.3615 140.198  14
   6   4  20 24.2687 105.346  23
   6   4  20 189.016 138.848  22
   6   4  20 62.3829 91.5238  21
   6  -4  20 125.909 115.856  20
   6  -4  21 2541.51 322.444  18
   6  -4 -21 2629.70 327.284  17
   6  -4 -21 2231.11 316.374  24
   6   4 -21 2310.49 316.760  14
   6   4  21 2567.64 305.540  23
   6   4  21 2710.04 335.311  22
   6   4  21 2546.88 317.635  21
   6  -4  21 2615.98 329.177  20
   6   4 -22 1593.05 233.646  31
   6  -4 -22 1149.95 214.616  17
   6  -4 -22 1371.25 231.111  26
   6  -4 -22 1549.65 255.416  24
   6   4 -22 1167.75 228.006  14
   6   4  22 1254.09 210.638  23
   6   4  22 1246.48 219.256  22
   6   4  22 1375.63 230.405  21
   6  -4  22 1167.23 216.559  20
   6  -4  22 1505.90 231.288  18
   6  -4 -23 5226.47 430.356  17
   6  -4 -23 5074.77 419.656  26
   6   4 -23 5600.84 443.878  14
   6  -4 -23 5382.44 441.990  24
   6   4  23 4859.38 402.223  22
   6  -4  23 5567.44 409.851  18
   6   4  23 5924.95 442.593  21
   6  -4  23 5153.73 418.961  20
   6  -4 -24 883.273 176.480  17
   6  -4  24 710.179 142.738  18
   6  -4 -24 737.400 159.524  26
   6  -4 -24 734.021 153.370  24
   6   4 -24 1060.09 193.367  14
   6   4  24 642.054 152.397  21
   6  -4  24 684.908 157.153  20
   6  -4  25 2068.46 210.128  18
   6  -4 -25 1557.77 209.498  17
   6  -4 -25 1798.08 229.185  26
   6   4 -25 1702.65 223.162  14
   6   4  25 1977.32 237.421  21
   6  -4  25 1604.26 207.074  20
   6  -4 -26-44.1176 59.5050  17
   6  -4 -26 188.189 88.7255  26
   6   4 -26-80.9428 80.0782  14
   6   4  26 61.0424 63.1852  21
   6  -4  26 116.391 78.3323  20
   6  -4 -27 166.868 72.2255  17
   6  -4 -27 187.472 78.3221  26
   6   4 -27 247.088 81.4555  14
   6   4  27 192.076 75.1457  21
   6  -4  27 236.943 83.7272  20
   6  -4 -28 60.7238 59.0625  26
   6   4  28-60.7553 59.8605  21
   7  -4   0-58.4672 123.554  19
   7  -4   0-29.3339 111.422  18
   7   4   0-50.4772 114.394  30
   7  -4   0 198.224 108.119  25
   7   4   0 126.261 106.244  13
   7   4   0 87.1419 188.231  12
   7  -4   0 284.722 139.536  11
   7  -4  -1 862.817 211.124  19
   7  -4   1 918.745 199.843  19
   7  -4  -1 1137.58 221.487  18
   7  -4   1 1075.75 215.177  18
   7   4   1 891.629 210.182  30
   7   4  -1 930.466 198.549  30
   7   4   1 979.577 204.321  15
   7  -4  -1 681.009 189.553  25
   7  -4   1 853.083 193.137  25
   7   4   1 871.620 203.842  13
   7   4  -1 824.435 188.608  13
   7   4  -1 1497.92 357.316  12
   7   4   1 1235.54 310.939  12
   7  -4  -1 1064.12 220.179  11
   7  -4   1 810.930 192.513  11
   7  -4  -2 206.150 130.109  19
   7  -4   2 59.1711 166.860  19
   7  -4  -2 166.328 129.562  18
   7  -4   2 287.848 120.828  18
   7   4   2 127.734 107.894  30
   7   4  -2 46.5360 92.3974  30
   7   4   2 4.19258 93.8130  15
   7  -4  -2 176.175 123.354  25
   7   4  -2 47.2238 89.7512  13
   7   4  -2 279.663 248.022  12
   7   4   2-54.7592 204.061  12
   7  -4  -2 64.5689 109.093  11
   7  -4   3 8739.38 605.338  18
   7  -4   3 9788.37 681.367  19
   7   4   3 9653.59 617.281  30
   7   4  -3 9430.53 610.143  30
   7   4   3 9044.51 600.293  15
   7  -4  -3 8592.81 611.568  25
   7   4  -3 9584.30 639.876  13
   7  -4  -3 9506.14 623.035  18
   7   4  -3 9320.59 863.471  12
   7   4   3 8488.17 813.102  12
   7  -4  -3 9638.56 634.943  11
   7  -4  -3 9052.30 643.916  19
   7  -4  -4 64.3543 120.522  19
   7  -4   4 199.669 149.631  19
   7  -4  -4 203.714 122.292  18
   7  -4   4 263.247 158.116  18
   7   4   4 19.5723 89.7258  30
   7   4  -4 10.9719 94.6586  30
   7   4   4 318.679 136.997  15
   7  -4  -4 103.953 114.803  25
   7   4  -4 147.477 112.328  13
   7   4  -4 309.462 148.537  12
   7   4   4 4.12030 145.042  12
   7  -4  -4 50.4779 100.130  11
   7  -4   5 4259.55 454.144  19
   7   4   5 3089.35 355.174  30
   7   4  -5 3357.20 363.043  30
   7   4   5 3431.32 371.954  15
   7  -4  -5 3821.33 411.118  25
   7   4  -5 3223.73 353.880  14
   7  -4   5 3919.62 402.578  18
   7   4  -5 3688.99 399.971  13
   7   4   5 3400.15 461.703  22
   7   4  -5 3645.13 517.707  12
   7   4   5 3732.53 511.489  12
   7  -4  -5 3717.57 379.416  11
   7  -4  -5 3320.41 397.746  19
   7  -4  -6 1510.86 277.218  19
   7  -4   6 1358.09 252.044  19
   7  -4   6 1803.46 279.305  18
   7   4   6 1603.36 251.578  30
   7   4   6 1983.71 289.564  15
   7  -4  -6 1810.64 298.279  25
   7   4  -6 1691.68 265.702  14
   7   4  -6 1615.55 283.882  13
   7   4   6 1539.52 317.088  22
   7   4  -6 1471.67 350.841  12
   7   4   6 1789.19 337.802  12
   7  -4  -6 1749.03 263.541  11
   7  -4  -7 54.5170 101.019  19
   7  -4   7 216.275 124.259  19
   7   4   7 394.894 148.272  30
   7   4   7 174.462 94.3887  15
   7  -4  -7 210.339 143.113  25
   7   4  -7 415.363 146.287  14
   7   4  -7 228.725 110.905  13
   7   4   7 398.711 170.547  22
   7   4  -7 355.537 220.312  12
   7  -4   7 141.868 102.779  18
   7  -4  -7 249.431 114.393  11
   7  -4  -8 177.385 130.418  19
   7  -4   8 238.800 131.895  18
   7   4   8 387.683 141.986  30
   7   4   8 226.801 130.996  15
   7  -4  -8 49.7796 106.108  25
   7   4  -8 354.009 140.064  14
   7   4   8 435.710 201.088  22
   7   4  -8 349.435 157.601  13
   7   4  -8 177.925 147.004  12
   7  -4  -8 85.4026 118.046  11
   7  -4  -9 653.482 187.534  19
   7   4   9 411.000 152.197  30
   7  -4   9 958.413 234.419  18
   7   4   9 619.331 186.134  15
   7  -4  -9 674.580 184.514  25
   7   4  -9 578.260 165.987  14
   7   4   9 710.576 206.202  22
   7   4  -9 662.959 197.329  13
   7   4  -9 703.739 233.440  12
   7  -4 -10 1677.15 302.188  19
   7  -4  10 2175.04 338.742  18
   7   4  10 2198.10 315.896  15
   7   4 -10 1953.26 286.975  14
   7   4  10 2350.19 384.493  22
   7   4 -10 2246.90 353.864  13
   7   4 -10 1990.91 361.232  12
   7  -4 -11 1637.86 296.269  19
   7  -4  11 1849.00 332.510  18
   7   4  11 2197.77 313.117  15
   7   4 -11 2039.80 303.766  14
   7   4  11 1892.96 334.850  22
   7   4 -11 2089.91 348.715  13
   7  -4  12 90.0443 155.894  18
   7  -4 -12 135.908 160.223  19
   7   4  12 35.4255 116.298  15
   7   4 -12 503.873 168.663  14
   7   4  12 17.0919 123.597  22
   7   4 -12 325.125 179.121  13
   7  -4 -13 1219.71 267.952  19
   7  -4  13 1240.66 274.006  18
   7   4  13 1119.49 257.605  15
   7  -4 -13 1073.41 251.653  26
   7   4 -13 1190.86 244.788  14
   7   4  13 1213.35 280.080  22
   7   4 -13 1282.64 281.719  13
   7  -4 -14 160.339 160.864  19
   7  -4  14-29.5375 131.689  18
   7  -4 -14 294.414 174.209  26
   7   4 -14-44.9075 103.515  14
   7   4  14-115.302 159.007  22
   7   4 -14-72.7052 138.538  13
   7  -4 -15 6.21975 120.604  19
   7  -4  15 1.97649 123.653  18
   7  -4 -15 386.330 163.066  26
   7   4 -15 53.9509 125.644  14
   7   4  15 190.496 164.663  22
   7   4 -15 1.88451 98.6816  13
   7  -4 -16 281.110 180.141  19
   7  -4 -16 274.816 160.155  26
   7  -4  16 256.433 115.497  18
   7   4 -16 363.690 159.654  14
   7   4  16 207.734 124.644  23
   7   4  16 284.064 139.425  22
   7   4 -16 279.205 160.290  13
   7  -4 -17 868.474 216.228  19
   7  -4 -17 1142.06 221.911  17
   7  -4 -17 1206.77 247.008  26
   7   4 -17 785.763 204.227  14
   7   4  17 716.514 191.115  23
   7  -4  17 962.527 236.504  18
   7   4  17 1242.92 255.303  22
   7   4 -17 867.965 199.552  13
   7   4  17 919.854 194.769  21
   7  -4  17 1056.17 214.585  20
   7  -4 -18 1264.62 251.549  19
   7  -4  18 1401.05 261.038  18
   7  -4 -18 1269.33 233.725  17
   7  -4 -18 1160.06 248.816  26
   7  -4 -18 1444.85 241.701  24
   7   4 -18 1153.54 230.449  14
   7   4  18 1400.93 250.805  23
   7   4  18 1076.36 246.820  22
   7   4  18 1219.53 215.786  21
   7  -4  18 1042.72 210.854  20
   7  -4 -19 77.6345 112.128  19
   7  -4  19-13.7596 126.669  18
   7  -4 -19 85.8673 95.6079  17
   7  -4 -19 34.8114 106.714  26
   7  -4 -19 120.611 107.349  24
   7   4 -19 23.0664 102.134  14
   7   4  19 103.248 104.726  23
   7   4  19-54.7676 106.461  22
   7   4  19-78.4033 76.5255  21
   7  -4  19-48.6437 79.3889  20
   7  -4  20 1984.89 284.906  18
   7  -4 -20 1749.76 255.907  17
   7  -4 -20 1814.34 272.303  26
   7  -4 -20 1928.99 261.160  24
   7   4 -20 1700.35 273.463  14
   7   4  20 1516.84 247.959  23
   7   4  20 1678.57 264.280  22
   7   4  20 1982.29 257.307  21
   7  -4  20 1628.34 240.179  20
   7  -4 -20 1652.59 259.503  19
   7  -4 -21 995.938 194.694  17
   7  -4  21 1126.62 208.208  18
   7  -4 -21 1092.10 201.322  26
   7  -4 -21 1121.33 197.417  24
   7   4 -21 1048.16 209.899  14
   7   4  21 861.958 175.071  23
   7   4  21 978.053 201.379  22
   7   4  21 1262.25 206.398  21
   7  -4  21 1032.78 193.731  20
   7  -4  22-40.4352 94.9131  18
   7  -4 -22-43.4762 92.6404  17
   7  -4 -22 184.311 117.799  26
   7  -4 -22-111.634 92.2276  24
   7   4 -22 41.0084 103.887  14
   7   4  22 158.068 105.289  23
   7   4  22 229.287 94.4146  21
   7  -4  22 137.159 97.9604  20
   7  -4  23 173.113 109.560  18
   7  -4 -23-27.7500 93.3996  17
   7  -4 -23 93.4512 95.3180  26
   7   4 -23 74.1931 84.5520  14
   7   4  23-4.79132 79.4296  21
   7  -4  23-22.7829 72.5234  20
   7  -4  24 353.032 103.091  18
   7  -4 -24 399.729 114.003  17
   7  -4 -24 225.665 88.0335  26
   7   4 -24 363.321 121.737  14
   7   4  24 276.808 86.2072  21
   7  -4  24 254.762 78.3572  20
   7  -4  25 86.0187 65.4860  18
   7  -4 -25-58.8208 73.1823  17
   7  -4 -25-56.9226 66.6173  26
   7   4 -25 77.9536 69.4572  14
   7   4  25 29.1830 57.3178  21
   7  -4  25 36.7985 50.1659  20
   7  -4 -26 475.901 99.7983  26
   7   4 -26 619.958 110.324  14
   8  -4   0 297.875 173.471  19
   8  -4   0 100.274 106.269  18
   8   4   0 19.0634 105.918  30
   8   4   0-165.810 108.049  15
   8  -4   0 162.392 108.758  25
   8   4   0 127.259 129.120  13
   8  -4   1 12490.0 737.882  18
   8   4   1 12446.7 734.991  30
   8   4  -1 12035.1 724.155  30
   8   4   1 12867.5 733.998  15
   8   4  -1 13812.8 757.725  15
   8  -4  -1 12308.3 756.015  25
   8  -4   1 12289.0 761.859  25
   8   4  -1 12755.8 747.726  13
   8  -4  -1 13357.4 753.032  18
   8  -4  -1 13181.7 827.787  19
   8  -4   1 14018.5 852.469  19
   8  -4  -2 2162.65 345.265  19
   8  -4   2 2745.32 378.874  19
   8  -4  -2 2272.97 307.686  18
   8   4   2 2790.44 340.164  30
   8   4  -2 2163.77 314.105  30
   8   4   2 1993.02 295.448  15
   8   4  -2 1904.63 287.923  15
   8  -4  -2 1860.16 295.840  25
   8  -4   2 2365.67 334.236  25
   8   4  -2 1796.70 297.954  13
   8  -4   2 2279.78 325.410  18
   8  -4  -3 5981.45 498.604  18
   8   4   3 6709.56 532.189  30
   8   4  -3 6498.19 528.889  30
   8   4   3 6104.69 500.882  15
   8  -4  -3 6015.38 519.223  25
   8  -4   3 6189.28 514.835  18
   8   4  -3 5581.95 503.944  13
   8  -4  -3 5848.87 545.433  19
   8  -4   3 6896.30 603.581  19
   8  -4  -4 907.836 235.992  19
   8  -4   4 890.907 238.176  19
   8  -4   4 828.968 216.682  18
   8   4  -4 869.915 210.441  30
   8   4   4 890.215 208.194  30
   8   4   4 974.451 222.932  15
   8  -4  -4 1011.35 233.486  25
   8   4  -4 919.575 224.388  13
   8  -4  -5 2153.05 343.736  19
   8  -4   5 2354.48 355.930  19
   8  -4   5 1817.73 294.212  18
   8   4   5 2919.21 360.078  30
   8   4  -5 2354.77 313.301  30
   8   4   5 2447.37 320.748  15
   8  -4  -5 2619.77 339.231  25
   8   4  -5 2401.97 341.535  13
   8  -4  -6 2469.16 361.453  19
   8   4   6 2150.76 310.056  30
   8   4  -6 2435.14 334.159  30
   8   4   6 2360.22 329.419  15
   8  -4   6 2472.72 345.516  18
   8  -4  -6 2029.08 312.184  25
   8   4  -6 2406.34 348.060  13
   8   4   7 3245.32 377.622  30
   8   4  -7 3600.75 394.896  30
   8   4   7 3529.07 398.416  15
   8  -4  -7 3637.98 401.222  25
   8   4   7 4366.42 494.009  22
   8   4  -7 3806.54 433.032  13
   8  -4   7 3677.42 411.321  18
   8  -4  -7 3708.51 437.803  19
   8  -4  -8 293.773 161.099  19
   8  -4   8 369.473 174.350  18
   8   4   8 244.438 141.214  30
   8   4  -8 223.251 166.014  30
   8   4   8 221.822 136.297  15
   8  -4  -8 369.909 153.284  25
   8   4  -8 120.001 120.142  14
   8   4   8 194.635 131.854  22
   8   4  -8 332.371 158.136  13
   8  -4   9 9157.16 672.720  18
   8   4  -9 8967.58 627.734  30
   8   4   9 9195.80 647.248  15
   8   4  -9 8465.53 595.169  14
   8   4   9 9394.41 725.013  22
   8   4  -9 9795.83 698.961  13
   8  -4  -9 8362.24 667.417  19
   8  -4 -10 51.5804 153.420  19
   8  -4  10 145.516 165.761  18
   8   4  10-13.9153 128.866  15
   8   4 -10 167.944 127.012  14
   8   4  10 137.827 136.930  22
   8   4 -10 113.593 111.392  13
   8  -4 -11-49.0839 132.842  19
   8  -4  11 148.860 155.900  18
   8   4  11 128.149 115.808  15
   8   4 -11 184.522 143.810  14
   8   4  11-88.2318 106.403  22
   8   4 -11 14.3467 116.492  13
   8  -4 -12 264.789 150.780  19
   8  -4  12 364.363 160.080  18
   8   4  12 283.386 143.213  15
   8   4 -12 597.997 175.792  14
   8   4  12 625.880 203.609  22
   8   4 -12 676.343 197.901  13
   8  -4 -13 2161.73 353.302  19
   8  -4  13 2298.11 349.766  18
   8   4  13 1979.29 300.369  27
   8   4 -13 2089.86 314.693  14
   8   4  13 2364.47 348.087  22
   8   4 -13 1984.23 323.498  13
   8  -4 -14 728.381 230.502  19
   8  -4  14 422.685 198.562  18
   8  -4 -14 529.769 175.018  26
   8   4 -14 493.818 167.078  14
   8   4  14 401.060 173.179  22
   8   4 -14 178.875 139.281  13
   8  -4 -15 10646.3 649.987  26
   8   4 -15 9885.62 659.652  14
   8  -4  15 9660.26 695.398  18
   8   4  15 11126.4 697.321  23
   8   4  15 10939.7 696.318  22
   8   4 -15 10482.9 679.241  13
   8  -4 -15 9776.33 703.647  19
   8  -4 -16 188.790 153.111  19
   8  -4  16 9.76514 137.918  18
   8  -4 -16-94.1087 93.5023  26
   8   4 -16 201.241 121.787  14
   8   4  16 88.1845 120.067  23
   8   4  16 95.3088 131.828  22
   8   4 -16-47.8176 116.336  13
   8  -4  17 4344.72 443.973  18
   8  -4 -17 5123.91 429.737  17
   8  -4 -17 5113.49 432.111  26
   8   4 -17 4904.76 450.262  14
   8   4  17 4703.30 436.997  23
   8   4  17 4594.80 436.791  22
   8   4 -17 5107.96 427.942  13
   8  -4 -17 4617.10 455.077  19
   8  -4 -18 53.3999 123.817  19
   8  -4 -18 388.812 160.783  17
   8  -4 -18 190.074 99.7890  26
   8   4 -18 255.563 146.854  14
   8   4  18 230.809 136.871  23
   8   4  18 225.264 121.537  22
   8   4 -18 387.254 152.180  13
   8  -4  18 183.977 148.800  18
   8  -4 -19 115.296 97.8773  17
   8  -4 -19-87.3428 104.765  26
   8   4 -19 80.5113 142.551  14
   8   4  19 128.007 109.465  23
   8   4 -19-165.470 97.0464  13
   8  -4  19 192.918 131.876  18
   8  -4  20 346.078 141.331  18
   8  -4 -20 366.781 140.223  17
   8  -4 -20 237.130 109.555  26
   8   4 -20 305.765 116.620  14
   8   4  20 194.092 119.704  23
   8  -4  21 1349.86 199.349  18
   8  -4 -21 1072.51 176.144  17
   8  -4 -21 1297.38 190.075  26
   8   4 -21 1688.71 229.663  14
   8   4  21 1246.74 181.710  23
   8  -4  22 1275.40 182.954  18
   8  -4 -22 1085.58 162.178  17
   8  -4 -22 1434.70 189.272  26
   8   4 -22 1498.11 198.106  14
   8  -4  23 4819.95 301.880  18
   8  -4 -23 4994.39 306.907  26
   8   4 -23 5031.13 329.054  14
   8   4 -24 120.101 67.6901  30
   8   4 -24 99.8621 65.7042  14
   9  -4   0 257.998 201.303  19
   9  -4   0 155.563 119.490  18
   9   4   0 217.507 135.881  30
   9   4   0 259.750 143.088  15
   9  -4   0 40.2484 110.200  25
   9  -4  -1 3610.94 389.876  18
   9   4   1 3261.12 380.411  30
   9   4  -1 3538.03 386.369  30
   9   4   1 4050.52 398.436  15
   9   4  -1 3446.93 362.137  15
   9  -4  -1 3423.31 395.070  25
   9  -4   1 3438.36 405.538  25
   9  -4   1 3297.87 364.106  18
   9  -4  -1 3561.43 448.983  19
   9  -4   1 3715.08 458.415  19
   9   4   2 7437.68 558.826  30
   9   4  -2 6949.41 546.658  30
   9   4   2 7342.75 541.847  15
   9   4  -2 7776.55 545.529  15
   9  -4  -2 7528.36 585.592  25
   9  -4   2 7487.79 587.049  25
   9   4  -2 6841.70 536.515  13
   9  -4   2 6973.48 536.841  18
   9  -4  -2 7141.00 619.690  19
   9  -4   2 8352.27 675.549  19
   9   4   3 3783.45 400.487  30
   9   4  -3 3742.14 400.261  30
   9  -4   3 3169.18 362.733  18
   9   4   3 3758.45 389.068  15
   9   4  -3 3939.00 382.833  15
   9  -4  -3 3513.49 400.782  25
   9  -4   3 3658.08 418.781  25
   9   4  -3 3313.03 381.645  13
   9  -4  -3 3427.23 436.632  19
   9  -4   3 4288.39 490.940  19
   9  -4  -4 798.222 242.119  19
   9  -4   4 921.666 227.685  19
   9  -4   4 610.743 178.313  18
   9   4   4 528.727 176.655  30
   9   4  -4 826.579 216.755  30
   9   4   4 466.088 158.920  15
   9   4  -4 523.277 148.780  15
   9  -4  -4 802.015 207.051  25
   9  -4   4 843.977 220.586  25
   9   4  -4 426.448 162.856  13
   9   4   5 5191.09 469.069  30
   9   4  -5 4921.87 462.740  30
   9   4   5 5892.79 489.174  15
   9  -4  -5 4506.28 442.379  25
   9  -4   5 4875.50 493.318  25
   9   4  -5 4703.55 452.974  13
   9  -4   5 5055.15 465.087  18
   9  -4  -5 5639.86 543.976  19
   9  -4  -6 1351.23 272.303  19
   9  -4   6 1273.30 247.466  18
   9   4   6 1134.06 230.193  30
   9   4  -6 1242.09 234.534  30
   9   4   6 1298.04 247.003  15
   9  -4  -6 1149.21 231.900  25
   9   4  -6 929.230 197.989  13
   9  -4  -7 594.437 211.979  19
   9  -4   7 577.088 194.455  18
   9   4  -7 609.660 186.959  30
   9   4   7 469.235 151.340  15
   9  -4  -7 427.003 142.503  25
   9   4  -7 373.547 160.051  13
   9  -4  -8 211.060 176.351  19
   9  -4   8 77.0670 135.868  18
   9   4  -8 166.069 134.548  30
   9   4   8 119.994 123.254  15
   9   4  -8 116.654 144.888  13
   9  -4  -9 2510.93 367.209  19
   9  -4   9 2941.22 367.988  18
   9   4  -9 2823.91 354.850  30
   9   4   9 2664.57 341.770  15
   9   4   9 2953.88 362.834  22
   9   4  -9 2925.36 376.316  13
   9   4 -10 2624.14 339.436  30
   9   4  10 2287.90 324.482  27
   9  -4  10 3143.58 392.853  18
   9   4  10 2988.48 367.163  22
   9   4 -10 2896.55 371.660  13
   9  -4 -10 3039.30 396.017  19
   9  -4  11 9541.10 664.307  18
   9   4 -11 9071.16 622.601  30
   9   4  11 8829.49 614.667  27
   9   4  11 10396.2 665.454  22
   9   4 -11 8761.14 630.842  13
   9  -4 -11 9010.19 673.398  19
   9  -4  12 3455.46 401.774  18
   9   4 -12 3115.47 368.844  30
   9   4  12 3250.82 350.701  27
   9   4  12 3532.00 382.119  22
   9   4 -12 2745.49 355.423  13
   9  -4 -12 3233.13 411.923  19
   9   4 -13 8100.23 582.647  30
   9   4  13 7311.85 506.145  27
   9  -4  13 8326.29 624.948  18
   9   4  13 7978.44 556.296  22
   9   4 -13 7775.13 580.142  13
   9  -4 -13 7409.70 598.663  19
   9  -4 -14 2417.56 348.063  19
   9  -4  14 2708.50 343.148  18
   9   4 -14 2405.50 323.428  30
   9   4  14 2214.51 304.041  23
   9   4  14 2255.58 297.845  22
   9   4 -14 2521.43 329.313  13
   9  -4 -15 1015.91 235.156  19
   9  -4  15 1237.44 238.358  18
   9   4 -15 1336.90 235.043  30
   9   4  15 1356.38 232.807  23
   9   4 -15 1337.70 231.324  13
   9  -4 -16 830.375 215.853  19
   9  -4  16 739.373 189.766  18
   9   4 -16 533.763 174.098  30
   9   4  16 583.805 156.631  23
   9   4 -16 914.780 179.186  13
   9  -4  17 2399.97 289.024  18
   9   4 -17 2614.46 304.666  30
   9  -4 -17 2483.63 252.676  26
   9   4  17 2693.50 299.662  23
   9   4 -17 2781.59 278.103  13
   9  -4 -17 2315.03 296.276  19
   9  -4  18 388.911 140.282  18
   9   4 -18 391.451 135.254  30
   9  -4 -18 354.913 111.743  26
   9  -4  18 742.892 136.018  25
   9   4  18 432.467 126.808  23
   9   4 -18 596.791 130.145  13
   9   4 -19 4014.66 330.785  30
   9  -4  19 3320.63 296.663  18
   9   4  19 3830.36 305.669  23
   9   4 -19 3439.31 255.240  13
   9  -4  20 902.674 146.695  18
   9   4 -20 1035.80 159.793  30
   9   4  20 770.636 135.083  23
   9  -4  21 2719.50 221.108  18
   9   4 -21 2997.89 242.091  30
  10   4   0 3268.65 360.766  30
  10  -4   0 3131.29 359.762  25
  10  -4   0 3327.24 421.940  19
  10   4   1 5112.14 446.836  30
  10   4  -1 4195.74 404.703  30
  10  -4  -1 4931.12 439.653  25
  10  -4   1 4447.10 432.942  25
  10  -4  -1 6072.67 563.469  19
  10  -4   1 5368.90 527.316  19
  10  -4  -2 1834.71 308.172  19
  10  -4   2 1236.19 216.741  18
  10   4   2 1367.11 243.483  30
  10   4  -2 1636.79 252.986  30
  10  -4  -2 1530.83 256.952  25
  10  -4   2 1261.82 251.103  25
  10  -4  -3 952.948 242.547  19
  10  -4   3 865.821 188.465  18
  10   4   3 790.675 192.750  30
  10   4  -3 710.319 181.438  30
  10  -4  -3 714.633 180.422  25
  10  -4   3 736.371 192.358  25
  10  -4  -4 1095.96 264.227  19
  10  -4   4 1603.84 251.932  18
  10   4   4 862.179 196.741  30
  10   4  -4 1370.45 245.238  30
  10   4   4 1236.76 275.191  27
  10  -4  -4 1530.10 250.946  25
  10  -4   4 1567.72 281.642  25
  10  -4  -5 2303.37 345.649  19
  10  -4   5 1875.41 276.707  18
  10   4  -5 2393.14 317.849  30
  10   4   5 1710.07 322.371  27
  10  -4  -5 1625.44 249.050  25
  10  -4   5 2076.17 321.000  25
  10  -4  -6 1182.84 278.021  19
  10  -4   6 1257.26 238.782  18
  10   4  -6 1595.18 259.817  30
  10   4   6 1296.87 218.224  15
  10   4   6 1197.32 242.089  27
  10   4  -6 1719.91 301.100  27
  10  -4   6 1619.69 284.425  25
  10   4  -7 4990.52 434.703  30
  10  -4   7 4749.40 431.414  18
  10   4   7 4299.41 441.395  27
  10   4  -7 5505.88 487.887  27
  10  -4   7 5115.96 484.886  25
  10   4  -7 4532.74 433.294  13
  10  -4  -7 5065.85 506.726  19
  10  -4  -8 1168.30 266.159  19
  10  -4   8 639.806 165.758  18
  10   4  -8 783.036 188.520  30
  10   4   8 641.028 181.055  27
  10  -4   8 670.720 182.819  25
  10   4  -8 564.515 170.410  13
  10  -4  -9 953.779 231.855  19
  10  -4   9 882.079 194.085  18
  10   4  -9 859.194 184.852  30
  10   4   9 500.086 154.711  27
  10  -4   9 1047.25 230.396  25
  10   4  -9 791.784 201.101  13
  10  -4 -10 97.7562 131.580  19
  10  -4  10-39.0093 112.161  18
  10   4 -10-75.4930 101.298  30
  10   4  10 87.1479 104.909  27
  10  -4  10-98.0579 126.164  25
  10   4 -10-18.6807 101.367  13
  10  -4 -11 322.531 156.682  19
  10  -4  11 49.9905 102.132  18
  10   4 -11 99.7673 127.674  30
  10   4  11-87.0361 115.147  27
  10  -4  11 166.278 104.222  25
  10   4 -11 39.0867 103.347  13
  10  -4 -12 57.7842 111.850  19
  10  -4  12 209.557 115.266  18
  10   4 -12-150.194 110.603  30
  10   4  12 180.876 98.4035  27
  10  -4  12 128.416 114.106  25
  10   4  12 141.802 120.541  23
  10   4 -12 77.9317 97.9224  13
  10   4 -13 3217.49 334.049  30
  10   4  13 2501.84 248.676  27
  10  -4  13 2998.56 317.105  25
  10   4  13 2831.75 306.889  23
  10   4 -13 2464.80 284.049  13
  10  -4  13 2776.77 306.337  18
  10  -4 -13 3062.69 339.678  19
  10  -4  14 254.771 120.817  18
  10   4 -14 212.122 100.463  30
  10  -4  14 164.109 103.405  25
  10   4  14 222.897 101.187  23
  10   4 -14 246.006 111.337  13
  10  -4 -14-16.2486 93.3092  19
  10  -4  15 476.177 135.079  18
  10   4 -15 508.047 144.773  30
  10  -4  15 512.602 126.080  25
  10   4  15 517.279 134.682  23
  10  -4  16 1212.20 177.311  18
  10   4 -16 1292.90 184.224  30
  10  -4  16 1201.78 165.470  25
  10   4  16 1296.08 180.191  23
  10  -4  17 1344.15 171.301  18
  10   4 -17 1640.25 195.455  30
  10   4  17 1464.58 175.834  23
  11   4   0 200.916 127.641  30
  11   4   0 69.0826 109.198  27
  11  -4   0 69.9864 87.0022  25
  11   4  -1 1492.43 225.393  30
  11   4   1 1711.77 278.969  27
  11   4  -1 1852.30 297.619  27
  11  -4  -1 1333.59 212.446  25
  11  -4   1 1427.64 224.235  25
  11  -4  -2 898.690 203.677  19
  11   4  -2 791.201 167.727  30
  11   4   2 842.077 219.818  27
  11   4  -2 603.149 184.168  27
  11  -4  -2 849.755 166.547  25
  11  -4   2 979.194 195.379  25
  11  -4  -3-72.0686 143.456  19
  11   4  -3-29.7352 76.6544  30
  11   4   3 108.863 121.363  27
  11   4  -3 145.272 137.399  27
  11  -4   3 137.367 107.341  25
  11  -4  -4 461.156 174.122  19
  11   4  -4 400.681 114.702  30
  11   4   4 523.195 175.613  27
  11   4  -4 578.519 170.215  27
  11  -4   4 359.621 137.790  25
  11  -4  -5 945.538 207.682  19
  11   4  -5 562.633 140.972  30
  11   4   5 762.491 165.119  27
  11   4  -5 848.501 182.957  27
  11  -4   5 798.716 177.951  25
  11  -4  -6 1788.01 274.103  19
  11   4  -6 1897.89 237.991  30
  11   4   6 1371.81 223.858  27
  11   4  -6 1635.95 223.798  27
  11  -4   6 1519.69 235.892  25
  11  -4  -7 672.812 178.622  19
  11   4  -7 418.709 129.356  30
  11   4   7 254.709 113.764  27
  11  -4   7 613.497 163.372  25
  11  -4  -8-23.2126 91.7996  19
  11   4  -8 37.4060 75.6005  30
  11   4   8 30.2348 90.8503  27
  11  -4   8 65.6153 98.7310  25
  11  -4  -9 152.345 112.505  19
  11  -4   9 146.433 84.8515  18
  11   4  -9 129.877 102.613  30
  11   4   9 50.0249 72.2723  27
  11  -4   9 247.294 126.528  25
  11   4   9 155.639 100.879  23
  11  -4  10 733.433 137.480  18
  11   4 -10 924.878 166.605  30
  11   4  10 537.026 118.858  27
  11  -4  10 441.110 120.245  25
  11   4  10 510.235 135.298  23
  11  -4  11 381.226 104.391  18
  11   4 -11 441.185 117.010  30
  11  -4  11 339.211 108.213  25
  11   4  11 547.872 132.557  23
  11   4 -12 18.8554 68.4914  30
  11  -4  12-115.448 71.5224  25
  11   4  12-164.944 89.3734  23
   0  -5   0 33.8744 54.4411   4
   0  -5   0-25.1542 80.8982   7
   0  -5   1 12.5632 48.8161   4
   0  -5  -1 158.929 74.8862   4
   0  -5  -1-8.71918 63.4593   7
   0  -5  -2-13.4647 50.4770   4
   0  -5   2 47.3546 59.7504   4
   0  -5  -2 116.421 84.4753   7
   0  -5   2-103.023 96.7637   7
   0  -5  -3 172.839 94.3161   4
   0  -5   3 7.48866 56.2380   4
   0  -5   3-64.6820 76.6806   3
   0  -5  -3-19.5216 82.4084   7
   0  -5   3 50.1608 81.0855   7
   0  -5  -4-34.7795 57.4836   4
   0  -5   4 12.9514 46.1441   4
   0  -5   4 59.5922 84.2762   3
   0  -5  -4-31.7704 84.3606   7
   0  -5   4 14.0789 82.4961   7
   0  -5  -5 129.138 74.5704   4
   0   5  -5-12.9639 67.9538   9
   0  -5   5-50.3430 90.6608   3
   0  -5  -5 27.3229 63.5187   7
   0  -5  -6 93.2709 78.1919   4
   0   5  -6 112.810 79.1446   9
   0  -5   6-39.7390 96.1713   3
   0  -5  -6 19.6530 71.8700   7
   0   5  -7 14.0075 67.1107   9
   0  -5  -7 91.7709 70.8940   4
   0  -5   7 46.2989 89.6102   3
   0  -5  -7 146.299 92.5851   7
   0  -5  -8 86.2329 64.0117   4
   0   5  -8 44.7927 80.6514   9
   0  -5   8-19.6309 97.4214   3
   0  -5  -8-30.7844 53.4565   7
   0  -5  -9 40.4837 55.2388   4
   0   5  -9 179.105 91.3178   9
   0  -5  -9 33.7601 66.9684   7
   0  -5 -10 25.5983 93.0536   4
   0   5 -10-225.316 100.751   9
   0  -5  10 27.3179 103.520   3
   0  -5 -11 17.0031 76.7202   4
   0   5 -11 33.2639 69.8852   9
   0  -5  11 125.589 101.504   3
   0  -5 -12-148.927 102.554   4
   0  -5  12-103.500 100.944   3
   0  -5 -13 50.3802 92.8335   4
   0  -5  13-52.7323 105.016   3
   0  -5 -14 36.1671 93.6977   4
   0   5 -14 51.5535 77.4325  31
   0  -5 -14 89.8597 122.872  24
   0   5  14-210.521 117.910  22
   0  -5  14-135.915 130.801  20
   0   5 -15 155.559 94.1870  31
   0  -5 -15-119.751 111.161  24
   0  -5  15 19.1470 84.5398  20
   0  -5 -16-55.9409 132.181  24
   0   5 -16-24.9470 96.2858  31
   0  -5  16 114.670 130.237  20
   0   5 -17-123.844 130.115  31
   0  -5 -17 34.9898 106.506  24
   0   5  17-37.1462 97.4244  21
   0  -5  17-104.597 139.201  20
   0   5 -18 93.8917 108.147  31
   0  -5 -18 150.218 127.862  24
   0   5  18 64.8886 111.982  21
   0  -5  18-88.0642 122.830  20
   0   5 -19 168.409 135.395  31
   0  -5 -19-188.190 205.523  24
   0   5  19 158.955 101.131  21
   0  -5  19 149.981 132.283  20
   0   5 -20-60.9067 147.971  31
   0  -5 -20-100.720 179.732  24
   0   5  20-8.63225 100.297  21
   0  -5  20-15.4174 91.1673  20
   0   5 -21 15.2237 108.948  31
   0  -5 -21-140.909 136.408  24
   0   5  21 76.8209 115.020  21
   0  -5  21-95.2116 115.565  20
   0   5 -22-132.257 136.604  31
   0  -5 -22-153.810 170.991  24
   0   5  22-51.8381 85.1261  21
   0  -5  22 11.7486 87.3356  20
   0   5 -23 104.636 99.2643  31
   0  -5 -23 188.008 137.099  24
   0   5  23 230.812 133.224  21
   0  -5  23 131.827 126.544  20
   0   5 -24-128.344 109.916  31
   0  -5 -24 0.36131 93.2627  24
   0   5  24-25.5532 90.8809  21
   0  -5  24 33.6611 69.5924  20
   0   5 -25-3.85182 100.834  31
   0  -5 -25 50.8929 71.3413  24
   0   5  25 189.434 94.6243  21
   0  -5  25 60.5323 64.6169  20
   0   5 -26-40.5718 88.4484  31
   0  -5 -26 54.2222 78.9302  24
   0   5  26-93.1694 88.1220  21
   0   5 -27 100.310 89.7267  31
   0   5  27 38.0854 62.1902  21
   0  -5 -28 6.68530 74.2162  31
   0   5 -28 91.2056 67.5487  31
   0   5  28-111.835 62.1988  21
   0   5 -29-1.37158 48.4185  31
   0  -5 -29 77.4785 72.5045  31
   0   5  29-29.9862 49.3833  21
   0  -5 -30 37.3409 56.9880  31
   1  -5   0-69.6111 80.6429   4
  -1  -5   0 12.5237 83.5155   7
   1  -5   0-15.4479 63.3635   7
  -1  -5  -1 1682.86 230.315   7
  -1  -5   1 1754.75 234.834   7
   1  -5  -1 1848.91 236.902   7
   1  -5   1 2090.86 258.098   7
   1  -5  -1 2042.42 237.095   4
   1  -5   1 1782.13 219.654   4
   1  -5  -2 422.504 126.393   4
   1  -5   2 313.554 106.882   4
  -1  -5  -2 422.154 132.096   7
   1  -5  -2 214.524 88.8215   7
  -1  -5   2 202.496 96.9860   7
   1  -5   2 266.978 116.367   7
   1  -5   2 218.779 78.1638   3
  -1  -5  -3 13850.7 664.827   7
   1  -5  -3 12097.3 626.485   7
   1  -5   3 12152.1 614.928   3
  -1  -5   3 12772.2 633.043   7
   1  -5   3 10930.2 604.148   7
   1  -5  -3 12718.8 608.618   4
   1  -5   3 12297.0 591.559   4
   1  -5  -4 721.413 162.419   4
   1  -5   4 823.273 155.566   4
  -1  -5   4 811.608 176.066   3
  -1  -5  -4 738.609 160.584   7
   1  -5  -4 655.944 155.963   7
  -1  -5   4 407.116 109.718   7
   1  -5   4 708.592 149.837   3
  -1   5  -5 33128.3 1024.10   9
   1   5  -5 32294.4 1070.61   9
  -1  -5   5 33519.3 1217.23   3
  -1  -5  -5 30843.3 1075.99   7
   1  -5   5 32368.7 1136.82   3
   1  -5  -5 30768.6 1074.51   7
  -1  -5   5 31735.6 1077.51   7
   1  -5  -5 32996.1 1072.71   4
   1   5  -6 2211.55 265.030   9
  -1  -5   6 2487.72 326.865   3
   1  -5   6 2219.06 289.581   3
  -1  -5  -6 2189.46 274.671   7
   1  -5  -6 1968.36 251.986   7
   1  -5  -6 2138.96 257.645   4
  -1  -5  -7 161.591 80.8521   4
   1  -5  -7 125.385 94.3358   4
   1   5  -7-13.2417 65.4649   9
  -1  -5  -7 252.431 120.035   7
   1  -5  -7 27.9488 57.4361   7
   1  -5   7 326.754 119.059   3
  -1  -5  -8-46.0977 81.5014   4
   1   5  -8-21.8606 55.5106   9
   1  -5  -8 29.2360 56.7264   4
   1  -5  -8 185.968 113.583   7
   1  -5   8 42.5836 96.0431   3
   1   5  -9 9437.02 577.081   9
   1  -5   9 9492.09 649.486   3
   1  -5  -9 9659.96 583.149   7
  -1  -5  -9 9149.40 532.643   4
   1  -5  -9 9866.13 580.850   4
  -1  -5  -9 9827.52 601.639   5
  -1  -5 -10 534.384 142.275   4
   1  -5 -10 236.415 115.620   4
   1   5 -10 304.983 103.066   9
  -1  -5 -10 633.578 180.671   5
   1  -5 -10 734.163 176.908   7
   1  -5  10 644.039 178.142   3
  -1  -5 -11 29120.1 1140.17   5
  -1  -5  11 29866.1 1255.33   3
   1  -5  11 26127.1 1160.83   3
   1  -5 -11 30370.6 1124.02   7
  -1  -5 -11 29882.0 1078.41   4
   1   5 -11 31387.1 1146.93   9
   1  -5 -11 29897.0 1110.10   4
  -1  -5 -12 1944.16 271.391   4
   1  -5 -12 1690.04 263.827   4
   1   5 -12 1791.76 264.393   9
  -1  -5  12 1764.11 297.414   3
  -1  -5 -12 1392.24 243.561   5
   1  -5 -12 1241.97 221.062   7
   1  -5  12 1862.50 302.723   3
   1   5 -13 15313.2 796.107  31
   1   5 -13 15241.5 804.779   9
  -1  -5 -13 13599.9 783.169   5
  -1  -5  13 15485.0 874.086   3
   1  -5  13 13681.1 808.206   3
   1  -5 -13 13774.8 761.663   7
   1  -5 -13 15224.5 827.322  24
  -1  -5 -13 14365.1 762.888   4
   1  -5 -13 14437.0 779.906   4
   1  -5  13 13809.9 806.153  20
  -1   5 -14 6088.47 479.559  31
   1   5 -14 6912.04 544.348  31
   1   5 -14 5675.13 499.007   9
  -1  -5 -14 5709.71 509.522   5
   1  -5 -14 6311.89 518.534   7
   1  -5 -14 6323.01 543.853  24
  -1  -5 -14 6638.19 526.822   4
   1   5  14 6167.56 516.132  22
  -1  -5  14 6208.65 509.544  20
   1  -5  14 7370.44 596.545  20
  -1   5 -15 482.350 140.221  31
   1   5 -15 604.045 158.638  31
   1  -5 -15 458.977 155.412  24
   1   5  15 896.620 218.145  22
  -1  -5  15 732.970 185.210  20
   1  -5  15 802.871 231.083  20
  -1   5 -16 116.551 97.4397  31
   1   5 -16 534.395 180.403  31
   1  -5 -16 400.129 175.598  24
   1   5  16 343.113 144.803  22
   1   5  16 228.602 150.351  21
  -1  -5  16 303.545 145.357  20
   1  -5  16 383.964 161.453  20
  -1   5 -17 175.036 125.172  31
   1   5 -17 203.403 135.354  31
   1  -5 -17 351.788 167.473  24
   1   5  17 274.513 149.670  22
   1   5  17 107.166 122.386  21
  -1  -5  17 357.752 152.268  20
   1  -5  17 102.384 113.069  20
  -1   5 -18 144.615 117.001  31
   1   5 -18 328.315 175.283  31
   1  -5 -18-60.3587 142.221  24
   1   5  18 123.029 116.156  21
  -1   5  18 173.187 125.148  21
  -1  -5  18 114.197 106.267  20
   1  -5  18 235.379 137.364  20
  -1   5 -19 15799.1 858.162  31
   1   5 -19 16847.7 958.112  31
   1  -5 -19 16169.3 984.861  24
   1   5  19 17116.6 928.943  21
  -1   5  19 17300.9 931.020  21
   1  -5  19 18058.3 1005.56  20
  -1   5 -20 1844.80 294.821  31
   1   5 -20 1941.96 335.518  31
   1  -5 -20 1963.75 363.275  24
   1   5  20 2215.46 338.586  21
  -1   5  20 2117.33 324.438  21
   1  -5  20 2607.85 381.877  20
  -1   5 -21 4397.83 434.946  31
   1   5 -21 4332.81 468.517  31
   1  -5 -21 3584.69 453.147  24
   1   5  21 4194.35 443.074  21
  -1   5  21 4379.43 453.706  21
   1  -5  21 4613.98 479.912  20
  -1   5 -22 48.0143 83.9376  31
   1   5 -22 40.9161 120.847  31
   1  -5 -22-12.8351 103.943  24
   1   5  22 123.948 106.546  21
  -1   5  22 310.707 159.897  21
   1  -5  22 131.940 126.210  20
  -1   5 -23 9.50828 75.1181  31
   1   5 -23-53.5362 113.712  31
   1  -5 -23 47.8737 103.640  24
   1   5  23-11.5492 113.456  21
  -1   5  23 71.9568 103.976  21
   1  -5  23-6.93336 93.5297  20
  -1   5 -24 31.0411 86.2207  31
   1   5 -24-58.8956 99.3264  31
   1  -5 -24-108.557 113.557  24
   1   5  24 169.157 119.954  21
  -1   5  24-119.805 114.048  21
   1  -5  24 51.4339 78.5220  20
  -1   5 -25 2187.59 258.810  31
   1   5 -25 2339.42 300.992  31
   1  -5 -25 1538.70 246.215  24
   1   5  25 2126.80 286.554  21
  -1   5  25 1969.44 255.011  21
   1  -5  25 2405.13 277.337  20
  -1   5 -26 71.6483 64.2843  31
   1   5 -26 288.830 119.901  31
   1  -5 -26 343.182 123.741  24
   1   5  26 219.985 107.075  21
  -1   5  26 264.969 115.242  21
   1  -5  26 29.9947 64.9827  20
  -1   5 -27 2991.82 257.942  31
   1   5 -27 2454.13 264.273  31
   1  -5 -27 2786.76 290.433  31
   1  -5 -27 2494.32 266.619  24
   1   5  27 2676.46 267.973  21
  -1   5  27 2539.10 240.632  21
   1  -5  27 2415.38 240.046  20
   1   5 -28 336.105 106.117  31
   1  -5 -28 386.675 114.129  31
  -1  -5 -28 494.282 127.382  31
  -1   5 -28 431.028 98.5586  31
   1   5  28 376.746 103.907  21
   1  -5  28 345.128 83.9756  20
   1   5 -29 1858.32 194.145  31
   1  -5 -29 1918.73 204.360  31
  -1  -5 -29 1886.01 209.915  31
   1   5  29 2048.23 191.820  21
   1   5 -30 306.704 73.5358  31
  -1  -5 -30 211.134 70.2197  31
  -2  -5   0 1665.59 235.422   7
   2  -5   0 1637.49 244.239   7
   2  -5   0 1680.11 241.016   4
  -2  -5  -1 76908.4 1921.96   7
  -2  -5   1 85235.5 1951.87   7
   2  -5  -1 78357.0 1951.62   7
   2  -5   1 81164.7 1981.14   7
   2  -5  -1 82952.6 1948.53   4
   2  -5   1 88145.2 1984.55   4
   2  -5  -2 290.256 135.282   4
   2  -5   2 270.679 103.320   4
  -2  -5  -2 405.234 152.673   7
  -2  -5   2 323.436 156.846   7
   2  -5   2 421.765 132.077   3
  -2  -5  -3 11870.1 618.990   7
   2  -5  -3 11143.8 598.597   7
  -2  -5   3 11919.3 600.159   7
   2  -5   3 11275.2 605.607   3
   2  -5  -3 11019.1 589.922   4
   2  -5   3 10205.5 565.928   4
   2  -5  -4 869.395 184.060   4
   2   5  -4 891.977 176.884   9
   2  -5   4 666.360 150.400   4
  -2  -5  -4 652.520 160.163   7
   2  -5  -4 921.090 174.294   7
  -2  -5   4 724.532 156.821   7
   2  -5   4 932.189 186.218   3
   2   5  -5 14933.1 720.287   9
  -2  -5  -5 15720.4 737.117   7
   2  -5  -5 15823.0 728.923   7
  -2  -5   5 16588.5 729.460   7
   2  -5   5 16511.6 786.013   3
   2  -5  -5 15938.9 733.565   4
   2   5  -6 3979.39 371.185   9
  -2  -5  -6 4191.03 374.661   7
   2  -5  -6 3663.44 346.425   7
   2  -5   6 3996.45 392.891   3
   2   5  -7 83692.4 2029.90   9
  -2  -5  -7 76614.8 1983.58   5
   2  -5  -7 76488.9 1938.26   7
   2  -5   7 77477.8 2086.74   3
   2  -5  -7 82723.3 1990.42   4
   2  -5  -8 630.115 163.995   4
   2   5  -8 974.245 207.691   9
  -2  -5  -8 769.812 186.494   5
   2  -5  -8 796.710 175.295   7
   2  -5   8 895.997 211.818   3
  -2  -5  -9 26207.6 1049.99   5
   2   5  -9 26330.5 1036.77   9
   2  -5  -9 26265.4 1000.87   7
   2  -5   9 23983.9 1076.69   3
   2  -5  -9 26955.4 1025.55   4
   2   5 -10 1941.24 271.626   9
  -2  -5 -10 2025.06 289.681   5
   2  -5 -10 2143.14 275.531   7
   2  -5  10 1737.52 285.709   3
   2  -5 -10 1945.42 268.328   4
  -2  -5 -11 20872.2 961.004   5
   2  -5 -11 19802.9 878.658   7
   2  -5  11 18302.6 945.107   3
   2   5 -11 21805.2 957.040   9
   2  -5 -11 18211.3 867.914   4
   2  -5 -12 734.574 187.309   4
   2   5 -12 636.936 176.136  31
   2   5 -12 499.951 167.931   9
  -2  -5 -12 959.673 215.613   5
   2  -5 -12 510.861 149.037  24
   2  -5  12 271.013 121.433   3
   2  -5  12 957.879 225.168  20
   2   5 -13 27488.6 1102.19  31
   2  -5 -13 26175.5 1136.02  24
   2   5  13 26177.3 1129.43  22
   2   5  13 22976.3 1079.60  21
   2  -5  13 23255.9 1101.09  20
   2   5 -14 4612.45 451.077  31
   2  -5 -14 4420.78 465.204  24
   2   5  14 4504.45 465.688  22
   2   5  14 4301.03 453.508  21
   2  -5  14 4974.39 505.029  20
   2   5 -15 50815.9 1694.34  31
   2  -5 -15 51425.7 1780.11  24
   2   5  15 52881.0 1748.96  22
   2   5  15 51698.9 1741.79  21
   2   5 -16 280.372 171.788  31
   2  -5 -16 326.743 163.976  24
   2   5  16 293.716 138.288  22
   2   5  16 551.569 192.679  21
   2  -5  16 160.063 152.456  20
   2   5 -17 11196.7 759.838  31
   2  -5 -17 10957.3 795.888  24
   2   5  17 11170.3 751.767  22
   2   5  17 11677.0 768.810  21
   2  -5  17 10607.9 795.929  20
   2   5 -18 1444.56 286.239  31
   2  -5 -18 1097.94 253.077  24
   2   5  18 870.663 210.099  22
   2   5  18 1325.88 275.162  21
   2  -5  18 1199.54 275.063  20
   2   5 -19 1237.00 277.835  31
   2  -5 -19 1689.77 328.409  24
   2   5  19 2306.90 337.554  22
   2   5  19 1919.17 310.450  21
  -2   5  19 1804.90 301.977  21
   2  -5  19 1661.20 324.664  20
   2   5 -20 149.593 147.196  31
   2  -5 -20 44.7264 148.450  24
   2   5  20-52.2453 107.907  22
   2   5  20 149.713 141.306  21
  -2   5  20 64.6245 87.4618  21
   2  -5  20 79.3489 130.956  20
   2   5 -21 17350.2 947.723  31
   2  -5 -21 16150.0 952.622  24
   2   5  21 15373.1 852.814  21
  -2   5  21 17522.7 887.002  21
   2  -5  21 17121.5 951.132  20
   2   5 -22 742.740 224.045  31
   2  -5 -22 300.207 154.822  24
   2   5  22 587.630 179.301  21
  -2   5  22 717.493 178.184  21
   2  -5  22 393.467 173.846  20
   2   5 -23 26765.3 1120.89  31
   2  -5 -23 23872.3 1096.70  24
   2   5  23 22380.9 994.785  21
  -2   5  23 24205.7 984.381  21
   2  -5  23 25273.2 1083.11  20
   2   5 -24 59.5022 97.5112  31
   2  -5 -24 83.9174 132.044  24
   2   5  24 202.845 116.416  21
  -2   5  24 162.049 93.5094  21
   2  -5  24 193.851 124.311  20
   2   5 -25 11254.0 644.875  31
   2  -5 -25 10298.4 631.813  24
   2   5  25 10021.8 594.228  21
   2  -5  25 9954.73 592.816  20
   2   5 -26 2442.25 280.419  31
   2  -5 -26 2711.68 285.552  31
   2  -5 -26 2854.67 311.367  24
   2   5  26 2884.43 298.055  21
   2  -5  26 2659.95 280.678  20
   2  -5 -27 100.235 86.0642  31
   2   5 -27 208.557 99.4287  31
   2  -5 -27 235.888 111.090  24
   2   5  27 94.5571 85.6204  21
   2  -5  27-44.9370 68.3102  20
   2   5 -28 1059.84 161.084  31
   2  -5 -28 1093.73 156.053  31
  -2  -5 -28 861.201 154.884  31
   2   5  28 1065.24 158.818  21
   2  -5  28 961.606 144.643  20
   2  -5 -29 8123.90 373.915  31
  -2  -5 -29 7129.68 387.125  31
   2   5 -29 7513.63 382.911  31
   2   5  29 7740.44 378.860  21
   2  -5  29 7442.69 349.421  20
   3  -5   0-72.9116 91.0762   4
  -3  -5   0 117.324 98.8574   7
  -3  -5  -1 6447.49 440.971   7
  -3  -5   1 7177.48 456.459   7
   3  -5   1 6954.36 455.489   3
   3  -5  -1 6133.86 450.609   4
   3  -5   1 5861.78 440.845   4
   3  -5  -2 19.3448 83.4795   4
   3  -5   2 53.8401 80.8758   4
  -3  -5  -2 176.144 108.949   7
  -3  -5   2 130.791 68.9604   7
   3  -5  -2 103.218 90.0203   7
   3  -5   2 404.384 132.199   3
   3   5  -3 48958.6 1476.07   9
  -3  -5  -3 53086.3 1463.79   7
  -3  -5   3 51954.2 1403.78   7
   3  -5  -3 51796.4 1462.99   7
   3  -5   3 48304.2 1442.47   3
   3  -5  -3 49855.4 1464.75   4
   3  -5   3 51131.8 1470.86   4
   3   5  -4 3439.07 352.919   9
  -3  -5  -4 3451.33 332.484   7
   3  -5  -4 3429.41 332.216   7
  -3  -5   4 3883.42 337.689   7
   3  -5   4 3512.28 352.908   3
   3  -5  -4 3666.99 352.158   4
   3  -5   4 3788.19 356.502   4
   3   5  -5 32372.2 1155.42   9
  -3  -5  -5 31315.5 1101.73   7
   3  -5  -5 34399.3 1125.56   7
  -3  -5   5 32845.6 1069.41   7
   3  -5   5 32187.2 1165.34   3
   3  -5  -5 32652.7 1137.70   4
   3   5  -6 1203.87 219.700   9
  -3  -5  -6 1322.14 229.131   5
   3  -5  -6 1195.17 188.467   7
   3  -5   6 1274.97 233.731   3
   3  -5  -6 1186.60 210.205   4
   3   5  -7 7216.51 517.041   9
   3  -5   7 7486.41 552.899   3
  -3  -5  -7 6300.72 486.601   5
   3  -5  -7 6103.53 464.898   4
   3  -5  -8 537.280 155.503   4
   3   5  -8 369.229 141.968   9
  -3  -5  -8 278.345 120.424   5
   3  -5   8 400.519 152.984   3
  -3  -5  -9 7164.61 544.351   5
   3   5  -9 7402.25 541.486   9
   3  -5   9 7189.29 574.055   3
   3  -5  -9 7352.41 526.230   4
   3  -5 -10 365.601 139.448   4
   3   5 -10 458.657 158.754   9
  -3  -5 -10 777.839 205.546   5
   3  -5  10 730.105 202.606   3
   3   5 -11 21357.2 930.588  31
  -3  -5 -11 22523.5 1037.18   5
   3  -5 -11 20753.4 945.622  28
   3   5  11 21391.3 927.188  15
   3   5 -11 24098.5 1046.57   9
   3  -5 -11 22630.3 1030.99  24
   3  -5  11 20857.2 1025.32   3
   3   5  11 20852.7 1027.57  22
   3  -5 -11 22772.7 984.574   4
   3   5  11 23029.7 1058.89  21
   3  -5  11 22499.7 1017.22  20
   3   5 -12 170.617 121.613  31
   3  -5 -12 297.959 134.472  28
   3   5  12-35.7365 95.4841  15
   3   5 -12 153.494 126.978  14
   3  -5 -12 85.9455 107.533  24
   3   5  12 342.311 179.393  22
   3   5  12 56.0537 116.182  21
   3  -5  12-0.44961 103.654  20
   3   5 -13 15440.6 812.524  31
   3   5  13 15113.3 795.286  15
   3   5 -13 15135.0 801.696  14
   3  -5 -13 15200.6 881.216  24
   3   5  13 14165.3 862.320  22
   3   5  13 14389.2 849.760  21
   3  -5  13 15046.9 874.856  20
   3   5 -14 2094.42 312.823  31
   3   5  14 2330.04 315.863  15
   3   5 -14 2422.22 330.758  14
   3  -5 -14 2173.31 344.300  24
   3   5  14 2398.59 360.115  22
   3   5  14 2559.15 355.232  21
   3  -5  14 2362.06 366.577  20
   3   5 -15 215.214 142.876  31
   3   5  15 38.7688 92.7034  15
   3   5 -15 145.654 109.574  14
   3  -5 -15 71.0683 125.046  24
   3   5  15 67.9059 98.1920  22
   3   5  15-104.696 141.618  21
   3  -5  15 73.1782 126.779  20
   3   5 -16 316.723 154.843  31
   3  -5 -16 37.1318 118.426  24
   3   5  16 122.504 122.650  22
   3   5  16 139.292 134.848  21
   3  -5  16 14.5413 123.828  20
   3   5 -17 11092.2 743.857  31
   3  -5 -17 9937.46 768.192  24
   3   5  17 10887.3 757.047  22
   3   5  17 10973.7 733.099  21
   3  -5  17 8927.69 735.610  20
   3   5 -18 1162.15 250.493  31
   3  -5 -18 1342.37 302.308  24
   3   5  18 1435.07 296.002  22
   3   5  18 1683.45 303.023  21
   3  -5  18 1088.63 262.255  20
   3  -5 -19 14076.9 912.939  24
   3   5  19 16781.9 921.433  22
   3   5  19 15164.7 856.182  21
  -3   5  19 15982.9 841.860  21
   3  -5  19 16546.7 976.079  20
   3   5 -20 368.378 173.268  31
   3  -5 -20 183.666 148.544  24
   3   5  20 106.782 110.684  22
   3   5  20 495.424 170.306  21
  -3   5  20 450.504 160.654  21
   3  -5  20 278.185 170.077  20
   3   5 -21 9748.85 681.427  31
   3  -5 -21 9208.98 708.525  24
   3   5  21 9977.35 665.991  22
   3   5  21 9922.88 657.101  21
   3  -5  21 8245.03 649.715  20
   3   5 -22 185.458 106.620  31
   3  -5 -22-54.7746 163.807  24
   3   5  22 63.5156 99.1871  22
   3   5  22 65.1412 117.855  21
   3  -5  22 320.049 156.865  20
   3   5 -23 545.501 174.402  31
   3  -5 -23 437.737 176.605  24
   3   5  23 378.669 136.001  21
   3  -5  23 509.614 178.158  20
   3   5 -24 341.481 143.423  31
   3  -5 -24 251.493 165.319  24
   3   5  24 21.6378 99.5552  21
   3  -5  24 335.205 143.536  20
   3   5 -25 3985.42 363.925  31
   3  -5 -25 3489.69 357.960  24
   3   5  25 3479.15 333.070  21
   3  -5  25 3898.43 357.334  20
   3   5 -26 267.968 118.386  31
   3  -5 -26 78.0824 100.932  24
   3   5  26 358.235 122.075  21
   3  -5  26 152.561 99.1882  20
   3   5 -27 9819.93 495.656  31
  -3  -5 -27 9332.15 488.930  31
   3  -5 -27 9672.94 510.691  24
   3   5  27 9596.99 496.283  21
   3  -5  27 9161.20 478.363  20
   3   5 -28 254.273 89.0767  31
  -3  -5 -28 152.104 72.7702  31
   3   5  28 70.6209 63.6328  21
   3  -5  28 36.9524 56.5758  20
   3   5 -29 2628.29 206.661  31
   3   5  29 2888.55 216.998  21
   3  -5  29 2625.91 197.622  20
  -4  -5   0 12875.4 631.299   7
   4  -5   0 12382.8 674.525   4
   4   5  -1 4808.35 417.794   9
  -4  -5  -1 4657.70 373.802   7
   4  -5  -1 4274.16 391.123   4
   4  -5   1 4459.30 399.700   4
   4  -5   1 4842.66 397.468   3
   4   5  -2 2358.08 299.319   9
  -4  -5  -2 2052.18 249.503   7
   4  -5  -2 2119.52 274.536   4
   4  -5   2 2433.17 287.333   3
   4  -5   2 2459.56 297.344   4
   4   5  -3 2317.65 300.522   9
  -4  -5  -3 2465.74 278.464   7
   4  -5  -3 2059.08 269.732   4
   4  -5   3 2222.89 284.719   4
   4  -5   3 2009.62 275.243   3
   4   5  -4 2815.03 326.552   9
  -4  -5  -4 2772.64 297.186   7
   4  -5  -4 2900.13 322.279   4
   4  -5   4 2920.45 324.861   3
   4   5  -5 5191.81 449.531   9
  -4  -5  -5 6254.19 472.498   5
  -4  -5  -5 6961.70 476.550   7
   4  -5  -5 5950.11 466.233   4
   4  -5   5 5445.53 460.896   3
   4  -5  -6 433.765 140.741   4
   4   5  -6 270.792 94.6711   9
  -4  -5  -6 581.031 162.010   5
  -4  -5  -6 310.630 107.700   7
   4  -5   6 285.661 106.372   3
   4   5  -7 11518.8 695.468   9
  -4  -5  -7 11953.8 685.049   5
   4  -5   7 11669.4 718.186   3
   4  -5  -7 11920.3 674.616   4
   4  -5  -8 971.192 210.939  19
   4  -5  -8 1232.94 224.381   4
   4   5  -8 1181.28 230.750   9
  -4  -5  -8 1135.35 213.116   5
   4   5  -8 1097.71 193.109  31
   4   5   8 1208.71 220.147  15
   4   5  -8 1567.13 246.932  14
   4   5   8 1346.56 275.726  22
   4  -5   8 1622.20 278.728   3
   4  -5   8 932.224 190.782  20
   4  -5  -9 12070.9 691.461  19
   4   5   9 11768.5 684.200  15
   4   5  -9 13011.1 685.214  31
   4  -5   9 12525.0 745.763  18
   4   5  -9 11647.3 676.026  14
   4  -5  -9 13914.3 789.855  24
   4   5   9 11472.4 775.869  22
   4  -5   9 12858.3 718.496  20
   4  -5 -10 253.046 106.066  19
   4   5 -10 279.336 135.761  31
   4  -5  10 460.851 150.327  18
   4   5  10 290.473 128.059  15
   4   5 -10 322.220 143.567  14
   4  -5 -10 453.633 168.745  24
   4   5  10 173.938 140.394  22
   4  -5  10 478.146 155.718  20
   4  -5 -11 1498.94 247.521  19
   4  -5  11 932.612 239.685  18
   4   5 -11 1117.82 209.038  31
   4   5  11 922.456 200.461  15
   4   5 -11 1167.46 246.217  14
   4  -5 -11 1201.43 251.008  24
   4   5  11 1193.19 247.680  22
   4   5  11 1103.57 225.508  21
   4  -5  11 1000.32 228.396  20
   4   5 -12 1278.47 226.129  31
   4  -5  12 1392.57 250.529  18
   4   5  12 1578.98 264.845  15
   4   5 -12 1790.00 283.138  14
   4  -5 -12 1584.59 301.160  24
   4   5  12 1485.22 298.940  22
   4   5  12 1514.97 268.807  21
   4  -5  12 1546.00 269.409  20
   4   5 -13 492.531 164.093  31
   4   5  13 383.294 152.769  15
   4   5 -13 285.102 146.840  14
   4  -5 -13 275.334 161.147  24
   4   5  13 421.357 188.388  22
   4   5  13 519.542 181.634  21
   4  -5  13 561.496 192.131  20
   4   5 -14 1328.92 237.187  31
   4   5  14 1594.45 275.997  15
   4   5 -14 1667.07 279.334  14
   4  -5 -14 1650.92 327.390  24
   4   5  14 1092.45 247.853  22
   4   5  14 1381.69 268.458  21
   4  -5  14 1702.38 301.466  20
   4   5 -15 8428.50 614.324  31
   4   5  15 9577.55 670.164  15
   4   5 -15 8245.90 638.490  14
   4  -5 -15 8009.03 688.619  24
   4   5  15 7416.91 649.296  22
   4   5  15 9169.25 664.355  21
   4  -5  15 8625.24 680.967  20
   4   5 -16 286.574 135.086  31
   4   5 -16-23.5239 116.674  14
   4  -5 -16 169.875 159.606  24
   4   5  16 86.0896 130.450  22
   4   5  16-204.683 136.744  21
   4  -5  16-77.4223 141.890  20
   4   5 -17 1622.68 280.893  31
   4  -5 -17 1170.14 278.530  24
   4   5 -17 1585.83 278.928  14
   4   5  17 1121.64 242.647  22
   4   5  17 1737.50 292.715  21
   4  -5  17 1032.34 269.472  20
   4   5 -18 304.541 145.953  31
   4  -5 -18 166.955 135.507  24
   4   5 -18 274.824 164.722  14
   4   5  18 110.327 120.023  22
   4   5  18 197.585 138.109  21
   4  -5  18 551.214 214.018  20
   4   5 -19 209.581 147.578  31
   4  -5 -19 254.779 148.138  24
   4   5 -19 532.183 160.811  14
   4   5  19 517.928 176.656  22
   4   5  19 520.194 166.511  21
   4  -5  19 483.504 191.911  20
   4   5 -20 156.225 120.246  31
   4  -5 -20-37.7156 141.567  24
   4   5 -20 193.019 122.169  14
   4   5  20 50.9899 103.377  22
   4   5  20 50.3723 97.9228  21
   4  -5  20 178.338 148.345  20
   4   5 -21 1787.92 283.691  31
   4  -5 -21 2156.89 349.274  24
   4   5 -21 1699.10 264.381  14
   4   5  21 2021.13 294.690  22
   4   5  21 1779.48 274.870  21
   4  -5  21 2463.75 342.653  20
   4   5 -22 1409.21 237.004  31
   4  -5 -22 950.948 224.377  24
   4   5 -22 1417.64 222.919  14
   4   5  22 1450.59 236.504  22
   4   5  22 1551.12 258.440  21
   4  -5  22 1256.36 239.116  20
   4   5 -23 5452.18 444.064  31
   4   5 -23 5561.69 409.243  14
   4  -5 -23 5191.68 470.571  24
   4   5  23 5388.81 418.813  22
   4   5  23 4789.05 410.979  21
   4  -5  23 5870.44 470.551  20
   4   5 -24-125.470 101.786  31
   4  -5 -24 79.1486 109.209  24
   4   5  24 57.4869 79.2302  22
   4   5  24-30.1865 91.2020  21
   4  -5  24 50.2931 106.692  20
   4   5 -25 2.05433 82.1213  31
   4  -5 -25 27.4073 112.631  24
   4   5  25 23.9878 89.7926  21
   4  -5  25 21.3280 82.8147  20
   4   5 -26 898.278 156.360  31
  -4  -5 -26 707.999 132.994  31
   4  -5 -26 760.529 155.922  24
   4   5  26 979.883 161.954  21
   4  -5  26 1327.24 190.876  20
  -4  -5 -27 73.8466 62.9652  31
   4  -5 -27-82.7837 72.8338  26
   4  -5 -27 33.3272 74.8986  24
   4   5 -27 53.6689 64.9339  31
   4   5  27-61.7801 64.6872  21
   4  -5  27 120.540 67.7830  20
   4   5 -28 168.023 62.6803  31
   4   5  28 360.014 89.3020  21
   4  -5  28 314.165 77.6705  20
   5  -5   0-28.6711 101.132  18
   5   5   0 55.7241 116.411   9
   5  -5   0-43.6957 102.749   4
   5  -5   0 102.462 129.234  25
   5  -5  -1 870.924 205.278  18
   5  -5   1 470.763 161.949  18
   5  -5   1 695.386 171.902   3
   5   5   1 459.158 123.164  31
   5   5  -1 617.900 148.933  31
   5   5   1 523.868 165.584   9
   5   5  -1 694.244 186.081   9
   5  -5  -1 870.650 190.218   4
   5  -5   1 936.794 200.671   4
   5  -5  -1 594.748 181.911  25
   5  -5   1 776.064 201.614  25
   5   5   2 2160.33 298.135   9
   5   5  -2 2655.65 331.089   9
   5  -5  -2 2412.26 323.116  18
   5   5  -2 2977.57 313.145  31
   5  -5   2 2453.49 319.782  18
   5  -5  -2 2526.11 336.643  25
   5  -5   2 2464.91 330.722  25
   5   5   2 2534.61 292.678  31
   5   5   2 2647.00 368.160  22
   5  -5  -2 2406.25 308.802   4
   5  -5   2 2408.01 300.204   3
   5  -5  -3 10640.8 664.344  19
   5   5  -3 10783.2 663.991   9
   5   5   3 11515.9 627.689  31
   5   5  -3 10776.7 608.442  31
   5  -5  -3 11206.0 698.051  25
   5  -5   3 10561.9 687.184  25
   5   5   3 10291.8 741.186  22
   5  -5   3 10551.8 663.510  18
   5  -5   3 10974.1 656.633   3
   5  -5  -4 569.738 201.953  19
   5  -5   4 536.263 178.013  18
   5   5  -4 499.791 148.020  31
   5  -5  -4 582.453 168.310  25
   5   5   4 586.440 150.165  15
   5  -5   4 700.906 189.108  25
   5   5   4 557.301 170.305  22
   5  -5  -5 14108.2 781.774  19
   5   5  -5 16389.6 758.674  31
   5   5   5 14454.3 764.308  15
   5  -5  -5 15337.4 834.687  25
   5  -5   5 15054.0 840.294  25
   5  -5   5 14727.7 799.040  18
   5   5   5 13502.3 873.352  22
   5  -5  -6-72.0679 92.7187  19
   5  -5   6 13.0450 128.827  18
   5  -5  -6 54.3047 89.0351  25
   5   5   6 139.223 109.408  15
   5   5  -6-133.749 127.936  14
   5  -5   6 313.933 168.593  25
   5   5  -6 168.680 97.7634  13
   5   5  -6-28.8924 103.763  31
   5   5   6 347.113 146.318  22
   5  -5   6-39.3973 93.8907  20
   5   5  -7 654.373 151.455  31
   5  -5  -7 846.414 216.470  19
   5  -5   7 467.126 163.617  18
   5   5   7 597.087 164.179  15
   5   5  -7 584.607 158.986  14
   5  -5  -7 762.059 206.233  24
   5   5  -7 692.480 189.894  13
   5   5   7 568.601 208.139  22
   5  -5   7 494.945 153.566  20
   5  -5  -8 2778.09 352.935  19
   5  -5   8 2890.40 371.820  18
   5   5  -8 2810.85 311.375  31
[truncated: 123,509 more chars]
