# Supplementary material for: 2-(4-Bromo­phen­yl)-N-(pyrazin-2-yl)acetamide
Source: Acta Crystallogr Sect E Struct Rep Online. 2013 May 15;69(Pt 6):o891. doi: 10.1107/S1600536813012531 (PMC3685048; doi:10.1107/S1600536813012531)
Supplement: Supplementary file 2 [file e-69-0o891-Isup2.hkl]

#
# h,k,l, Fc-squared, Fo-squared, sigma(Fo-squared), status flag
#
data_I
_shelx_refln_list_code          4
_shelx_F_calc_maximum      371.39
_exptl_crystal_F_000      1168.00
_reflns_d_resolution_high  0.8079

loop_
 _space_group_symop_operation_xyz
 'x, y, z'
 '-x+1/2, -y, z+1/2'
 'x+1/2, -y+1/2, -z'
 '-x, y+1/2, -z+1/2'
 '-x, -y, -z'
 'x-1/2, y, -z-1/2'
 '-x-1/2, y-1/2, z'
 'x, -y-1/2, z-1/2'

_cell_length_a    10.6804
_cell_length_b     7.5196
_cell_length_c    29.1355
_cell_angle_alpha  90.000
_cell_angle_beta   90.000
_cell_angle_gamma  90.000

_shelx_F_squared_multiplier     1.000

loop_
 _refln_index_h
 _refln_index_k
 _refln_index_l
 _refln_F_squared_calc
 _refln_F_squared_meas
 _refln_F_squared_sigma
 _refln_observed_status
   2   0   0      15243.48      14912.82       124.43 o
   4   0   0      18991.75      19476.24       258.68 o
   6   0   0        269.56        241.67        19.92 o
   8   0   0       4482.60       4802.24       175.14 o
  10   0   0         61.02        102.13        20.87 o
  12   0   0        147.88         80.93        28.09 o
   2   1   0     137928.03     138359.98      1043.40 o
   4   1   0       1343.84       1773.89        22.26 o
   6   1   0      18868.00      19773.72       185.53 o
   8   1   0       6540.31       6190.27       128.50 o
  10   1   0       1149.28       1056.98        38.96 o
  12   1   0        165.85        297.69        35.77 o
   0   2   0      31145.86      29335.46       466.81 o
   2   2   0       3946.06       4176.27        42.24 o
   4   2   0      16551.88      16671.38       180.33 o
   6   2   0       7755.96       7452.59       124.25 o
   8   2   0       3973.70       3746.26        97.67 o
  10   2   0       3615.61       3726.66        67.12 o
  12   2   0         64.95         63.76        16.70 o
   2   3   0       4925.50       4700.97        58.14 o
   4   3   0       1004.52        897.90        30.89 o
   6   3   0       1471.71       1477.99        52.68 o
   8   3   0       3818.45       3695.18        62.50 o
  10   3   0         99.36         98.03        14.67 o
  12   3   0        182.62        196.93        22.17 o
   0   4   0        999.64        935.66        30.23 o
   2   4   0         29.40         19.97         5.56 o
   4   4   0        502.81        507.05        25.60 o
   6   4   0        240.63        208.03        17.71 o
   8   4   0          9.80         10.88         7.46 o
  10   4   0        436.95        472.46        31.84 o
   2   5   0        208.34        242.59        20.24 o
   4   5   0       1713.18       1847.00        67.30 o
   6   5   0        213.71        205.85        17.22 o
   8   5   0          0.15          3.34         8.78 o
  10   5   0          0.92         -4.23         7.24 o
   0   6   0       1043.84       1092.65        78.17 o
   2   6   0       1046.24       1055.20        43.03 o
   4   6   0        289.56        333.88        30.92 o
   6   6   0          4.71         14.20        10.70 o
   8   6   0          1.49          8.05         8.11 o
  10   6   0        189.33        191.40        28.73 o
   2   7   0       1493.55       1533.07        56.62 o
   4   7   0          0.24         -2.37         8.17 o
   6   7   0          1.80        -11.11        12.80 o
   8   7   0         58.20         43.95        22.26 o
   0   8   0       1106.33       1151.30        81.93 o
   2   8   0         46.11         41.93        10.85 o
   4   8   0        272.70        295.52        19.43 o
   6   8   0          0.64         -0.89        15.11 o
   2   9   0        853.02        850.95        34.48 o
   1   1   1       1814.51       1873.19        18.37 o
   2   1   1      38865.39      40834.45       209.45 o
   3   1   1         67.96         95.16         3.89 o
   4   1   1         28.29         18.90         2.22 o
   5   1   1          8.07         14.64         2.81 o
   6   1   1        497.32        521.91        16.43 o
   7   1   1          6.09         14.53         5.74 o
   8   1   1        100.10         78.47        10.70 o
   9   1   1        137.64        101.59         7.02 o
  10   1   1        277.67        243.83        13.38 o
  11   1   1       1074.41       1087.28        28.74 o
  12   1   1          5.38         -3.41         7.89 o
   0   2   1     102905.94      84201.27      1415.25 o
   1   2   1       3211.26       3358.09        27.48 o
   2   2   1        448.52        382.99         6.72 o
   3   2   1        374.24        427.64        10.17 o
   4   2   1       4685.69       4898.24        45.00 o
   5   2   1        226.72        218.68         8.75 o
   6   2   1        842.08        792.75        23.59 o
   7   2   1        201.90        183.66        13.37 o
   8   2   1       2459.89       2287.51        52.85 o
   9   2   1          1.60          9.62         4.73 o
  10   2   1         15.90         25.78         7.55 o
  11   2   1          1.93         15.80         5.40 o
  12   2   1         50.98         28.65        11.45 o
   1   3   1       1780.03       1950.11        29.17 o
   2   3   1      15066.70      15396.44       151.93 o
   3   3   1        618.21        576.37        13.89 o
   4   3   1          3.17         14.47         3.67 o
   5   3   1       1089.32       1220.01        23.56 o
   6   3   1       7500.33       7255.03        91.02 o
   7   3   1        104.15        127.85        12.06 o
   8   3   1       4267.42       4214.99        47.58 o
   9   3   1        187.33        220.13        11.92 o
  10   3   1        935.02        890.97        23.70 o
  11   3   1        452.26        449.86        19.20 o
  12   3   1         40.57         66.19         9.11 o
   0   4   1      15343.98      15074.40       158.91 o
   1   4   1       3898.14       4095.67        39.29 o
   2   4   1        865.33       1087.69        21.39 o
   3   4   1        177.51        204.28         9.64 o
   4   4   1       7544.81       7697.37        86.66 o
   5   4   1        994.58        975.25        25.23 o
   6   4   1       3670.01       3434.14        66.02 o
   7   4   1        152.32        139.45         7.99 o
   8   4   1       1906.02       1877.67        33.45 o
   9   4   1        466.13        516.02        18.27 o
  10   4   1        668.53        724.81        32.43 o
  11   4   1        225.56        224.43        15.76 o
   1   5   1        294.83        272.78        14.03 o
   2   5   1      12015.84      12009.35       216.60 o
   3   5   1       1013.40        954.93        32.55 o
   4   5   1        786.61        673.68        25.81 o
   5   5   1         81.50         99.39         7.50 o
   6   5   1        772.00        803.69        22.07 o
   7   5   1       2299.10       2346.49        41.97 o
   8   5   1        648.49        660.36        21.80 o
   9   5   1       1355.28       1445.10        33.01 o
  10   5   1        533.96        542.72        18.36 o
  11   5   1         50.16         55.98        12.38 o
   0   6   1       8148.00       8188.95       346.74 o
   1   6   1       1134.22       1080.84        24.05 o
   2   6   1         84.88         66.91         6.48 o
   3   6   1         10.51         22.56         8.15 o
   4   6   1       1880.39       1921.80        48.64 o
   5   6   1         75.44         99.73        16.14 o
   6   6   1        450.48        434.21        21.79 o
   7   6   1          8.67          8.87         7.76 o
   8   6   1        474.08        510.16        20.07 o
   9   6   1        489.99        522.45        21.82 o
  10   6   1        148.31        206.77        26.36 o
   1   7   1        743.20        730.33        24.93 o
   2   7   1       1759.82       1773.05        42.95 o
   3   7   1        495.86        476.27        26.58 o
   4   7   1        200.30        173.24        11.81 o
   5   7   1          0.14         -0.41         5.68 o
   6   7   1        307.07        347.81        20.17 o
   7   7   1          4.22          7.04         8.43 o
   8   7   1        357.26        418.67        29.88 o
   0   8   1        410.00        405.55        35.43 o
   1   8   1        211.98        214.46        18.19 o
   2   8   1         23.04         22.79         7.20 o
   3   8   1         65.07         69.62         9.66 o
   4   8   1        251.75        271.85        13.06 o
   5   8   1          0.45         -0.71         4.43 o
   6   8   1        139.49        140.86        15.42 o
   1   9   1         35.66         26.23         6.56 o
   2   9   1         44.38         68.83         9.46 o
   3   9   1          4.39          2.59         7.20 o
   1   0   2       1851.86       1828.85        27.60 o
   2   0   2       2376.30       2562.88        23.28 o
   3   0   2       1826.73       2114.01        27.33 o
   4   0   2       5177.83       5287.53        41.26 o
   5   0   2      14070.02      13499.20       165.53 o
   6   0   2       8326.21       8176.25        88.59 o
   7   0   2         74.29         93.83        13.09 o
   8   0   2       4459.67       4173.87       114.27 o
   9   0   2       2693.15       2620.51        56.65 o
  10   0   2         83.07        107.49        15.00 o
  11   0   2        173.94        272.45        22.98 o
  12   0   2        468.00        312.32        32.06 o
  13   0   2        583.72        562.45        45.29 o
   1   1   2       3648.18       3881.27        26.99 o
   2   1   2      12646.77      13559.35        86.58 o
   3   1   2      18460.40      18692.01       119.78 o
   4   1   2      12313.07      12459.07        71.52 o
   5   1   2       1624.06       1734.00        20.12 o
   6   1   2        883.88        818.46        19.21 o
   7   1   2       1894.24       1929.78        40.67 o
   8   1   2        874.82        903.70        32.13 o
   9   1   2          0.96          3.71         4.37 o
  10   1   2       2282.17       2191.28        37.76 o
  11   1   2       1743.34       1888.94        44.60 o
  12   1   2         18.44         55.16        10.39 o
  13   1   2         80.19        141.91        24.02 o
   0   2   2       1011.39       1051.62        28.04 o
   1   2   2      24485.92      24858.10       239.72 o
   2   2   2       3406.53       3784.51        37.55 o
   3   2   2       4729.62       5228.49        48.93 o
   4   2   2       4559.83       4618.66        40.73 o
   5   2   2       5234.56       5332.84        48.43 o
   6   2   2       3568.28       3373.57        50.92 o
   7   2   2         64.83         58.16         8.69 o
   8   2   2       1725.06       1641.34        44.21 o
   9   2   2        166.79        186.22         9.35 o
  10   2   2        347.32        395.85        14.97 o
  11   2   2        107.28        157.02        16.93 o
  12   2   2          5.91         41.23        11.74 o
   1   3   2       2639.34       2808.23        41.64 o
   2   3   2       2005.54       1973.75        30.47 o
   3   3   2       5114.11       5087.46        51.41 o
   4   3   2         97.85         55.66         4.95 o
   5   3   2        515.65        579.48        19.13 o
   6   3   2        873.39        902.43        26.39 o
   7   3   2       3252.15       3210.84        61.42 o
   8   3   2        518.81        492.75        15.00 o
   9   3   2        578.23        629.11        20.55 o
  10   3   2         84.32         60.50         6.73 o
  11   3   2          1.31          2.64         7.52 o
  12   3   2          1.28         11.25         8.39 o
   0   4   2       5521.05       5658.42       135.08 o
   1   4   2        255.31        204.40         8.37 o
   2   4   2        798.67        802.83        17.36 o
   3   4   2         30.18         52.51         5.93 o
   4   4   2         18.13         23.62         4.72 o
   5   4   2        668.96        667.87        22.79 o
   6   4   2         43.19         28.94         6.37 o
   7   4   2          0.76         16.04         5.00 o
   8   4   2        336.20        323.23        13.97 o
   9   4   2       1045.30       1075.66        26.28 o
  10   4   2        201.25        214.66        14.96 o
  11   4   2        107.56        122.22        11.13 o
   1   5   2         41.94         41.48         5.61 o
   2   5   2         26.24         49.42         8.59 o
   3   5   2          0.27         18.95         5.82 o
   4   5   2        329.19        332.43        18.26 o
   5   5   2        356.76        368.09        14.02 o
   6   5   2        239.56        250.73        12.43 o
   7   5   2         14.30         20.38         6.93 o
   8   5   2        411.38        418.67        17.53 o
   9   5   2          1.00         17.29         6.26 o
  10   5   2          5.15         12.61         6.61 o
  11   5   2         24.80         19.50         9.43 o
   0   6   2       1760.03       1785.79        72.46 o
   1   6   2         42.30         36.71         5.48 o
   2   6   2        505.25        495.14        18.23 o
   3   6   2          0.46         -4.95         7.21 o
   4   6   2        125.56        120.87        12.37 o
   5   6   2        480.24        503.64        23.56 o
   6   6   2        331.47        339.89        19.96 o
   7   6   2          5.21          2.25         6.99 o
   8   6   2        499.80        525.52        20.91 o
   9   6   2        206.41        228.58        14.84 o
  10   6   2          7.95          9.29        24.48 o
   1   7   2         48.44         47.88         8.08 o
   2   7   2        966.34        958.48        34.28 o
   3   7   2        466.95        466.78        26.32 o
   4   7   2        197.27        198.86        13.74 o
   5   7   2         16.57          8.66         5.58 o
   6   7   2        464.78        487.24        23.68 o
   7   7   2        317.16        328.71        21.09 o
   8   7   2         62.78         71.28        11.12 o
   0   8   2        919.79        871.77        50.51 o
   1   8   2        525.19        455.06        26.09 o
   2   8   2         34.59         17.71         5.86 o
   3   8   2         29.52         21.58         7.04 o
   4   8   2        362.99        368.77        15.01 o
   5   8   2        122.81        119.63         8.21 o
   6   8   2        150.79        169.98        13.05 o
   1   9   2        211.77        226.70        14.45 o
   2   9   2         79.27         71.94         9.77 o
   3   9   2        286.79        307.49        19.90 o
   1   1   3       2156.86       2213.72        22.83 o
   2   1   3        777.58        645.77         8.28 o
   3   1   3       3375.93       3451.64        36.36 o
   4   1   3       6151.93       6559.82        51.21 o
   5   1   3        121.05        142.13         5.97 o
   6   1   3        565.54        692.99        17.54 o
   7   1   3       2352.31       2477.84        43.68 o
   8   1   3         13.78         18.61         7.87 o
   9   1   3        267.80        262.15        11.79 o
  10   1   3       1007.11       1022.66        25.50 o
  11   1   3        173.87        161.24        14.59 o
  12   1   3         24.88         11.24         9.11 o
  13   1   3          0.30          9.46        11.70 o
   0   2   3       8864.44       9295.32        68.86 o
   1   2   3       1176.30       1113.25        15.72 o
   2   2   3       3815.73       4247.53        34.40 o
   3   2   3       2294.81       2405.69        20.42 o
   4   2   3       1356.53       1360.73        19.80 o
   5   2   3       8485.04       8974.50        69.26 o
   6   2   3       1448.18       1529.99        30.37 o
   7   2   3        604.82        592.50        25.17 o
   8   2   3        953.04        841.00        31.38 o
   9   2   3        983.04       1055.51        21.90 o
  10   2   3        150.41        132.60         9.20 o
  11   2   3        107.28        155.24        11.41 o
  12   2   3        156.53        172.69        13.96 o
   1   3   3       7093.38       7208.40        69.61 o
   2   3   3       3244.43       3512.23        38.84 o
   3   3   3      29868.36      30683.42       200.94 o
   4   3   3        467.09        412.90        13.95 o
   5   3   3       1052.48       1174.46        25.52 o
   6   3   3        365.47        336.91        16.31 o
   7   3   3        714.00        749.66        37.13 o
   8   3   3        426.88        414.34        13.60 o
   9   3   3        307.72        276.99        14.78 o
  10   3   3        236.79        235.33        12.49 o
  11   3   3        141.37        185.28        13.94 o
  12   3   3          6.36          5.90        10.18 o
   0   4   3       6238.63       6630.46        76.43 o
   1   4   3       9350.96       9339.14        75.26 o
   2   4   3        181.17        169.87        10.17 o
   3   4   3       4884.95       5271.44        79.66 o
   4   4   3        659.54        743.57        22.76 o
   5   4   3       9952.08      10188.09       116.30 o
   6   4   3        780.46        712.23        24.91 o
   7   4   3       1390.96       1352.71        27.39 o
   8   4   3        904.98        905.05        25.56 o
   9   4   3        475.65        533.61        18.59 o
  10   4   3        101.15        115.42        11.54 o
  11   4   3          1.43          7.63         7.07 o
   1   5   3       1898.68       1812.63        36.44 o
   2   5   3       1650.73       1641.20        35.52 o
   3   5   3       7581.73       7415.14        85.70 o
   4   5   3        336.66        324.41        18.36 o
   5   5   3       1515.74       1582.80        32.36 o
   6   5   3        496.98        509.73        19.01 o
   7   5   3       2967.33       2866.28        49.69 o
   8   5   3        571.95        568.92        20.31 o
   9   5   3         97.04         72.83         7.74 o
  10   5   3        180.42        165.41        13.09 o
  11   5   3        392.98        428.81        41.02 o
   0   6   3       3096.08       2977.55        65.68 o
   1   6   3       2182.25       1919.57        37.74 o
   2   6   3        295.31        276.50        16.04 o
   3   6   3        731.22        763.49        29.43 o
   4   6   3         47.10         56.35         7.63 o
   5   6   3       4448.00       4482.19        67.89 o
   6   6   3        128.38        120.70        16.13 o
   7   6   3         24.26         23.33        10.44 o
   8   6   3         23.14         36.79         8.71 o
   9   6   3        339.51        366.72        18.37 o
  10   6   3          4.76         -9.71        10.52 o
   1   7   3        640.21        614.55        24.75 o
   2   7   3         51.31         44.40        14.26 o
   3   7   3       1427.75       1435.28        46.91 o
   4   7   3        151.63        166.37        13.59 o
   5   7   3         11.57         18.38         6.14 o
   6   7   3         21.98         26.02         7.88 o
   7   7   3        511.12        556.80        26.43 o
   8   7   3         27.61         33.72         7.79 o
   0   8   3         85.60         85.14        17.27 o
   1   8   3        281.87        255.51        19.94 o
   2   8   3        137.84        140.97        13.18 o
   3   8   3         88.13         84.08        10.94 o
   4   8   3          7.37         12.69         6.34 o
   5   8   3        501.88        555.32        17.42 o
   6   8   3         58.52         59.78         9.65 o
   1   9   3         66.55         82.83        10.60 o
   2   9   3          0.26         12.49         5.86 o
   3   9   3         33.45         55.53        11.98 o
   0   0   4      21349.73      20824.88       316.32 o
   1   0   4      10952.75      11013.91       110.95 o
   2   0   4        355.28        308.98         8.73 o
   3   0   4      12472.45      12752.63       127.58 o
   4   0   4        185.69        207.18         8.20 o
   5   0   4      35229.79      35232.73       221.23 o
   6   0   4        312.44        357.31        20.19 o
   7   0   4       1370.79       1502.57        43.80 o
   8   0   4         17.11         34.20        12.55 o
   9   0   4       5779.04       5986.85       108.91 o
  10   0   4         95.85         73.05        13.65 o
  11   0   4       1597.43       1909.10        67.54 o
  12   0   4        441.37        508.37        38.58 o
  13   0   4        218.04        229.58        29.04 o
   1   1   4       6767.96       6690.50        54.60 o
   2   1   4       4597.01       4941.07        33.09 o
   3   1   4      56186.99      56311.75       255.83 o
   4   1   4       3408.58       3430.56        33.65 o
   5   1   4       4153.17       4578.92        47.94 o
   6   1   4        112.02        173.47        10.62 o
   7   1   4      11181.37      11245.61        98.12 o
   8   1   4        150.77        120.32        17.87 o
   9   1   4        586.14        652.30        18.23 o
  10   1   4         95.44        105.76         8.79 o
  11   1   4        323.76        360.90        20.00 o
  12   1   4          8.54         10.20         8.43 o
  13   1   4          0.36         -8.30        11.75 o
   0   2   4      29211.56      30820.47       216.83 o
   1   2   4      37105.82      36868.62       341.09 o
   2   2   4       1520.53       1614.35        18.59 o
   3   2   4       2676.42       2908.82        26.02 o
   4   2   4        161.23        205.18         8.07 o
   5   2   4      11666.13      11925.83        85.07 o
   6   2   4        483.20        497.99        15.77 o
   7   2   4       1123.08       1114.05        34.64 o
   8   2   4         19.47         31.14         5.16 o
   9   2   4        724.45        745.77        17.59 o
  10   2   4         34.57         27.88         6.38 o
  11   2   4         38.77         26.45         8.13 o
  12   2   4         24.28         31.29         7.27 o
   1   3   4       6417.61       6566.63       120.43 o
   2   3   4        548.51        679.57        14.37 o
   3   3   4       9162.19       9306.30        73.82 o
   4   3   4        487.62        498.38        15.42 o
   5   3   4        906.28        985.16        25.01 o
   6   3   4        198.44        236.68        12.52 o
   7   3   4        225.07        180.26        26.78 o
   8   3   4        741.16        723.03        18.37 o
   9   3   4       1390.97       1271.31        32.59 o
  10   3   4        122.56        118.03         9.23 o
  11   3   4        630.89        657.47        22.84 o
  12   3   4         86.94         91.61        12.56 o
   0   4   4        125.68        146.19        10.02 o
   1   4   4        289.25        257.88        10.52 o
   2   4   4        701.22        773.41        21.59 o
   3   4   4       1555.90       1623.22        35.36 o
   4   4   4        805.84        810.83        26.99 o
   5   4   4       1558.73       1426.57        41.20 o
   6   4   4        109.85        105.53        11.04 o
   7   4   4         18.23         18.59         4.99 o
   8   4   4        139.34        133.22        11.51 o
   9   4   4         94.91         97.12         8.61 o
  10   4   4        200.58        195.97        13.66 o
  11   4   4         45.22         66.44         9.66 o
   1   5   4         97.82        100.79         8.17 o
   2   5   4        102.81        118.08         9.29 o
   3   5   4        473.18        525.88        19.03 o
   4   5   4        425.56        416.11        23.14 o
   5   5   4         94.94         84.09         9.35 o
   6   5   4        131.49        125.26         9.80 o
   7   5   4        651.43        643.28        23.23 o
   8   5   4        137.83        132.22        10.47 o
   9   5   4        229.80        231.26        12.48 o
  10   5   4          1.04         -1.30         7.31 o
  11   5   4         19.94         25.13        13.72 o
   0   6   4         22.14         18.61         7.58 o
   1   6   4         81.49         85.44         6.73 o
   2   6   4          2.44          5.06         7.86 o
   3   6   4        946.44        965.87        33.05 o
   4   6   4          4.99         16.33         6.24 o
   5   6   4         44.41         49.12         9.63 o
   6   6   4         16.99         15.10         5.95 o
   7   6   4       1086.12       1092.69        38.23 o
   8   6   4          3.42         -0.04         7.02 o
   9   6   4          0.59         -1.98         5.74 o
   1   7   4        195.19        190.38        14.45 o
   2   7   4          4.29         -1.73         7.70 o
   3   7   4        701.60        702.95        29.70 o
   4   7   4         21.26         21.92         8.12 o
   5   7   4        474.18        483.41        19.85 o
   6   7   4        164.55        163.05        13.75 o
   7   7   4         91.44        103.97        12.96 o
   8   7   4         50.70         45.62         8.43 o
   0   8   4          0.10         18.86        10.77 o
   1   8   4        629.52        631.90        30.83 o
   2   8   4         46.04         33.83         8.54 o
   3   8   4        113.52        132.34        14.51 o
   4   8   4        204.75        190.32        12.01 o
   5   8   4        979.05        973.93        24.39 o
   6   8   4        100.41         92.93         9.74 o
   1   9   4        192.25        207.11        12.08 o
   2   9   4         95.46         98.47        18.50 o
   1   1   5        763.78        781.64         9.92 o
   2   1   5          6.69         13.92         2.51 o
   3   1   5        178.18        153.46         5.53 o
   4   1   5        886.56        859.78        13.94 o
   5   1   5       5801.71       6488.96        85.53 o
   6   1   5          0.59         13.03         4.71 o
   7   1   5       3134.82       3175.49        53.06 o
   8   1   5          9.86         17.93         9.22 o
   9   1   5       1985.16       1942.59        32.22 o
  10   1   5         26.80         22.34         6.80 o
  11   1   5          1.25          5.43         7.82 o
  12   1   5         44.27         47.54        13.08 o
   0   2   5      24380.98      24141.09       233.08 o
   1   2   5      13648.55      14379.76       163.57 o
   2   2   5       2584.32       2876.87        29.52 o
   3   2   5         29.30         48.17         3.55 o
   4   2   5        599.51        593.39        14.45 o
   5   2   5       4183.07       4200.49        40.92 o
   6   2   5       1298.15       1336.99        26.29 o
   7   2   5          3.35          4.32         5.64 o
   8   2   5        487.60        438.19        13.20 o
   9   2   5       1009.48        978.50        20.90 o
  10   2   5        310.27        338.13        16.66 o
  11   2   5        405.84        431.79        19.09 o
  12   2   5          9.66         11.85         6.47 o
   1   3   5       2300.02       2387.47        38.18 o
   3   3   5      14828.39      15497.69       206.51 o
   4   3   5       6976.74       7234.76        74.88 o
   5   3   5        798.61        862.69        21.34 o
   6   3   5         21.95         12.00         4.73 o
   7   3   5       2196.09       2145.63        63.87 o
   8   3   5        686.17        688.56        18.06 o
   9   3   5        234.26        258.90        15.00 o
  10   3   5         89.25        106.56         9.09 o
  11   3   5        982.02       1079.99        26.89 o
  12   3   5        154.48        162.33        15.73 o
   0   4   5       2090.85       1973.27        92.13 o
   1   4   5      12893.74      13210.70       216.97 o
   2   4   5       3644.77       3845.07        51.23 o
   3   4   5       2146.62       2211.35        36.47 o
   4   4   5         90.81         74.61         8.88 o
   5   4   5       3314.52       3101.69        70.69 o
   6   4   5        986.28        961.00        28.98 o
   7   4   5        530.62        521.65        16.38 o
   8   4   5        342.40        349.73        17.11 o
   9   4   5        741.66        744.27        24.51 o
  10   4   5        255.74        290.96        17.87 o
  11   4   5         73.77        112.97        11.14 o
   1   5   5       4591.18       4702.66        56.26 o
   2   5   5       2373.43       2324.53        44.01 o
   3   5   5       4949.34       4768.07        67.02 o
   4   5   5        893.61        876.31        38.40 o
   5   5   5       2090.59       2173.03        44.40 o
   6   5   5       1365.31       1341.79        29.79 o
   7   5   5       1121.37       1056.75        28.60 o
   8   5   5         85.65        103.25        10.05 o
   9   5   5         30.73         26.63         7.12 o
  10   5   5         17.93         27.67         7.85 o
   0   6   5       2325.17       2157.66        77.67 o
   1   6   5       2277.39       2198.22        44.92 o
   2   6   5        212.63        169.92        14.07 o
   3   6   5       1227.58       1299.71        43.09 o
   4   6   5       2905.29       3012.63        52.99 o
   5   6   5       2509.35       2422.14        51.89 o
   6   6   5        132.35        139.88        12.29 o
   7   6   5         35.24         42.33         7.77 o
   8   6   5        132.60        144.99        12.45 o
   9   6   5        590.38        655.85        23.82 o
   1   7   5        690.02        729.60        32.74 o
   2   7   5        381.45        386.03        21.88 o
   3   7   5       1829.59       1758.68        47.17 o
   4   7   5         14.41          9.11         6.40 o
   5   7   5          8.39         14.61         5.99 o
   6   7   5       1398.12       1449.70        37.65 o
   7   7   5       1178.28       1253.71        39.24 o
   8   7   5         15.49         32.89         7.62 o
   0   8   5         75.95         54.56        36.85 o
   1   8   5       1086.75       1092.10        35.47 o
   2   8   5         62.59         59.73        10.30 o
   3   8   5         21.17         30.31         8.05 o
   4   8   5        299.56        334.60        16.64 o
   5   8   5        302.49        341.27        14.54 o
   6   8   5          8.53         14.62         7.60 o
   1   9   5        119.92        129.71        11.64 o
   2   9   5         40.20         56.26         8.33 o
   0   0   6      11610.03      12716.32       178.50 o
   1   0   6      17607.27      17905.95       261.50 o
   2   0   6        969.55       1226.38        23.83 o
   3   0   6       9099.01       9703.19       100.68 o
   4   0   6      19055.10      19295.13       200.28 o
   5   0   6       6102.49       5962.03        65.49 o
   6   0   6       4815.13       4745.38       122.37 o
   7   0   6         45.66         58.29         9.43 o
   8   0   6       1242.08       1025.70        57.59 o
   9   0   6        302.50        248.96        24.66 o
  10   0   6        917.01        988.16        42.38 o
  11   0   6        598.66        673.40        47.98 o
  12   0   6         28.81         -3.08        13.72 o
  13   0   6        328.63        308.99        32.06 o
   1   1   6       1313.00       1466.03        25.65 o
   2   1   6      20351.15      20617.13       102.27 o
   3   1   6       8024.10       7660.15        83.98 o
   4   1   6        777.53        698.52        14.62 o
   5   1   6       3122.94       3462.05        37.16 o
   6   1   6       5051.51       5104.00        52.58 o
   7   1   6       2087.11       1905.35        40.37 o
   8   1   6       2472.35       2580.59        60.23 o
   9   1   6        341.41        417.43        15.40 o
  10   1   6        121.70         95.38         9.98 o
  11   1   6       1329.46       1293.03        40.61 o
  12   1   6        469.76        568.61        27.32 o
   0   2   6      55267.28      50369.98       691.92 o
   1   2   6       8937.77       9202.92       120.31 o
   2   2   6       5333.13       5448.15        60.34 o
   3   2   6        287.75        352.16         9.03 o
   4   2   6       4165.92       3966.26        40.71 o
   5   2   6       3916.96       3929.73        44.44 o
   6   2   6        926.23        906.96        23.38 o
   7   2   6        101.90        110.45        11.62 o
   8   2   6       1230.86       1254.33        28.42 o
   9   2   6        789.26        763.84        19.34 o
  10   2   6       1796.94       1949.77        41.65 o
  11   2   6         37.14         44.34         7.66 o
  12   2   6          0.26          4.17         8.68 o
   1   3   6       1178.51       1320.83        22.16 o
   2   3   6      11743.84      11946.35       135.97 o
   3   3   6       4628.46       4622.02        71.76 o
   4   3   6       1628.65       1664.90        29.57 o
   5   3   6          3.83          9.77         3.96 o
   6   3   6       3227.19       3310.42        48.93 o
   7   3   6        636.83        605.53        33.55 o
   8   3   6       2090.30       2060.79        32.56 o
   9   3   6        193.57        202.09        13.62 o
  10   3   6          0.79          0.23         5.73 o
  11   3   6         94.22         87.74         8.45 o
  12   3   6        321.67        397.50        22.37 o
   0   4   6      12101.88      12806.81       190.33 o
   1   4   6         22.47         34.65         5.02 o
   2   4   6       4487.73       4792.49        74.39 o
   3   4   6       1562.44       1543.14        32.83 o
   4   4   6       2288.70       2355.26        54.80 o
   5   4   6        252.14        240.82        15.82 o
   6   4   6         75.07         93.15         9.02 o
   7   4   6        250.21        244.31        11.99 o
   8   4   6        375.60        339.97        18.38 o
   9   4   6        174.55        173.64        12.94 o
  10   4   6        203.18        206.05        14.13 o
  11   4   6        226.50        240.87        15.49 o
   1   5   6        274.54        319.63        16.37 o
   2   5   6        526.59        577.36        27.02 o
   3   5   6        183.18        180.00        13.99 o
   4   5   6         50.00         52.79         7.54 o
   5   5   6          6.81          8.80         6.31 o
   6   5   6       1631.04       1556.27        33.71 o
   7   5   6         18.57         15.34         6.20 o
   8   5   6         52.86         60.66         8.83 o
   9   5   6          6.94         -0.88         6.52 o
  10   5   6         48.86         37.74        10.77 o
   0   6   6       1257.83       1266.65        41.56 o
   1   6   6         11.57         13.35         6.95 o
   2   6   6        122.08        102.01        11.19 o
   3   6   6         84.23         87.85         9.43 o
   4   6   6        184.49        218.46        14.39 o
   5   6   6         47.57         45.48         7.99 o
   6   6   6         58.26         48.99         8.05 o
   7   6   6         46.76         57.81         8.49 o
   8   6   6          2.93          5.80         6.27 o
   9   6   6         47.93         45.60         7.15 o
   1   7   6         41.44         47.77         8.66 o
   2   7   6        910.64        917.83        34.07 o
   3   7   6        208.59        230.04        20.53 o
   4   7   6         66.93         91.93         9.67 o
   5   7   6         12.99          8.18         5.81 o
   6   7   6        310.79        313.97        17.80 o
   7   7   6        149.61        165.63        13.54 o
   8   7   6         39.16         37.21         7.51 o
   0   8   6        673.92        640.34        30.11 o
   1   8   6        135.59        128.02        11.22 o
   2   8   6         97.49        111.35        11.45 o
   3   8   6         44.62         50.76         9.37 o
   4   8   6        828.58        917.46        30.79 o
   5   8   6        161.39        161.06        11.67 o
   6   8   6          6.50         14.50         8.35 o
   1   9   6        241.44        263.05        15.83 o
   2   9   6        276.58        309.28        19.93 o
   1   1   7        668.75        679.93        12.10 o
   2   1   7       3143.06       3254.45        27.83 o
   3   1   7        148.72        163.05         5.42 o
   4   1   7          4.27         10.18         2.82 o
   5   1   7        934.94       1055.98        19.64 o
   6   1   7        536.86        550.66        17.10 o
   7   1   7        438.35        464.94        21.39 o
   8   1   7          1.82          1.43         6.00 o
   9   1   7        865.55        824.76        26.66 o
  10   1   7        261.36        226.77        15.69 o
  11   1   7         44.17         27.56         9.12 o
  12   1   7          1.86         -4.78         9.87 o
   0   2   7      34324.22      35678.86       967.87 o
   1   2   7        202.75        211.08         7.50 o
   2   2   7       1729.41       2011.50        22.75 o
   3   2   7       2047.51       2272.14        31.05 o
   4   2   7       7337.23       7797.71       135.46 o
   5   2   7       1012.25       1087.54        22.21 o
   6   2   7        530.26        501.53        16.67 o
   7   2   7        332.54        326.25        17.06 o
   8   2   7         65.09         94.57         9.39 o
   9   2   7         79.96        101.51         8.93 o
  10   2   7         24.94         16.58         6.26 o
  11   2   7         70.13         48.37         8.21 o
  12   2   7         44.21         61.59         7.41 o
   1   3   7        119.78        153.06         7.82 o
   2   3   7      15052.93      14605.00       246.95 o
   3   3   7       2007.05       2241.38        33.12 o
   4   3   7       1057.07       1389.30        27.32 o
   5   3   7         16.10         30.24         6.13 o
   6   3   7       3239.96       3371.07        49.97 o
   7   3   7          1.95         19.38         5.18 o
   8   3   7        520.63        550.72        16.94 o
   9   3   7        203.11        202.96        12.60 o
  10   3   7         60.28         41.83         6.74 o
  11   3   7        288.59        275.06        14.70 o
  12   3   7        461.85        551.09        22.00 o
   0   4   7      29923.83      30544.23       384.65 o
   1   4   7        125.26        126.45         8.94 o
   2   4   7        472.58        391.30        15.97 o
   3   4   7        163.68        187.75        13.14 o
   4   4   7       4135.47       4119.15        76.36 o
   5   4   7       1985.60       1986.49        52.86 o
   6   4   7       1254.17       1144.70        21.62 o
   7   4   7         41.99         34.70         5.43 o
   8   4   7        564.83        536.71        21.41 o
   9   4   7         85.11         72.87        10.09 o
  10   4   7        626.44        714.00        25.24 o
  11   4   7         65.49         69.56        12.92 o
   1   5   7         12.03         17.06         6.72 o
   2   5   7      11298.78      11605.96       223.74 o
   3   5   7        961.79        986.11        48.44 o
   4   5   7       1971.52       1719.02        50.57 o
   5   5   7         97.35         91.73         8.49 o
   6   5   7       1782.23       1787.45        41.42 o
   7   5   7        694.84        704.45        23.47 o
   8   5   7       1083.82       1113.35        33.09 o
   9   5   7        207.36        211.90        14.91 o
  10   5   7        139.35        140.04        12.23 o
   0   6   7       5879.02       5580.18       134.58 o
   1   6   7         38.45         34.79         7.53 o
   2   6   7         36.60         29.98         8.16 o
   3   6   7        148.57        163.42        12.13 o
   4   6   7       5103.50       5096.82        84.22 o
   5   6   7        672.37        683.95        25.50 o
   6   6   7        126.16        129.09        12.52 o
   7   6   7         60.88         49.18         8.00 o
   8   6   7        784.95        837.15        25.51 o
   9   6   7         12.78         22.45         5.87 o
   1   7   7         58.25         57.65         8.49 o
   2   7   7       3231.35       3184.91       121.04 o
   3   7   7        419.66        420.09        26.12 o
   4   7   7         95.01         83.48         8.92 o
   5   7   7          4.05         11.54         6.58 o
   6   7   7       1393.94       1519.96        37.55 o
   7   7   7         50.45         50.29         8.39 o
   8   7   7        192.73        224.60        16.62 o
   0   8   7        345.82        377.78        26.70 o
   1   8   7          1.07          2.46         6.01 o
   2   8   7        248.23        228.35        20.36 o
   3   8   7         26.37         31.55         8.20 o
   4   8   7        589.87        689.46        26.59 o
   5   8   7         15.81         26.57        10.34 o
   6   8   7         65.89         78.15        12.44 o
   1   9   7          0.06         -1.75         5.76 o
   2   9   7         31.94         52.65        12.31 o
   0   0   8      77306.58      65658.70      2165.41 o
   1   0   8      10275.57      10897.56       170.03 o
   2   0   8       4932.69       4587.26        90.97 o
   3   0   8       1585.56       1690.80        50.74 o
   4   0   8      13320.47      12874.73       201.60 o
   5   0   8        496.85        548.06        18.63 o
   6   0   8       4602.33       4458.12        70.86 o
   7   0   8       2362.85       2311.65        83.54 o
   8   0   8       1737.78       1618.60        73.40 o
   9   0   8        135.64        165.58        20.47 o
  10   0   8          8.77         10.94         9.45 o
  11   0   8        189.78        174.51        16.48 o
  12   0   8          1.60         -3.23        21.36 o
   1   1   8        219.47        207.14         7.85 o
   2   1   8      30378.90      28949.35       244.83 o
   3   1   8       1129.59       1385.98        18.25 o
   4   1   8       1409.04       1149.78        19.69 o
   5   1   8         27.89         32.96         5.06 o
   6   1   8       6233.52       6032.39        63.89 o
   7   1   8        738.85        755.53        27.20 o
   8   1   8        596.80        650.87        17.71 o
   9   1   8       1019.13       1008.81        29.53 o
  10   1   8        483.20        361.73        22.65 o
  11   1   8        213.87        212.17        16.52 o
  12   1   8        159.64        212.37        13.88 o
   0   2   8       5188.16       5279.18       104.79 o
   1   2   8         76.99         79.30         4.56 o
   2   2   8        990.38       1222.92        17.23 o
   3   2   8        492.54        502.69        15.60 o
   4   2   8      12550.78      12722.38       148.04 o
   5   2   8         88.17        164.36         9.10 o
   6   2   8       1573.20       1340.52        29.33 o
   7   2   8        182.59        188.51        13.87 o
   8   2   8        978.85        914.63        24.78 o
   9   2   8        183.49        210.05        13.24 o
  10   2   8        324.71        398.22        17.32 o
  11   2   8          9.35          6.08         7.45 o
  12   2   8         52.26         82.96         8.80 o
   1   3   8       1990.90       2155.60        31.75 o
   2   3   8       2998.72       2802.64        46.35 o
   3   3   8          0.56         16.26         6.08 o
   4   3   8       2615.92       2405.18        57.24 o
   5   3   8         21.99         28.82         5.44 o
   6   3   8        445.91        428.61        18.38 o
   7   3   8        191.71        166.01         9.83 o
   8   3   8        165.47        156.29         9.43 o
   9   3   8        122.27         97.27         8.84 o
  10   3   8        349.14        344.63        18.01 o
  11   3   8          1.69         13.90         6.30 o
  12   3   8        205.29        201.87        18.68 o
   0   4   8        979.50       1281.88        40.41 o
   1   4   8        485.75        496.52        17.83 o
   2   4   8         34.60         24.48         5.20 o
   3   4   8        723.81        777.92        35.98 o
   4   4   8       1485.29       1422.53        43.64 o
   5   4   8        169.72        191.29        15.49 o
   6   4   8        594.83        581.56        17.23 o
   7   4   8         38.98         33.86         6.24 o
   8   4   8         37.48         37.34         7.12 o
   9   4   8          2.57         19.66         9.14 o
  10   4   8         92.82        106.77        11.08 o
  11   4   8          2.91          4.00         6.42 o
   1   5   8         13.55          3.56         4.68 o
   2   5   8         92.87        118.24        12.17 o
   3   5   8         50.00         57.37        10.26 o
   4   5   8        183.96        178.26        10.31 o
   5   5   8        495.23        449.45        16.96 o
   6   5   8          3.65         22.81         6.13 o
   7   5   8         10.34         24.47         7.05 o
   8   5   8         31.71         30.96         7.98 o
   9   5   8          3.78         -6.94         7.22 o
  10   5   8          1.04          5.28         7.15 o
   0   6   8        232.35        271.80        28.42 o
   1   6   8          8.09          6.85         6.27 o
   2   6   8          0.05         -0.78         6.33 o
   3   6   8        104.45        100.33        11.42 o
   4   6   8         21.57         32.39         6.52 o
   5   6   8          3.33          5.01         7.22 o
   6   6   8        382.25        341.27        19.70 o
   7   6   8          3.54         11.42         6.20 o
   8   6   8        102.66        115.05        10.01 o
   9   6   8          8.22          6.49         6.12 o
   1   7   8          2.32          6.61         5.91 o
   2   7   8        775.80        823.46        34.48 o
   3   7   8         14.68          9.08         7.54 o
   4   7   8         41.45         24.20         6.35 o
   5   7   8        212.29        214.69        14.81 o
   6   7   8        386.98        423.73        19.74 o
   7   7   8         23.96         25.05         6.45 o
   8   7   8        104.98         89.49        13.40 o
   0   8   8       1086.68       1093.97        39.13 o
   1   8   8          0.53         15.42         6.72 o
   2   8   8          4.66         16.50         8.47 o
   3   8   8          3.67         -7.08         7.08 o
   4   8   8       1180.43       1185.78        34.01 o
   5   8   8          1.69          9.63         6.78 o
   6   8   8         49.18         53.65        16.77 o
   1   9   8        131.90        115.20        17.59 o
   1   1   9        529.63        499.86        15.35 o
   2   1   9       2461.39       2501.23        40.21 o
   3   1   9        168.50        183.21         7.61 o
   4   1   9       3250.49       3397.40        37.46 o
   5   1   9         56.17         39.22         5.18 o
   6   1   9        133.83        101.29         8.65 o
   7   1   9         81.92         81.12         9.85 o
   8   1   9        627.66        638.95        21.15 o
   9   1   9         74.34         66.01         9.38 o
  10   1   9         12.94          7.33         7.14 o
  11   1   9        334.40        332.24        20.52 o
  12   1   9         10.74          2.75         6.28 o
   0   2   9       6992.33       6634.41       142.41 o
   1   2   9       3481.23       3678.95        41.92 o
   2   2   9       2756.04       2809.60        41.49 o
   3   2   9        135.33        153.98         9.46 o
   4   2   9        262.33        204.26        10.00 o
   5   2   9        900.34        857.71        21.62 o
   6   2   9       1115.16       1126.09        27.45 o
   7   2   9        122.75        106.57        11.08 o
   8   2   9       1747.58       1640.92        33.59 o
   9   2   9        115.95        112.02        14.45 o
  10   2   9        371.39        397.35        17.28 o
  11   2   9          4.10         -3.41         7.12 o
  12   2   9         15.21         24.79         6.09 o
   1   3   9         99.80         67.19         6.02 o
   2   3   9       3489.26       3407.95        47.45 o
   3   3   9       2162.85       1973.21        41.68 o
   4   3   9       2454.56       2365.17        50.30 o
   5   3   9         95.03        109.15         9.18 o
   6   3   9       3239.85       3045.59        50.99 o
   7   3   9       1418.45       1436.35        28.04 o
   8   3   9       1386.06       1357.76        26.96 o
   9   3   9          5.65          2.11         4.79 o
  10   3   9         88.68         51.58         8.42 o
  11   3   9        438.96        479.10        18.75 o
  12   3   9         14.25          6.82         9.51 o
   0   4   9       1558.87       1621.00        46.74 o
   1   4   9        496.55        440.97        17.31 o
   2   4   9         66.38         60.08         7.12 o
   3   4   9       2283.08       2389.49        56.57 o
   4   4   9       4759.22       4730.97        85.95 o
   5   4   9       3048.88       2921.31        61.76 o
   6   4   9       2054.53       1894.68        37.58 o
   7   4   9        104.53         95.89         9.20 o
   8   4   9       1420.77       1319.07        36.33 o
   9   4   9        398.20        410.15        21.54 o
  10   4   9        102.99        122.10        11.55 o
  11   4   9         14.85         20.08         5.66 o
   1   5   9       1443.81       1396.51        34.84 o
   2   5   9       3875.49       3799.49        67.72 o
   3   5   9       1180.97       1063.28        39.84 o
   4   5   9       1972.01       1813.42        37.03 o
   5   5   9          1.66         -0.11         4.99 o
   6   5   9       1447.43       1409.70        35.99 o
   7   5   9        726.32        774.70        26.61 o
   8   5   9        125.27        112.82        12.43 o
   9   5   9         69.41         72.32         8.92 o
  10   5   9        623.70        602.77        25.58 o
   0   6   9       2489.82       2235.47        78.26 o
   1   6   9        342.03        332.10        19.99 o
   2   6   9        202.64        179.16        16.96 o
   3   6   9         51.10         67.72         9.54 o
   4   6   9       3351.02       3376.78        57.69 o
   5   6   9        471.77        490.50        20.21 o
   6   6   9        937.46        838.01        30.61 o
   7   6   9        177.93        141.11        13.16 o
   8   6   9        399.67        416.58        16.58 o
   9   6   9        524.43        573.58        23.01 o
   1   7   9        409.26        423.78        19.59 o
   2   7   9       1842.99       1863.55        49.07 o
   3   7   9        497.73        488.48        25.74 o
   4   7   9        133.22        109.92        12.47 o
   5   7   9        563.18        512.63        22.24 o
   6   7   9       1396.63       1417.55        35.33 o
   7   7   9         55.44         59.98         8.63 o
   8   7   9        190.89        190.92        23.82 o
   0   8   9       1899.29       2030.45        72.55 o
   1   8   9         37.29         46.81         6.72 o
   2   8   9        259.83        235.66        14.75 o
   3   8   9        487.50        497.28        25.52 o
   4   8   9        886.40        969.10        30.26 o
   5   8   9         21.91         27.54         9.81 o
   0   0  10       8544.50       9067.99       223.33 o
   1   0  10       8325.71       8124.49       113.98 o
   2   0  10       2827.51       2914.31        94.55 o
   3   0  10      10008.12      10388.98       193.83 o
   4   0  10        519.04        385.89        22.52 o
   5   0  10       9633.85       9519.38       122.02 o
   6   0  10       2190.26       2188.18        54.06 o
   7   0  10       1196.51       1133.59        47.07 o
   8   0  10       1679.40       1524.03        50.88 o
   9   0  10       1946.28       1918.94        67.98 o
  10   0  10       2298.82       2247.35        72.99 o
  11   0  10          0.68         18.75         8.98 o
  12   0  10         13.75         19.40        10.91 o
   1   1  10       8847.06       8967.17       206.93 o
   2   1  10       4721.66       4785.13        64.43 o
   3   1  10      20589.39      20382.99       291.45 o
   4   1  10       3330.11       3244.89        62.11 o
   5   1  10         91.38         83.05         7.05 o
   6   1  10       2212.39       2003.21        35.33 o
   7   1  10       2497.56       2452.77        50.39 o
   8   1  10       4290.56       4066.97        65.18 o
   9   1  10        598.04        535.95        23.40 o
  10   1  10          1.71          1.49         7.29 o
  11   1  10        748.24        803.87        25.96 o
  12   1  10        141.22        113.52        11.94 o
   0   2  10       8755.87       9519.76       157.16 o
   1   2  10       8017.59       7872.17       183.30 o
   2   2  10       2037.46       2126.48        31.62 o
   3   2  10       2164.71       2258.81        32.59 o
   4   2  10       3768.47       3728.41        46.05 o
   5   2  10      10913.84      11124.30       112.05 o
   6   2  10        940.43        830.42        23.88 o
   7   2  10          7.22         15.79         5.46 o
   8   2  10       1789.52       1683.46        36.67 o
   9   2  10       1498.49       1563.13        59.07 o
  10   2  10        593.93        620.70        21.41 o
  11   2  10         15.92         10.41         6.68 o
  12   2  10         39.95         11.23         5.62 o
   1   3  10       2539.55       2530.67        44.83 o
   2   3  10       7975.96       8613.57        88.24 o
   3   3  10       1845.75       1748.44        38.85 o
   4   3  10          2.49          9.86         4.41 o
   5   3  10        833.95        869.30        25.36 o
   6   3  10       2619.40       2560.73        51.84 o
   7   3  10       5849.71       5652.63        62.17 o
   8   3  10         66.60         40.16         6.07 o
   9   3  10        562.16        611.18        21.47 o
  10   3  10        173.76        144.28        13.08 o
  11   3  10          1.28         -0.58         6.86 o
   0   4  10      10068.76      10871.42       188.45 o
   1   4  10       2133.45       2029.08        39.58 o
   2   4  10        487.73        499.65        21.70 o
   3   4  10         42.39         54.93         9.30 o
   4   4  10       2173.74       2217.11        57.66 o
   5   4  10        454.24        426.77        23.40 o
   6   4  10         43.37         38.23         9.76 o
   7   4  10        297.97        303.61        18.22 o
   8   4  10         20.56         14.63         7.98 o
   9   4  10        413.31        411.92        21.60 o
  10   4  10          0.34         -1.31         6.62 o
  11   4  10         92.97         93.03        11.78 o
   1   5  10         70.67         72.40        11.02 o
   2   5  10        312.77        287.46        18.14 o
   3   5  10         77.69         83.55        14.41 o
   4   5  10         35.22         48.24         7.09 o
   5   5  10        728.59        704.25        22.74 o
   6   5  10        706.26        696.81        26.96 o
   7   5  10          0.12         16.63         7.26 o
   8   5  10        217.39        205.62        15.74 o
   9   5  10          8.84          7.80         5.34 o
  10   5  10         15.09         15.26         5.21 o
   0   6  10          1.25         -7.89        32.85 o
   1   6  10         37.57         39.10         9.50 o
   2   6  10         46.79         46.49         9.99 o
   3   6  10        271.54        259.37        15.94 o
   4   6  10         73.94         62.53         9.07 o
   5   6  10        447.41        433.70        19.00 o
   6   6  10         38.74         26.13         8.05 o
   7   6  10        133.90        119.20        11.98 o
   8   6  10         25.20         18.13         5.94 o
   9   6  10          8.61         14.61         7.44 o
   1   7  10         43.30         52.35         8.34 o
   2   7  10          4.40          9.78         8.06 o
   3   7  10        769.58        708.37        30.78 o
   4   7  10          2.01         -2.28         6.68 o
   5   7  10          0.54          7.55         6.92 o
   6   7  10          2.97          7.90         6.24 o
   7   7  10        298.96        292.76        17.51 o
   0   8  10         10.77         21.25         7.42 o
   1   8  10        794.61        815.40        25.11 o
   2   8  10          4.76          7.29         6.14 o
   3   8  10         64.26         44.17        11.42 o
   4   8  10         91.58         95.23        10.39 o
   5   8  10        294.06        275.90        20.13 o
   1   1  11       1053.38       1040.95        30.87 o
   2   1  11        633.09        701.94        18.43 o
   3   1  11       3495.23       3346.91        46.76 o
   4   1  11        317.18        338.04        14.32 o
   5   1  11          0.35          0.82         4.29 o
   6   1  11        389.55        387.49        16.48 o
   7   1  11         11.23         10.11         8.70 o
   8   1  11          5.40         13.37         8.77 o
   9   1  11        139.57        117.53        10.76 o
  10   1  11         51.87         58.21         8.93 o
  11   1  11        271.29        270.07        14.47 o
  12   1  11        111.69         84.38         9.39 o
   0   2  11       3689.95       3995.09       112.97 o
   1   2  11       2352.11       2262.74        38.75 o
   2   2  11       1209.58       1252.45        27.57 o
   3   2  11       3957.78       4016.21        66.77 o
   4   2  11        100.78        137.62         8.89 o
   5   2  11       2375.95       2215.12        37.41 o
   6   2  11        215.64        206.81        12.33 o
   7   2  11        733.68        692.10        25.36 o
   8   2  11        204.20        216.16        13.46 o
   9   2  11        878.94        859.92        27.27 o
  10   2  11        161.81        154.80        12.23 o
  11   2  11          0.10          1.82         6.00 o
  12   2  11          3.28          4.72         4.94 o
   1   3  11       8357.86       8659.25       121.73 o
   2   3  11         64.98         66.86         7.91 o
   3   3  11      13085.60      12773.27       133.97 o
   4   3  11        154.61        160.26        11.81 o
   5   3  11        723.35        751.96        24.13 o
   6   3  11          0.87          7.84         5.48 o
   7   3  11       1674.14       1676.74        32.31 o
   8   3  11         23.89         16.59         5.90 o
   9   3  11          1.63          7.28         5.84 o
  10   3  11         16.27         19.66         7.55 o
  11   3  11         50.43         47.55         6.89 o
   0   4  11       8329.81       8551.93       163.37 o
   1   4  11       9198.49       8925.86       144.96 o
   2   4  11         67.61         62.73         8.12 o
   3   4  11       4128.83       4044.80        79.62 o
   4   4  11        195.41        215.72        18.44 o
   5   4  11       5491.36       5139.49        68.47 o
   6   4  11        315.56        286.09        17.32 o
   7   4  11        282.27        286.59        19.07 o
   8   4  11          0.28          6.97         7.46 o
   9   4  11       1429.65       1354.55        38.38 o
  10   4  11          8.02         12.78         6.81 o
  11   4  11         33.98         62.44         8.33 o
   1   5  11       4395.09       4324.14        63.01 o
   2   5  11       2812.03       2894.61        90.32 o
   3   5  11       3677.12       3221.44        44.01 o
   4   5  11        153.17        165.76        11.23 o
   5   5  11       1880.01       1935.82        38.70 o
   6   5  11         86.96         83.88        10.14 o
   7   5  11       4971.71       4867.70        72.23 o
   8   5  11          1.19          9.72         7.19 o
   9   5  11        171.12        180.55        12.01 o
  10   5  11         51.27         77.14         7.54 o
   0   6  11        715.18        739.87        34.23 o
   1   6  11       7874.24       7754.16        99.23 o
   2   6  11          0.95         12.56         6.85 o
   3   6  11        181.77        217.99        15.01 o
   4   6  11        168.14        191.88        15.25 o
   5   6  11       1406.71       1388.28        36.84 o
   6   6  11         24.16         26.62         6.17 o
   7   6  11          5.12          2.48         6.85 o
   8   6  11         64.27         62.57         9.47 o
   9   6  11        636.30        668.66        50.01 o
   1   7  11       1293.83       1384.88        35.86 o
   2   7  11         17.89         19.07         8.49 o
   3   7  11        681.99        678.64        30.25 o
   4   7  11         12.42         17.05         7.70 o
   5   7  11          5.27          4.07         7.13 o
   6   7  11        194.68        200.66        13.01 o
   7   7  11        761.92        823.27        27.46 o
   0   8  11         35.17         49.38         8.38 o
   1   8  11        300.63        320.75        16.13 o
   2   8  11          9.21         14.75         7.19 o
   3   8  11         53.28         51.68         9.87 o
   4   8  11        113.55        112.21        10.52 o
   5   8  11        173.89        190.65        16.10 o
   0   0  12      22544.77      24391.12       439.67 o
   1   0  12      16424.82      16927.03       206.36 o
   2   0  12       8349.22       8904.17       245.11 o
   3   0  12       4561.63       4308.29        94.80 o
   4   0  12         10.82         16.64         8.10 o
   5   0  12       8833.95       8214.68       144.93 o
   6   0  12        263.41        306.28        24.56 o
   7   0  12         60.88         99.36        19.54 o
   8   0  12       2556.23       2525.47        76.65 o
   9   0  12       4768.55       4489.39        93.17 o
  10   0  12        770.32        885.05        44.94 o
  11   0  12        180.61        251.59        22.46 o
  12   0  12         88.76         76.20        10.72 o
   1   1  12      16550.95      17319.59       224.18 o
   2   1  12       3467.29       3603.12        55.41 o
   3   1  12      12212.92      11115.90       120.37 o
   4   1  12       2383.75       2529.71        38.29 o
   5   1  12       1156.26       1175.55        27.63 o
   6   1  12       1675.08       1674.70        35.02 o
   7   1  12       4787.78       4646.53        79.07 o
   8   1  12       1923.25       1955.64        42.00 o
   9   1  12        592.87        699.79        27.04 o
  10   1  12         10.85         -1.23         5.98 o
  11   1  12        975.68        930.64        25.06 o
  12   1  12          1.11         -6.90         7.17 o
   0   2  12        111.68         92.28        13.93 o
   1   2  12      14229.71      14316.34       253.51 o
   2   2  12         37.50         45.16         6.43 o
   3   2  12       5261.04       5563.55        86.83 o
   4   2  12        409.76        371.65        15.46 o
   5   2  12       3036.27       2755.02        43.62 o
   6   2  12        445.20        437.66        19.37 o
   7   2  12          7.19          8.56         4.62 o
   8   2  12        207.21        215.11        14.31 o
   9   2  12        887.01        807.66        28.49 o
  10   2  12        503.11        486.26        19.85 o
  11   2  12         29.11         43.80         8.12 o
  12   2  12          1.60         -6.61         6.61 o
   1   3  12       5271.52       5406.56        57.84 o
   2   3  12        286.93        405.00        19.17 o
   3   3  12       2043.72       1806.30        48.84 o
   4   3  12         13.96         20.68         5.43 o
   5   3  12        230.58        265.16        16.15 o
   6   3  12        184.50        204.47        12.48 o
   7   3  12       1358.95       1292.48        32.02 o
   8   3  12        178.71        188.12        12.78 o
   9   3  12          0.84         -0.60         5.53 o
  10   3  12         21.41         19.92         8.34 o
  11   3  12        208.04        179.93        11.54 o
   0   4  12        128.02        133.98        15.38 o
   1   4  12        825.90        748.92        25.08 o
   2   4  12         87.97         99.20        10.46 o
   3   4  12        304.14        307.04        21.46 o
   4   4  12         67.61         86.30        11.67 o
   5   4  12        320.60        283.76        12.80 o
   6   4  12         68.54         63.13         8.29 o
   7   4  12         33.41         23.84         9.55 o
   8   4  12         93.46         66.55        10.75 o
   9   4  12        518.19        471.16        22.44 o
  10   4  12         20.12         13.47         6.01 o
  11   4  12         10.53         -7.54         7.54 o
   1   5  12        239.76        243.16        14.47 o
   2   5  12         85.11         93.38        11.69 o
   3   5  12          3.83         16.61         6.07 o
   4   5  12        240.16        221.49        13.79 o
   5   5  12         81.08         67.77         8.43 o
   6   5  12         54.49         50.38         8.32 o
   7   5  12         30.20         34.25         9.06 o
   8   5  12         92.82         71.57        11.18 o
   9   5  12         36.48         43.49         6.73 o
  10   5  12         22.20         19.59         7.39 o
   0   6  12        901.70        841.93        42.72 o
   1   6  12         61.74         69.24        10.65 o
   2   6  12        113.36        119.07        13.83 o
   3   6  12        170.62        191.11        15.50 o
   4   6  12          0.31         -4.05         6.63 o
   5   6  12         95.63         86.29        10.33 o
   6   6  12        145.94        111.92         9.60 o
   7   6  12        104.59         97.44        12.14 o
   8   6  12         53.07         61.08         7.95 o
   9   6  12         98.76         67.64        15.85 o
   1   7  12        818.92        885.79        25.30 o
   2   7  12          0.48          0.45         8.37 o
   3   7  12        618.43        592.94        28.53 o
   4   7  12          0.09          0.81         8.28 o
   5   7  12        249.21        263.46        19.86 o
   6   7  12          0.19          8.95         7.81 o
   7   7  12          3.55          6.19         5.60 o
   0   8  12         99.03         86.92        12.29 o
   1   8  12       1269.62       1227.10        32.88 o
   2   8  12         11.39         10.32         6.72 o
   3   8  12        374.91        403.00        22.62 o
   4   8  12          3.01         11.05         6.28 o
   5   8  12        145.08        150.22        16.32 o
   1   1  13         11.40         19.59         5.10 o
   2   1  13       2426.48       2580.74        47.53 o
   3   1  13        287.75        261.74        12.80 o
   4   1  13         17.59          6.47         3.88 o
   5   1  13        717.22        725.98        23.40 o
   6   1  13        201.78        250.85        14.58 o
   7   1  13       2355.99       2205.75        38.32 o
   8   1  13        295.02        314.36        15.61 o
   9   1  13        282.40        302.79        18.23 o
  10   1  13          0.08         21.21         7.48 o
  11   1  13        147.38        132.52         9.71 o
  12   1  13          1.24          2.92         6.19 o
   0   2  13       6414.66       6308.49       125.33 o
   1   2  13       9307.31       9522.02       112.55 o
   2   2  13         11.25         23.23         5.55 o
   3   2  13         60.94         75.27         7.88 o
   4   2  13        889.04        899.78        27.14 o
   5   2  13       2337.42       2234.74        50.76 o
   6   2  13        461.86        443.01        19.86 o
   7   2  13        326.46        338.50        17.31 o
   8   2  13        577.33        564.62        22.55 o
   9   2  13        315.62        258.19        16.72 o
  10   2  13        485.66        508.22        18.64 o
  11   2  13         24.00         33.16         6.66 o
   1   3  13       2346.25       2427.53        55.93 o
   2   3  13       4279.66       4040.25       106.47 o
   3   3  13       2212.65       1943.04        52.02 o
   4   3  13        142.93        124.82        13.55 o
   5   3  13        244.09        262.94        16.49 o
   6   3  13        958.32        925.15        21.09 o
   7   3  13       1110.04        975.66        27.90 o
   8   3  13       1413.75       1496.69        34.57 o
   9   3  13        206.44        226.53        13.27 o
  10   3  13        138.26        151.25        13.06 o
  11   3  13        770.91        769.01        23.54 o
   0   4  13       8177.61       7696.52       179.06 o
   1   4  13       1165.20       1078.72        35.96 o
   2   4  13         54.04         40.00         8.03 o
   3   4  13       1421.04       1455.26        47.49 o
   4   4  13       1607.57       1456.04        48.85 o
   5   4  13       2488.41       2371.73        42.31 o
   6   4  13        323.89        310.81        20.29 o
   7   4  13        151.88        173.81        14.59 o
   8   4  13        278.37        312.69        19.66 o
   9   4  13       1189.48       1139.26        34.04 o
  10   4  13        352.86        410.77        16.59 o
   1   5  13       2106.30       2116.67        36.87 o
   2   5  13       4007.94       3694.32       121.28 o
   3   5  13       2358.59       2183.20        46.23 o
   4   5  13         63.95         60.19         9.23 o
   5   5  13          1.12          9.59         5.33 o
   6   5  13        325.55        372.37        18.32 o
   7   5  13        691.41        648.01        27.39 o
   8   5  13         79.37        114.54        12.23 o
   9   5  13        150.94        155.89        11.57 o
  10   5  13         25.12         28.94         7.75 o
   0   6  13       2156.28       2015.48        58.40 o
   1   6  13       1240.82       1278.23        34.95 o
   2   6  13         48.26         55.70        10.96 o
   3   6  13       2026.97       2013.77        49.22 o
   4   6  13        916.54        912.08        32.75 o
   5   6  13        944.25        905.97        35.13 o
   6   6  13         40.74         45.62         6.76 o
   7   6  13         46.40         48.78         8.70 o
   8   6  13          2.31          3.98         5.19 o
   1   7  13       2229.38       2331.96        43.94 o
   2   7  13        162.52        149.20        15.34 o
   3   7  13       1215.89       1223.67        40.35 o
   4   7  13          4.44          5.13         9.51 o
   5   7  13          0.78          2.68         7.43 o
   6   7  13        181.55        198.67        12.94 o
   7   7  13        108.44        110.57        13.83 o
   0   8  13          0.96          6.15         6.03 o
   1   8  13         82.98         96.85         8.35 o
   2   8  13         88.85         65.93         8.27 o
   3   8  13        267.80        292.99        16.61 o
   4   8  13         22.80         34.45         6.61 o
   0   0  14      31058.45      33674.01       586.41 o
   1   0  14      14628.92      17853.10       414.66 o
   2   0  14       2154.82       2539.65        76.34 o
   3   0  14        149.01        185.64        21.43 o
   4   0  14      15006.55      14863.16       472.77 o
   5   0  14       4560.51       4796.90       173.85 o
   6   0  14       1996.53       1943.11        82.68 o
   7   0  14        234.71        206.43        14.08 o
   8   0  14        178.58        192.98        16.70 o
   9   0  14        929.26        816.22        37.88 o
  10   0  14          6.96         11.61        10.14 o
  11   0  14         99.30         62.82        13.85 o
  12   0  14         29.97        -15.94        15.94 o
   1   1  14       2852.06       3038.36        58.93 o
   2   1  14      15101.07      14660.32       161.03 o
   3   1  14       3431.71       3430.96        84.54 o
   4   1  14         90.14         63.73         7.65 o
   5   1  14        516.11        531.25        21.94 o
   6   1  14       2804.52       2795.10        54.46 o
   7   1  14       2716.64       2362.99        33.88 o
   8   1  14        258.99        310.13        14.86 o
   9   1  14         44.70         44.83         8.41 o
  10   1  14        803.88        710.85        25.13 o
  11   1  14        235.33        181.56        10.89 o
  12   1  14        350.15        428.91        26.59 o
   0   2  14       9202.50       8678.90       193.71 o
   1   2  14        723.02        692.42        23.84 o
   2   2  14          2.02         14.59         5.50 o
   3   2  14        585.95        588.97        21.60 o
   4   2  14       5922.09       5436.21       103.16 o
   5   2  14       3002.81       2799.55        53.75 o
   6   2  14       1059.54        944.94        28.93 o
   7   2  14        133.53        147.94        10.78 o
   8   2  14        699.21        658.45        24.26 o
   9   2  14        773.38        698.12        26.10 o
  10   2  14        327.42        368.02        15.69 o
  11   2  14          0.02          7.72         5.15 o
   1   3  14        386.31        337.03        18.50 o
   2   3  14       5825.56       5400.74       151.23 o
   3   3  14        663.15        579.62        25.05 o
   4   3  14        919.15        885.83        31.99 o
   5   3  14        217.41        186.17        17.19 o
   6   3  14        242.42        240.87        13.77 o
   7   3  14        755.13        736.62        27.68 o
   8   3  14         23.29         41.71         8.96 o
   9   3  14          0.14         10.29         6.34 o
  10   3  14          0.27          5.49         6.15 o
  11   3  14        348.12        337.77        14.26 o
   0   4  14        408.91        347.40        25.85 o
   1   4  14         13.41         16.33         6.85 o
   2   4  14        219.67        193.98        15.54 o
   3   4  14        635.33        620.86        31.27 o
   4   4  14        154.38        154.46         9.49 o
   5   4  14        567.32        526.99        20.15 o
   6   4  14         22.03         14.18         5.84 o
   7   4  14          0.03          2.66         8.24 o
   8   4  14         94.45         64.12        10.39 o
   9   4  14        348.63        352.82        19.23 o
  10   4  14         12.02         25.52         6.20 o
   1   5  14        917.00        924.40        24.10 o
   2   5  14        704.17        665.59        30.49 o
   3   5  14        364.23        340.82        18.71 o
   4   5  14        231.89        216.99        15.04 o
   5   5  14          2.24          2.98         5.88 o
   6   5  14        203.06        184.20        13.07 o
   7   5  14         23.64         11.66         7.05 o
   8   5  14          0.45         13.52         6.35 o
   9   5  14         70.63         65.56         8.62 o
   0   6  14       7813.74       7704.70       162.93 o
   1   6  14        409.79        395.93        21.67 o
   2   6  14         69.56         54.01        11.08 o
   3   6  14         53.67         70.79        12.04 o
   4   6  14        386.71        381.08        21.26 o
   5   6  14         51.98         40.23        10.11 o
   6   6  14          0.37          3.67         5.22 o
   7   6  14          2.74          2.52         6.16 o
   8   6  14         99.02        103.57        10.35 o
   1   7  14          8.48         19.05         5.98 o
   2   7  14       1795.51       1735.13        48.62 o
   3   7  14        150.39        155.70        15.15 o
   4   7  14          3.79          3.36         6.89 o
   5   7  14         19.87         12.79         8.46 o
   6   7  14        376.52        367.52        16.36 o
   7   7  14          1.95         -6.28         8.50 o
   0   8  14        327.48        326.92        16.85 o
   1   8  14        129.87        131.49         9.43 o
   2   8  14         29.03         26.12         5.60 o
   3   8  14         28.49         31.53         6.72 o
   4   8  14        598.39        604.71        23.19 o
   1   1  15       2120.99       2548.77        39.99 o
   2   1  15       3429.40       3386.04        68.89 o
   3   1  15        434.58        478.98        18.05 o
   4   1  15          5.72          2.03         6.64 o
   5   1  15         64.53         50.93         8.61 o
   6   1  15        381.25        367.22        21.29 o
   7   1  15        557.59        537.69        20.58 o
   8   1  15        115.19         94.12         8.48 o
   9   1  15        807.36        779.48        27.78 o
  10   1  15        266.34        213.87        13.86 o
  11   1  15         66.58         62.37         6.86 o
   0   2  15       5635.09       6126.15        92.23 o
   1   2  15        504.83        621.88        29.83 o
   2   2  15        291.28        321.53        16.33 o
   3   2  15        255.28        281.74        15.82 o
   4   2  15       7464.64       6852.36       111.25 o
   5   2  15        163.70        166.59        13.49 o
   6   2  15       1538.62       1450.25        31.17 o
   7   2  15       1167.38       1048.97        28.85 o
   8   2  15        881.58        816.43        29.17 o
   9   2  15          2.67          7.29         8.23 o
  10   2  15         17.28         10.16         5.80 o
  11   2  15        201.70        165.14        11.67 o
   1   3  15        111.13        105.63        11.19 o
   2   3  15       9493.05       8749.34       144.15 o
   3   3  15         61.24         77.00        10.15 o
   4   3  15        407.47        339.64        20.31 o
   5   3  15         15.27          4.45         6.15 o
   6   3  15       5523.87       5118.58        70.83 o
   7   3  15        294.71        223.08        15.47 o
   8   3  15        369.10        380.37        19.96 o
   9   3  15         20.32         12.77         6.33 o
  10   3  15       1156.82       1083.70        33.44 o
  11   3  15        101.15        179.92        11.02 o
   0   4  15      17843.65      17310.21       227.79 o
   1   4  15         16.23         31.03         7.52 o
   2   4  15        764.48        666.19        29.21 o
   3   4  15         31.64         12.26        10.48 o
   4   4  15       6788.47       6166.71        86.07 o
   5   4  15        212.01        178.26        12.09 o
   6   4  15        947.89        899.89        28.73 o
   7   4  15          2.16         12.64         7.54 o
   8   4  15       1552.89       1516.69        37.65 o
   9   4  15        236.60        185.55        15.31 o
  10   4  15         53.47         73.62         9.83 o
   1   5  15         83.68         94.68        10.30 o
   2   5  15       8545.47       7549.13       127.06 o
   3   5  15          0.44         10.58         6.35 o
   4   5  15       1447.76       1246.48        36.24 o
   5   5  15         60.45         43.73         7.11 o
   6   5  15       1609.65       1580.83        39.71 o
   7   5  15        599.46        509.65        23.50 o
   8   5  15        358.43        393.51        20.60 o
   9   5  15         38.57         41.78         7.92 o
   0   6  15       1230.73       1282.07        68.77 o
   1   6  15        892.70        886.19        29.82 o
   2   6  15        291.97        259.16        20.44 o
   3   6  15         35.06         26.80        10.09 o
   4   6  15       1886.44       1848.15        51.72 o
   5   6  15         18.65         17.20         7.47 o
   6   6  15        525.38        527.23        18.97 o
   7   6  15          1.20          5.50         6.78 o
   8   6  15        325.62        336.27        16.57 o
   1   7  15         75.05         71.16         9.05 o
   2   7  15        327.16        359.46        22.20 o
   3   7  15         25.58         24.31         8.58 o
   4   7  15        393.12        389.29        20.73 o
   5   7  15          5.13          5.88         6.79 o
   6   7  15        363.20        384.88        17.74 o
   0   8  15          8.24          2.61         4.88 o
   1   8  15         75.96         62.05         6.63 o
   2   8  15         21.03         19.51         5.76 o
   3   8  15          4.26          5.63         4.95 o
   0   0  16      31214.19      33385.07       590.62 o
   1   0  16        640.39        543.27        34.89 o
   2   0  16       3752.57       4088.48       104.25 o
   3   0  16        985.47       1104.28        53.39 o
   4   0  16      13443.64      12770.85       225.87 o
   5   0  16       6266.48       6221.38       192.82 o
   6   0  16       3594.33       3459.62       120.65 o
   7   0  16        585.20        580.35        28.31 o
   8   0  16       4060.05       3791.81        85.44 o
   9   0  16        421.67        525.96        26.62 o
  10   0  16        649.86        715.81        33.27 o
  11   0  16        302.34        327.74        21.59 o
   1   1  16        558.26        771.66        27.41 o
   2   1  16      20437.08      20831.09       249.17 o
   3   1  16       1711.75       1647.19        54.58 o
   4   1  16       4447.32       4407.49        95.65 o
   5   1  16        367.25        360.55        20.92 o
   6   1  16       8603.04       7977.34       156.02 o
   7   1  16       1663.16       1785.83        41.99 o
   8   1  16       2056.93       2084.05        40.87 o
   9   1  16        311.74        309.61        19.49 o
  10   1  16        545.64        438.07        19.00 o
  11   1  16        114.23        192.10        10.74 o
   0   2  16      12403.57      12942.66       162.48 o
   1   2  16       1330.74       1297.04        32.60 o
   2   2  16       1033.71       1000.94        39.02 o
   3   2  16         19.73         13.95         5.27 o
   4   2  16       8312.80       8145.63       167.65 o
   5   2  16        582.22        610.46        25.06 o
   6   2  16       1413.35       1293.81        35.86 o
   7   2  16         34.78         33.39         7.25 o
   8   2  16       3082.59       3001.77        52.68 o
   9   2  16         22.02          5.82         7.14 o
  10   2  16        829.76        877.43        26.06 o
  11   2  16         18.76         40.73         7.53 o
   1   3  16         57.96         39.01         8.74 o
   2   3  16       3711.50       3548.15        66.39 o
   3   3  16       1203.72       1181.51        37.76 o
   4   3  16        534.98        443.17        29.25 o
   5   3  16        364.96        366.71        16.34 o
   6   3  16       2993.42       2878.01        52.68 o
   7   3  16        336.65        320.98        17.19 o
   8   3  16       1055.72       1048.41        30.28 o
   9   3  16        543.45        500.97        21.05 o
  10   3  16          1.26          8.25         6.93 o
  11   3  16        147.48        193.36        13.83 o
   0   4  16       1891.47       1837.18       103.38 o
   1   4  16        753.25        692.46        39.51 o
   2   4  16       1371.64       1151.63        39.02 o
   3   4  16        168.93        147.37        10.21 o
   4   4  16        277.28        255.45        17.18 o
   5   4  16         86.30         78.74         8.80 o
   6   4  16        236.42        214.79        14.56 o
   7   4  16         45.33         40.09         7.93 o
   8   4  16         12.72          7.65         6.68 o
   9   4  16         99.88        107.00        11.76 o
  10   4  16        178.74        182.42        12.88 o
   1   5  16         47.38         44.88         7.85 o
   2   5  16         38.79         45.65        10.50 o
   3   5  16          5.27         17.08         8.43 o
   4   5  16          8.99          5.28         9.23 o
   5   5  16          2.65          4.03         6.74 o
   6   5  16          5.45         -3.76         5.90 o
   7   5  16         19.90         16.28         5.70 o
   8   5  16        131.45        145.74        12.69 o
   9   5  16         45.56         61.16         7.96 o
   0   6  16         95.25         84.36        14.34 o
   1   6  16         12.24         12.57         6.98 o
   2   6  16          3.17         -8.80         8.80 o
   3   6  16        137.79        114.78        13.75 o
   4   6  16         32.45         36.22         9.38 o
   5   6  16         27.76         31.20         8.94 o
   6   6  16         69.08         77.11         8.56 o
   7   6  16          9.00         12.01         5.66 o
   8   6  16         82.54        102.13        17.52 o
   1   7  16         29.29         26.27         6.18 o
   2   7  16         14.39         25.84         8.57 o
   3   7  16         46.15         47.54         9.19 o
   4   7  16         80.74         54.19         8.27 o
   5   7  16          0.24         -3.27         4.95 o
   6   7  16        117.65        120.63        23.70 o
   0   8  16         23.24         35.36         7.78 o
   1   8  16         40.94         22.24         5.03 o
   2   8  16         33.27         31.89         5.19 o
   3   8  16         58.08         60.99         7.68 o
   1   1  17          4.02         -2.17         6.37 o
   2   1  17       1395.49       1483.48        39.74 o
   3   1  17        771.88        776.44        26.77 o
   4   1  17       1895.27       1923.29        48.64 o
   5   1  17        998.94        991.94        39.05 o
   6   1  17         49.38         33.49         5.51 o
   7   1  17       1296.02       1324.18        30.85 o
   8   1  17        670.28        635.95        24.02 o
   9   1  17         86.07         88.29        10.34 o
  10   1  17         29.29         23.65         7.02 o
  11   1  17         18.86         24.97         5.63 o
   0   2  17       6092.94       6438.41       110.61 o
   1   2  17       3946.13       4005.75        66.87 o
   2   2  17        687.51        664.66        24.36 o
   3   2  17        153.40        132.05        10.48 o
   4   2  17       1100.16       1063.72        35.88 o
   5   2  17       1586.57       1555.13        45.04 o
   6   2  17        288.99        271.18        14.83 o
   7   2  17        744.04        776.86        25.03 o
   8   2  17       1128.25       1089.47        30.82 o
   9   2  17        132.29        152.17        18.00 o
  10   2  17        667.19        709.73        22.54 o
  11   2  17         35.90         39.18         7.02 o
   1   3  17        913.33        812.46        34.65 o
   2   3  17       6723.82       5722.43       136.52 o
   3   3  17       5356.38       4964.15       124.89 o
   4   3  17        259.07        207.86        18.91 o
   5   3  17        488.61        451.73        19.78 o
   6   3  17       1991.49       1891.05        39.14 o
   7   3  17        473.21        498.76        19.93 o
   8   3  17        594.81        606.98        22.82 o
   9   3  17          2.06          6.26         7.03 o
  10   3  17         37.30         19.88         6.76 o
   0   4  17       3414.93       3172.72       363.97 o
   1   4  17       1871.97       1651.35        47.26 o
   2   4  17          4.54         16.20         5.82 o
   3   4  17          6.12          9.86         6.67 o
   4   4  17       3320.16       3102.59        69.68 o
   5   4  17       2297.96       2147.45        42.16 o
   6   4  17        271.33        221.44        14.55 o
   7   4  17        147.79        143.02         9.94 o
   8   4  17        719.74        706.12        22.65 o
   9   4  17        293.53        373.37        16.99 o
  10   4  17        215.44        216.01        15.17 o
   1   5  17         29.08         31.02         7.42 o
   2   5  17       1660.52       1626.88        50.53 o
   3   5  17       1696.06       1522.81        53.41 o
   4   5  17        245.64        206.03        17.65 o
   5   5  17         83.72         69.61         9.51 o
   6   5  17        818.55        799.49        25.08 o
   7   5  17       1314.15       1332.55        32.36 o
   8   5  17        249.55        248.58        15.20 o
   9   5  17          5.85         11.34         9.50 o
   0   6  17       1273.20       1277.29        47.69 o
   1   6  17        469.83        426.20        21.03 o
   2   6  17        296.67        232.31        19.01 o
   3   6  17         98.65         87.19        12.72 o
   4   6  17        767.01        746.95        31.70 o
   5   6  17       1125.74       1094.76        35.89 o
   6   6  17        250.07        229.28        13.66 o
   7   6  17          7.86          8.37         5.26 o
   1   7  17        251.66        242.90        13.38 o
   2   7  17        455.06        466.17        21.44 o
   3   7  17        388.37        415.50        19.39 o
   4   7  17          5.76          2.69         4.73 o
   5   7  17         35.79         39.38         6.84 o
   6   7  17        379.89        404.28        33.31 o
   0   8  17        796.46        850.88        52.66 o
   1   8  17        408.14        414.94        18.06 o
   2   8  17        256.74        248.02        14.06 o
   0   0  18       3808.76       3817.94       203.27 o
   1   0  18       6046.36       5712.44       149.66 o
   2   0  18        817.85        766.24        44.46 o
   3   0  18       8106.57       8202.07       170.11 o
   4   0  18       1313.44       1283.92        62.29 o
   5   0  18       4243.19       3824.23       151.42 o
   6   0  18        811.88        720.74        35.24 o
   7   0  18       2868.26       2749.21        69.89 o
   8   0  18        163.92        128.87        16.54 o
   9   0  18       1011.67        994.72        39.67 o
  10   0  18        542.65        517.44        30.10 o
  11   0  18        164.39        210.71        16.61 o
   1   1  18       6197.20       6264.43       128.27 o
   2   1  18       3752.23       3748.41        74.16 o
   3   1  18      12063.43      11819.51       135.46 o
   4   1  18         42.39         36.29         9.50 o
   5   1  18       1735.35       1692.82        61.41 o
   6   1  18        728.88        652.94        21.19 o
   7   1  18       1104.46       1153.96        30.18 o
   8   1  18        143.47        127.42        10.56 o
   9   1  18          4.91         17.97         6.98 o
  10   1  18         24.44         12.07         7.08 o
  11   1  18         53.58         82.89         9.22 o
   0   2  18       2047.41       2217.86        62.97 o
   1   2  18       7196.17       7191.98        96.31 o
   2   2  18        507.68        560.83        21.11 o
   3   2  18        326.07        301.20        15.87 o
   4   2  18       2965.58       2781.81        68.16 o
   5   2  18       2651.73       2393.13        47.86 o
   6   2  18        110.51        114.49         9.77 o
   7   2  18          7.09         12.44         6.24 o
   8   2  18         16.19          3.92         7.06 o
   9   2  18        288.41        331.72        21.31 o
  10   2  18          1.12          1.54         6.13 o
  11   2  18         36.61         64.32         9.18 o
   1   3  18        330.05        316.22        23.04 o
   2   3  18        879.97        808.87        38.33 o
   3   3  18       1269.54       1117.06        42.83 o
   4   3  18          4.17          6.42         5.26 o
   5   3  18         50.97         41.69         7.18 o
   6   3  18          3.71          7.91         6.56 o
   7   3  18       1493.72       1489.65        32.02 o
   8   3  18        574.01        573.69        20.13 o
   9   3  18        301.22        366.64        18.19 o
  10   3  18        117.91        109.50         9.83 o
   0   4  18        511.37        446.55        22.86 o
   1   4  18        173.58        168.38        11.93 o
   2   4  18         17.70         20.82         8.79 o
   3   4  18          0.38         14.28         7.38 o
   4   4  18        134.33        137.80        12.95 o
   5   4  18        512.16        487.38        21.14 o
   6   4  18         70.98         46.99         6.98 o
   7   4  18        189.97        182.19        10.97 o
   8   4  18         36.47         33.65         6.81 o
   9   4  18         79.64         75.05         8.71 o
   1   5  18         17.14         21.18         7.00 o
   2   5  18        199.84        172.32        16.65 o
   3   5  18        227.26        196.72        18.29 o
   4   5  18         49.30         35.69         8.70 o
   5   5  18          7.20         -0.68         7.46 o
   6   5  18         47.15         39.78         7.31 o
   7   5  18         41.81         53.12         7.40 o
   8   5  18          0.32         -0.39         4.99 o
   0   6  18        264.51        253.76        21.38 o
   1   6  18         44.03         42.87         8.43 o
   2   6  18          6.36          4.53         8.60 o
   3   6  18        330.80        329.38        19.76 o
   4   6  18         77.51         70.94         9.65 o
   5   6  18        328.23        270.98        17.58 o
   6   6  18          2.24          2.79         4.72 o
   7   6  18         49.40         44.57         7.89 o
   1   7  18        249.58        220.84        12.06 o
   2   7  18        178.98        172.36        12.94 o
   3   7  18        428.35        418.97        18.55 o
   4   7  18         49.66         30.69         5.13 o
   5   7  18        342.03        374.69        17.61 o
   0   8  18        126.21        173.20        22.84 o
   1   8  18        778.00        766.64        45.80 o
   1   1  19       1470.74       1460.73        43.22 o
   2   1  19        306.39        357.12        22.24 o
   3   1  19        596.83        512.07        24.42 o
   4   1  19        101.47         98.03        12.94 o
   5   1  19        980.59        933.69        23.08 o
   6   1  19        444.58        438.28        18.54 o
   7   1  19          2.06          9.89         6.15 o
   8   1  19        134.74        123.67         9.57 o
   9   1  19         61.59         50.39         8.84 o
  10   1  19          3.03          4.55         6.78 o
  11   1  19         87.20         90.19        10.19 o
   0   2  19        121.67        126.38        13.12 o
   1   2  19        653.21        540.88        20.39 o
   2   2  19         28.76         27.46         6.70 o
   3   2  19       3122.45       2980.97        84.10 o
   4   2  19        418.35        405.46        25.99 o
   5   2  19       1734.88       1688.36        40.94 o
   6   2  19          0.39          1.02         5.05 o
   7   2  19        166.18        133.72        10.65 o
   8   2  19          1.01         10.48         6.13 o
   9   2  19        237.04        257.32        18.03 o
  10   2  19         14.87         24.46         4.87 o
   1   3  19       2325.31       2198.07        62.68 o
   2   3  19        412.62        395.74        25.12 o
   3   3  19       6641.40       6222.09        69.43 o
   4   3  19        247.54        230.83        15.79 o
   5   3  19         29.44         30.61         6.61 o
   6   3  19        353.10        250.48        15.12 o
   7   3  19        317.42        346.46        14.47 o
   8   3  19        354.64        381.75        17.89 o
   9   3  19          2.47          8.04         7.33 o
  10   3  19         18.80         10.62         4.88 o
   0   4  19        609.07        622.47        38.36 o
   1   4  19       4652.94       4128.27        95.24 o
   2   4  19         85.25         93.43        16.09 o
   3   4  19       1321.19       1267.95        39.79 o
   4   4  19        479.81        392.86        20.65 o
   5   4  19       3055.86       2785.10        48.06 o
   6   4  19        215.73        235.89        13.60 o
   7   4  19          0.82          2.90         4.55 o
   8   4  19         16.08          4.98         7.63 o
   9   4  19        488.62        530.51        22.87 o
   1   5  19       2705.00       2462.67        56.07 o
   2   5  19        248.63        262.53        18.57 o
   3   5  19       2552.58       2298.27        63.21 o
   4   5  19         55.27         60.31         9.72 o
   5   5  19       1145.04       1170.26        35.76 o
   6   5  19         27.42         15.46         6.06 o
   7   5  19       1383.58       1454.91        30.73 o
   8   5  19        247.99        247.34        21.50 o
   0   6  19        268.33        219.96        19.44 o
   1   6  19       1807.84       1764.19        52.40 o
   2   6  19         90.04         69.62         9.81 o
   3   6  19        998.65        973.61        33.09 o
   4   6  19        198.63        209.59        14.95 o
   5   6  19       1403.02       1438.61        38.22 o
   6   6  19         10.70         12.98         6.28 o
   7   6  19          4.75         -4.56         8.85 o
   1   7  19        492.54        504.93        20.32 o
   2   7  19          2.11          6.78         5.75 o
   3   7  19        696.81        765.31        23.47 o
   4   7  19         20.26         17.13         4.76 o
   5   7  19          2.06          9.86         7.14 o
   0   0  20       3938.99       3617.93       146.93 o
   1   0  20       3398.98       3139.16        92.94 o
   2   0  20         42.70         45.32        13.02 o
   3   0  20       6176.91       6157.06       205.82 o
   4   0  20        372.57        399.06        35.41 o
   5   0  20      10313.53      10096.15       255.44 o
   6   0  20        499.26        518.86        30.26 o
   7   0  20          5.19         22.12         8.07 o
   8   0  20         24.63         21.14        10.10 o
   9   0  20       1085.78       1037.74        38.30 o
  10   0  20        237.91        303.10        27.06 o
  11   0  20        281.50        351.52        31.22 o
   1   1  20       2220.53       2230.72        55.10 o
   2   1  20       1010.78       1003.36        37.38 o
   3   1  20       7535.88       7225.27       101.22 o
   4   1  20        124.85        120.77        14.25 o
   5   1  20        580.70        541.06        20.78 o
   6   1  20        537.99        463.68        18.84 o
   7   1  20       2874.62       2904.00        51.23 o
   8   1  20        342.53        431.18        17.63 o
   9   1  20         10.94         34.38         9.26 o
  10   1  20          9.69         18.24         5.69 o
   0   2  20         19.58         -3.96        13.82 o
   1   2  20       5978.54       6246.73        82.54 o
   2   2  20       1436.50       1486.76        38.99 o
   3   2  20         67.73         92.79        18.36 o
   4   2  20        184.56        177.58        16.30 o
   5   2  20       4909.98       4714.83        76.29 o
   6   2  20        230.68        242.55        12.53 o
   7   2  20         53.81         60.71         8.90 o
   8   2  20         14.48          0.47         5.60 o
   9   2  20        922.22        961.13        26.36 o
  10   2  20         37.62         56.53         6.15 o
   1   3  20       1881.76       1879.36        55.32 o
   2   3  20          8.93         24.25         5.67 o
   3   3  20       3509.66       3561.53        71.54 o
   4   3  20        205.87        194.52        14.29 o
   5   3  20         38.55         34.69         7.98 o
   6   3  20          1.72          9.51         6.53 o
   7   3  20        740.31        750.51        19.52 o
   8   3  20          0.21          4.55         5.78 o
   9   3  20          0.82         17.35         5.47 o
  10   3  20         37.40         62.34        10.57 o
   0   4  20         17.16         14.77        15.67 o
   1   4  20        629.88        623.10        28.22 o
   2   4  20         52.11         52.77        10.76 o
   3   4  20       1178.03       1142.51        37.32 o
   4   4  20         55.66         57.35         9.68 o
   5   4  20        246.92        232.47        13.57 o
   6   4  20         10.07          8.94         5.64 o
   7   4  20        288.92        258.29        12.04 o
   8   4  20         50.87         41.60         8.07 o
   9   4  20        149.36        131.59        12.32 o
   1   5  20        322.76        308.58        20.05 o
   2   5  20          0.19          9.66         7.15 o
   3   5  20         42.53         43.14         8.92 o
   4   5  20         10.84         14.03         7.05 o
   5   5  20         21.67         18.96         6.75 o
   6   5  20         27.50         48.32         6.53 o
   7   5  20         51.43         53.36         7.31 o
   8   5  20        180.90        145.64        15.56 o
   0   6  20          1.46          5.02         9.73 o
   1   6  20         97.02         82.34         9.89 o
   2   6  20         86.93         76.27         9.63 o
   3   6  20         24.78         21.66         7.31 o
   4   6  20          7.20         11.17         7.02 o
   5   6  20          9.99         11.11         6.49 o
   6   6  20         55.33         46.18         5.21 o
   1   7  20        119.86        119.03        11.06 o
   2   7  20         91.51         95.64         9.94 o
   3   7  20        222.51        213.84        11.59 o
   4   7  20          1.12         -2.41         4.66 o
   1   1  21         40.81         40.39         7.64 o
   2   1  21         53.87         59.50         9.80 o
   3   1  21         51.14         35.56         7.79 o
   4   1  21        466.40        456.10        21.52 o
   5   1  21       1126.51       1049.90        33.53 o
   6   1  21          7.18          3.26         5.90 o
   7   1  21       1120.76       1072.30        32.44 o
   8   1  21        492.39        477.89        18.03 o
   9   1  21        206.90        221.23        14.11 o
  10   1  21         41.06         31.49         5.54 o
   0   2  21       5281.43       5456.35       132.82 o
   1   2  21       1153.27       1178.25        36.56 o
   2   2  21        281.94        239.97        17.07 o
   3   2  21         46.83         45.65         5.93 o
   4   2  21         14.54         11.96         9.50 o
   5   2  21       2419.66       2357.28        45.21 o
   6   2  21        684.40        692.46        21.72 o
   7   2  21         20.34         36.68         7.58 o
   8   2  21         29.08         28.67         7.27 o
   9   2  21        183.09        180.91        11.35 o
  10   2  21         68.58         87.81         8.92 o
   1   3  21        102.88        121.79        12.92 o
   2   3  21       2290.99       2170.86        52.62 o
   3   3  21       2343.63       2276.21        51.49 o
   4   3  21        189.95        186.64        13.96 o
   5   3  21          5.91          9.66         6.28 o
   6   3  21        694.56        693.90        23.93 o
   7   3  21       1196.97       1175.82        29.34 o
   8   3  21        368.33        439.46        16.47 o
   9   3  21          9.42          6.16         4.16 o
   0   4  21       3301.39       3011.13        87.14 o
   1   4  21       2113.34       2133.81        51.84 o
   2   4  21        365.37        355.44        21.06 o
   3   4  21          9.65         15.98         7.75 o
   4   4  21       1713.12       1759.58        42.48 o
   5   4  21       1281.26       1323.75        30.92 o
   6   4  21        343.64        368.56        16.57 o
   7   4  21        146.18        154.82         9.63 o
   8   4  21        162.69        193.30        12.60 o
   9   4  21        432.98        416.53        23.84 o
   1   5  21        564.59        623.27        27.11 o
   2   5  21       2470.93       2439.80        59.77 o
   3   5  21       1382.87       1381.22        43.85 o
   4   5  21        282.48        287.34        17.68 o
   5   5  21        262.87        252.72        15.77 o
   6   5  21         54.19         73.63         7.53 o
   7   5  21        617.50        585.69        17.66 o
   0   6  21       1155.49       1130.23        42.61 o
   1   6  21        509.97        534.68        22.51 o
   2   6  21          3.95          2.63         8.08 o
   3   6  21        336.68        374.69        18.31 o
   4   6  21        574.09        585.86        23.90 o
   5   6  21        712.86        760.79        33.44 o
   6   6  21        165.29        184.94        17.18 o
   1   7  21        320.72        349.98        16.46 o
   2   7  21        660.68        668.34        22.20 o
   3   7  21        536.75        602.06        22.24 o
   4   7  21         98.20         81.38        16.82 o
   0   0  22      13692.67      14004.50       345.44 o
   1   0  22       2172.95       2070.18        79.69 o
   2   0  22       1980.95       2032.78        77.50 o
   3   0  22        447.31        478.87        64.42 o
   4   0  22       1242.47       1276.30        49.98 o
   5   0  22        725.37        676.39        37.82 o
   6   0  22       3905.79       3993.15        85.01 o
   7   0  22        502.64        519.37        26.25 o
   8   0  22       1145.19       1174.15        54.61 o
   9   0  22        372.63        297.88        51.05 o
  10   0  22        174.36        217.06        19.42 o
   1   1  22       1022.12       1098.56        35.47 o
   2   1  22       5836.90       5759.14       101.22 o
   3   1  22       1162.93       1144.30        26.31 o
   4   1  22        391.50        388.70        23.18 o
   5   1  22        639.76        624.21        24.06 o
   6   1  22       2973.18       2955.78        50.96 o
   7   1  22        851.98        789.27        25.27 o
   8   1  22       1834.43       2038.92        38.34 o
   9   1  22          8.06         19.27         5.56 o
  10   1  22        217.83        187.17        12.35 o
   0   2  22      10758.19      10601.29       201.79 o
   1   2  22        897.94        888.17        27.20 o
   2   2  22         10.68         45.79         5.73 o
   3   2  22         57.54         70.94         8.49 o
   4   2  22       3894.68       3752.01        61.18 o
   5   2  22        152.65        134.65        11.17 o
   6   2  22        410.93        441.20        18.15 o
   7   2  22        120.63        127.37        11.48 o
   8   2  22       1126.28       1092.06        28.71 o
   9   2  22         33.21         19.85         5.58 o
  10   2  22        150.13        196.20        16.53 o
   1   3  22         23.32         20.60         7.63 o
   2   3  22       4878.72       4755.50        93.73 o
   3   3  22        125.62        131.24        12.41 o
   4   3  22        394.04        432.86        20.48 o
   5   3  22         17.75         11.50         6.32 o
   6   3  22       1044.52       1088.68        29.32 o
   7   3  22          1.81          1.93         5.52 o
   8   3  22        329.77        382.01        15.77 o
   9   3  22        124.38        133.49         8.86 o
   0   4  22       1177.85       1160.54        52.74 o
   1   4  22         34.04         34.53         8.16 o
   2   4  22        363.54        391.31        27.29 o
   3   4  22          1.60          7.77         6.34 o
   4   4  22        351.69        367.50        18.84 o
   5   4  22         50.82         55.36         7.55 o
   6   4  22        186.96        196.21        10.44 o
   7   4  22          6.16          9.39         5.96 o
   8   4  22        190.75        192.74        13.26 o
   1   5  22          2.63         13.51         6.58 o
   2   5  22         69.23         79.96        11.78 o
   3   5  22         13.01         16.75         7.98 o
   4   5  22        211.00        198.23        14.04 o
   5   5  22         13.02          6.23         5.56 o
   6   5  22          4.36          9.44         4.92 o
   7   5  22         41.70         43.24         6.04 o
   0   6  22        364.12        380.14        25.63 o
   1   6  22         52.99         48.03         8.14 o
   2   6  22         18.21         18.57         7.37 o
   3   6  22          5.33          5.63         5.17 o
   4   6  22          8.08         15.54         6.15 o
   5   6  22          1.03          5.06         4.19 o
   1   7  22          0.66          7.10         4.09 o
   2   7  22        349.15        362.41        14.83 o
   3   7  22          6.45          7.01         4.04 o
   1   1  23         61.71         61.01         7.16 o
   2   1  23        200.52        193.25        11.27 o
   3   1  23         15.42         10.83         8.53 o
   4   1  23        534.52        505.44        23.00 o
   5   1  23          0.80         -6.16         7.08 o
   6   1  23         35.18         38.72         7.89 o
   7   1  23          4.73         -0.71         5.13 o
   8   1  23          4.19          5.88         6.09 o
   9   1  23          0.34          0.52         5.36 o
  10   1  23        168.16        153.45        10.26 o
   0   2  23        819.01        720.77        82.71 o
   1   2  23         85.83         97.10        11.50 o
   2   2  23         34.42         26.77        10.45 o
   3   2  23        384.93        360.73        19.55 o
   4   2  23        451.67        416.59        19.55 o
   5   2  23        250.38        266.39        16.01 o
   6   2  23        469.61        452.44        22.30 o
   7   2  23        331.94        278.03        15.32 o
   8   2  23        387.19        406.13        16.73 o
   9   2  23          3.77          0.46         3.71 o
   1   3  23        984.65        987.76        53.91 o
   2   3  23       2570.39       2454.96        52.31 o
   3   3  23          0.07         16.93         9.51 o
   4   3  23         34.07         29.05         7.00 o
   5   3  23         99.94         93.38         9.72 o
   6   3  23       1323.80       1313.30        33.40 o
   7   3  23        245.56        286.73        14.85 o
   8   3  23        653.93        719.54        22.22 o
   9   3  23         42.89         30.69         5.33 o
   0   4  23       6439.68       6296.62       109.56 o
   1   4  23         38.08         33.35         8.77 o
   2   4  23        162.41        160.85        17.85 o
   3   4  23        350.47        352.98        19.95 o
   4   4  23       1576.41       1562.22        40.53 o
   5   4  23         39.93         41.71         7.44 o
   6   4  23        741.14        781.57        21.96 o
   7   4  23          3.75          5.89         5.17 o
   8   4  23        762.47        722.00        26.30 o
   1   5  23          1.55          1.52         5.81 o
   2   5  23       3384.66       3573.40        88.39 o
   3   5  23         75.29         67.55        11.90 o
   4   5  23        800.33        785.62        25.93 o
   5   5  23          2.71          1.69         5.29 o
   6   5  23        667.69        649.12        17.92 o
   7   5  23          3.25          0.31         5.48 o
   0   6  23       2987.44       3112.71        60.90 o
   1   6  23         25.04         26.68         6.42 o
   2   6  23        288.57        266.16        19.38 o
   3   6  23         19.08         22.83         7.11 o
   4   6  23        601.38        689.77        22.16 o
   5   6  23          4.05         -1.05         4.27 o
   1   7  23          3.99          7.33         5.46 o
   2   7  23        602.80        671.22        41.17 o
   0   0  24       4801.74       4513.98       178.44 o
   1   0  24       1226.23       1090.68        58.64 o
   2   0  24        220.88        299.09        24.60 o
   3   0  24        186.82        202.85        20.46 o
   4   0  24       1705.04       1626.87        71.15 o
   5   0  24        886.87        979.48        54.07 o
   6   0  24        696.86        660.68        37.11 o
   7   0  24         36.06         41.97        10.01 o
   8   0  24        260.41        260.19        16.01 o
   9   0  24          1.64          8.15         5.05 o
   1   1  24         35.58         14.85         6.60 o
   2   1  24       5023.49       5143.83        76.98 o
   3   1  24        926.34        894.56        30.30 o
   4   1  24        672.94        700.74        29.05 o
   5   1  24        124.04        126.17        17.94 o
   6   1  24         42.70         36.35         7.13 o
   7   1  24        438.86        500.64        17.57 o
   8   1  24        268.61        304.10        14.28 o
   9   1  24        143.53        153.78        10.38 o
   0   2  24       1988.10       2063.51        81.27 o
   1   2  24        201.20        180.83        16.71 o
   2   2  24        155.95        155.08        13.36 o
   3   2  24        294.08        267.54        16.93 o
   4   2  24       1877.64       1865.13        45.88 o
   5   2  24        273.42        305.13        15.55 o
   6   2  24        878.68        889.76        30.19 o
   7   2  24          0.12          0.18         5.28 o
   8   2  24        339.39        351.18        14.40 o
   9   2  24         87.10        104.66         7.54 o
   1   3  24          0.31          6.51         7.01 o
   2   3  24       1346.31       1403.09        38.31 o
   3   3  24         72.01         71.13        10.29 o
   4   3  24          2.19          1.26         5.56 o
   5   3  24         33.75         23.19         6.51 o
   6   3  24        629.37        609.63        23.76 o
   7   3  24          0.33          5.90         5.72 o
   8   3  24        579.05        587.03        20.34 o
   0   4  24       2025.10       2097.75        57.69 o
   1   4  24          9.92          6.79         6.41 o
   2   4  24        289.61        252.91        17.87 o
   3   4  24         14.70         30.52         8.03 o
   4   4  24        173.66        165.29        13.07 o
   5   4  24         59.19         56.13         7.83 o
   6   4  24        118.43        113.40         8.83 o
   7   4  24         39.50         44.61         5.66 o
   8   4  24         11.82         16.04         6.88 o
   1   5  24         11.74         -0.42         5.86 o
   2   5  24         14.13         20.31         7.16 o
   3   5  24         53.37         31.38        10.05 o
   4   5  24          0.16          1.01         6.24 o
   5   5  24          1.81          1.44         4.45 o
   6   5  24          1.49         -4.02         4.38 o
   0   6  24        245.26        258.89        23.26 o
   1   6  24         33.57         30.11         5.67 o
   2   6  24         17.20         24.08         6.25 o
   3   6  24          9.59         19.21         6.43 o
   4   6  24          5.75          9.14         5.38 o
   1   1  25        811.46        754.24        53.18 o
   2   1  25       1198.17       1159.61        37.85 o
   3   1  25        666.82        658.34        28.24 o
   4   1  25        162.88        149.74        13.84 o
   5   1  25        671.97        725.41        29.51 o
   6   1  25        203.87        225.06        14.34 o
   7   1  25         72.45         93.76         8.05 o
   8   1  25        155.81        144.90        10.03 o
   9   1  25         52.38         52.59         6.22 o
   0   2  25       1368.45       1359.02        65.22 o
   1   2  25       1729.22       1733.12        42.13 o
   2   2  25          0.41         12.76         6.19 o
   3   2  25        965.21        893.50        30.57 o
   4   2  25        126.53        104.77        10.31 o
   5   2  25        384.05        408.50        23.95 o
   6   2  25         61.53         58.66        10.10 o
   7   2  25        280.11        266.76        16.46 o
   8   2  25         31.73         34.85         5.22 o
   9   2  25         27.27          9.44         7.61 o
   1   3  25       1049.05       1045.62        35.68 o
   2   3  25        659.38        688.49        26.58 o
   3   3  25       2213.24       2273.93        49.00 o
   4   3  25         10.94          7.66         6.61 o
   5   3  25         69.76         62.19         7.89 o
   6   3  25        190.93        220.40        14.32 o
   7   3  25         58.91         80.63         8.34 o
   8   3  25        387.33        361.88        14.67 o
   0   4  25        691.99        789.22        33.76 o
   1   4  25        393.65        365.66        19.12 o
   2   4  25        317.41        327.81        19.80 o
   3   4  25        450.80        449.82        22.95 o
   4   4  25        910.34        961.55        29.40 o
   5   4  25        625.20        693.64        25.97 o
   6   4  25        287.00        262.47        13.03 o
   7   4  25          0.66          3.08         3.70 o
   1   5  25        313.72        307.53        16.02 o
   2   5  25       1348.28       1514.65        44.87 o
   3   5  25        540.08        542.66        25.73 o
   4   5  25          0.42          2.62         6.55 o
   5   5  25         81.54         76.22         7.33 o
   6   5  25        100.96         90.35         9.25 o
   0   6  25       1524.01       1693.30        55.02 o
   1   6  25        377.50        388.65        16.21 o
   2   6  25         19.50         24.78         4.94 o
   3   6  25        235.93        265.66        14.71 o
   4   6  25        286.12        299.26        15.44 o
   0   0  26       7191.15       6880.49       230.52 o
   1   0  26       4811.39       4830.87       291.62 o
   2   0  26       1001.64       1030.97        56.61 o
   3   0  26       2322.43       2503.10        71.35 o
   4   0  26        163.18        155.70        22.39 o
   5   0  26       2601.83       2890.46        76.39 o
   6   0  26         12.72          5.52         8.59 o
   7   0  26        420.89        370.23        25.17 o
   8   0  26         56.91         30.65         7.09 o
   9   0  26        667.65        603.80        38.12 o
   1   1  26       3349.23       3422.02        74.06 o
   2   1  26        841.86        900.48        33.18 o
   3   1  26       5192.68       5249.11        90.75 o
   4   1  26          3.04          3.01         8.56 o
   5   1  26        618.67        595.59        23.58 o
   6   1  26        600.62        536.81        18.97 o
   7   1  26        562.96        608.02        18.45 o
   8   1  26        181.49        166.13        11.26 o
   9   1  26         29.68         56.96        13.25 o
   0   2  26        249.74        352.05        34.14 o
   1   2  26       2040.07       2089.07        43.08 o
   2   2  26          6.93         14.82         5.83 o
   3   2  26        971.00        898.54        30.07 o
   4   2  26        428.03        459.90        19.32 o
   5   2  26       1950.92       1909.96        46.55 o
   6   2  26        148.64        129.00        13.15 o
   7   2  26         24.30         29.16         6.94 o
   8   2  26        310.26        283.55        14.97 o
   1   3  26        313.15        284.29        18.48 o
   2   3  26        414.79        439.67        20.71 o
   3   3  26        797.08        786.47        27.63 o
   4   3  26          3.69          9.45         6.49 o
   5   3  26          1.92          7.16         6.50 o
   6   3  26        309.51        314.30        17.75 o
   7   3  26        536.66        587.30        18.43 o
   8   3  26         82.98         70.75        14.70 o
   0   4  26        539.92        550.99        26.84 o
   1   4  26         17.30         12.10         6.13 o
   2   4  26         13.56         14.48         7.35 o
   3   4  26         80.07         75.12         9.95 o
   4   4  26        218.46        189.16        13.00 o
   5   4  26        665.18        697.57        20.47 o
   6   4  26          8.14          5.96         6.57 o
   7   4  26         86.59         80.34        10.81 o
   1   5  26         29.49         24.81         7.35 o
   2   5  26        436.15        395.65        18.97 o
   3   5  26         22.82         29.94         8.34 o
   4   5  26        147.80        136.57        12.79 o
   5   5  26          8.62          0.65         6.45 o
   0   6  26        110.27        108.16        12.60 o
   1   6  26         28.71         12.10         4.37 o
   2   6  26         88.09         94.98        10.01 o
   3   6  26         64.00         64.92         6.96 o
   1   1  27          8.10         12.49         8.89 o
   2   1  27         32.19         37.43         7.56 o
   3   1  27        139.30        138.74        11.97 o
   4   1  27         18.65         20.92         6.15 o
   5   1  27         55.31         60.94         7.47 o
   6   1  27         10.32          4.47         5.52 o
   7   1  27        177.86        195.17        10.90 o
   8   1  27          0.49          2.03         3.68 o
   0   2  27         37.12         38.56        15.32 o
   1   2  27        943.54       1023.03        31.67 o
   2   2  27        287.94        279.89        16.57 o
   3   2  27         31.02         39.04         7.31 o
   4   2  27        155.97        163.92        12.62 o
   5   2  27        639.38        685.26        24.38 o
   6   2  27         15.15         14.70         6.07 o
   7   2  27         30.37         25.10         5.11 o
   8   2  27         11.55         16.83         7.50 o
   1   3  27        466.71        477.02        23.45 o
   2   3  27        423.39        383.50        17.70 o
   3   3  27       1775.56       1842.74        38.24 o
   4   3  27         73.53         59.72         7.76 o
   5   3  27        187.56        164.57        11.86 o
   6   3  27         46.80         34.24         6.23 o
   7   3  27        357.89        330.09        12.62 o
   0   4  27        210.69        176.57        17.61 o
   1   4  27       1478.94       1443.55        35.18 o
   2   4  27          6.25          7.41         6.66 o
   3   4  27        166.48        168.81        13.52 o
   4   4  27         21.56         12.31         4.73 o
   5   4  27       1738.79       1790.76        36.35 o
   6   4  27         22.66         29.89         5.08 o
   1   5  27        380.93        383.60        14.33 o
   2   5  27          3.87         14.94         5.80 o
   3   5  27       1416.25       1389.20        32.23 o
   4   5  27          2.25          3.51         4.11 o
   5   5  27        240.36        262.87        17.73 o
   0   6  27         93.70         76.47        15.12 o
   1   6  27        983.86       1029.75        29.48 o
   0   0  28       3959.67       4269.60       172.51 o
   1   0  28        502.03        534.54        41.32 o
   2   0  28        294.63        294.13        29.72 o
   3   0  28         16.72         32.81        10.74 o
   4   0  28        982.46       1058.01        52.80 o
   5   0  28       2577.90       2603.22        85.49 o
   6   0  28        404.61        424.40        25.96 o
   7   0  28          1.23          7.61         4.90 o
   8   0  28        150.08        130.05        12.66 o
   1   1  28        134.23        146.18        15.89 o
   2   1  28       1500.98       1432.11        36.85 o
   3   1  28       1663.28       1712.02        44.05 o
   4   1  28        202.42        217.14        12.89 o
   5   1  28        177.37        183.20        11.89 o
   6   1  28        690.99        716.70        25.46 o
   7   1  28        944.73        931.69        25.89 o
   8   1  28        257.80        306.12        15.36 o
   0   2  28       1070.60       1005.87        54.98 o
   1   2  28       2344.40       2323.56        52.32 o
   2   2  28        134.35        168.94        11.85 o
   3   2  28         48.19         73.64         8.42 o
   4   2  28        486.83        498.11        20.24 o
   5   2  28        954.00        978.90        28.01 o
   6   2  28         99.67        138.11        11.59 o
   7   2  28         66.11         49.78         6.07 o
   1   3  28        498.28        487.92        23.01 o
   2   3  28        240.46        230.04        14.17 o
   3   3  28       1076.51       1073.57        29.49 o
   4   3  28         12.88         25.29         6.19 o
   5   3  28        155.31        157.87        10.04 o
   6   3  28        160.66        188.50        10.36 o
   7   3  28        430.73        429.28        18.60 o
   0   4  28          1.85          3.20         7.61 o
   1   4  28        179.00        174.56        11.35 o
   2   4  28         24.71         18.99         5.64 o
   3   4  28         79.16         84.74         8.83 o
   4   4  28          0.02         10.49         4.31 o
   5   4  28        113.08        117.30         9.67 o
   6   4  28          3.23          0.06         8.87 o
   1   5  28         66.77         57.36         6.14 o
   2   5  28        143.12        147.86        10.11 o
   3   5  28          9.40         16.78         6.30 o
   4   5  28         31.58         40.91         7.78 o
   1   1  29          1.08          5.84         7.07 o
   2   1  29        348.41        349.37        19.31 o
   3   1  29          4.16         15.98         6.61 o
   4   1  29         12.02         11.75         8.59 o
   5   1  29         36.05         22.81         5.40 o
   6   1  29        262.67        227.87        12.34 o
   7   1  29         94.66         82.90         7.01 o
   0   2  29       2449.34       2309.39        82.77 o
   1   2  29          1.45          8.21        11.30 o
   2   2  29        402.31        364.33        16.44 o
   3   2  29        247.53        222.82        13.45 o
   4   2  29        451.31        440.35        18.26 o
   5   2  29        340.78        337.28        15.46 o
   6   2  29        461.58        504.52        23.95 o
   7   2  29          7.66         23.31         5.28 o
   1   3  29        280.33        303.46        15.75 o
   2   3  29       1096.63       1079.81        38.43 o
   3   3  29        719.91        693.42        20.55 o
   4   3  29         94.05         98.30         7.63 o
   5   3  29         18.47         18.44         4.56 o
   6   3  29       1253.12       1295.71        34.11 o
   0   4  29       2143.41       2225.43        71.53 o
   1   4  29        664.19        713.91        21.86 o
   2   4  29         65.37         71.01         8.41 o
   3   4  29        173.54        209.37        12.56 o
   4   4  29       1040.04        994.71        62.77 o
   5   4  29        195.18        205.41        16.20 o
   1   5  29        229.85        282.28        14.58 o
   2   5  29       1050.34       1110.52        24.40 o
   3   5  29        385.54        395.88        17.42 o
   0   0  30       3906.63       4239.92       165.13 o
   1   0  30         86.06        142.40        21.54 o
   2   0  30         91.99        101.35        13.98 o
   3   0  30       1470.71       1479.80        48.23 o
   4   0  30       1952.76       1901.71        53.87 o
   5   0  30        218.22        206.70        14.98 o
   6   0  30        846.88        908.19        32.11 o
   7   0  30         34.49         21.55         7.09 o
   1   1  30        638.00        697.85        31.40 o
   2   1  30       2342.53       2259.51        48.68 o
   3   1  30        461.15        479.67        22.64 o
   4   1  30        296.03        345.90        15.85 o
   5   1  30        120.14        100.01         9.67 o
   6   1  30        970.31        980.91        23.61 o
   7   1  30         12.02         14.75         3.85 o
   0   2  30       1334.60       1284.36        58.46 o
   1   2  30        235.97        247.86        18.07 o
   2   2  30         21.78         28.33         5.47 o
   3   2  30        184.38        199.32        12.61 o
   4   2  30       1045.37       1085.81        29.04 o
   5   2  30        110.34         94.74         7.88 o
   6   2  30        219.80        229.84         9.67 o
   1   3  30         89.89        104.60         9.19 o
   2   3  30        830.08        898.30        24.75 o
   3   3  30        144.45        147.43         9.71 o
   4   3  30        178.40        192.35        10.81 o
   5   3  30         37.67         39.00         5.01 o
   0   4  30         14.38         14.70         9.24 o
   1   4  30         24.56         32.61         4.83 o
   2   4  30          0.36          6.69         4.01 o
   3   4  30         15.60          9.27         4.41 o
   4   4  30         93.08         83.01         7.63 o
   1   5  30         35.00         38.78         7.41 o
   1   1  31         21.55         27.78         7.94 o
   2   1  31        330.19        321.62        17.07 o
   3   1  31          6.42          4.89         5.20 o
   4   1  31         18.70         16.93         5.15 o
   5   1  31         27.58         18.10         5.24 o
   6   1  31         75.21         69.01         6.32 o
   0   2  31        499.05        492.15        73.04 o
   1   2  31         10.63         11.33         8.10 o
   2   2  31        114.03         93.84         7.71 o
   3   2  31          2.37          2.05         6.01 o
   4   2  31        709.22        739.91        22.41 o
   5   2  31         55.31         51.01         6.30 o
   6   2  31         67.62         80.07         6.48 o
   1   3  31          1.58         -2.45         5.02 o
   2   3  31       1605.27       1692.54        36.07 o
   3   3  31         20.32         24.10         4.42 o
   4   3  31        113.82        103.77        13.43 o
   5   3  31          3.73         -6.48         6.48 o
   0   4  31       2069.15       2373.97       120.21 o
   1   4  31         13.13          4.72         4.03 o
   2   4  31         64.63        109.19         9.14 o
   3   4  31          4.04          2.66         3.94 o
   0   0  32       2520.99       2401.76       109.52 o
   1   0  32        256.30        214.56        23.38 o
   2   0  32          0.42         19.61        11.01 o
   3   0  32       1189.28       1203.10        37.92 o
   4   0  32       1918.19       2010.92        41.70 o
   5   0  32        642.66        704.70        32.64 o
   6   0  32        139.13        159.36        13.53 o
   1   1  32        906.96        905.68        32.15 o
   2   1  32       2589.80       2929.12        57.32 o
   3   1  32        836.03        869.01        25.27 o
   4   1  32         96.84        120.26         7.78 o
   5   1  32         13.33          7.86         4.05 o
   0   2  32       2274.40       2389.72       151.62 o
   1   2  32        360.89        373.72        19.73 o
   2   2  32         90.07        143.52        12.13 o
   3   2  32        226.69        213.69        10.77 o
   4   2  32        696.28        730.50        22.85 o
   5   2  32        189.91        173.73        11.41 o
   1   3  32         95.53         89.81         9.16 o
   2   3  32        466.09        485.53        28.57 o
   3   3  32         63.96         45.40         5.15 o
   4   3  32        180.86        141.30        56.81 o
   0   4  32        409.58        446.20        33.05 o
   1   4  32         45.14         44.69         6.88 o
   2   4  32        252.00        282.93        25.37 o
   1   1  33        322.28        332.46        18.16 o
   2   1  33        161.76        161.58        10.90 o
   3   1  33        244.80        236.66        10.68 o
   4   1  33          7.35          2.61         3.12 o
   5   1  33        128.35        127.38        12.50 o
   0   2  33        618.79        640.22        34.06 o
   1   2  33        638.39        637.84        23.69 o
   2   2  33          2.87          8.40         4.02 o
   3   2  33        393.45        364.92        12.29 o
   4   2  33        437.39        472.83        48.28 o
   1   3  33        587.41        591.97        20.12 o
   2   3  33        408.70        439.41        19.64 o
   3   3  33        826.13        873.97        44.85 o
   0   0  34        421.41        433.55        39.35 o
   1   0  34       2362.49       2492.90        68.27 o
   2   0  34         33.88         32.42         8.69 o
   3   0  34         89.30        115.18        22.72 o
   4   0  34        292.05        351.45        28.62 o
   1   1  34        451.77        472.80        19.65 o
   2   1  34        126.11        150.37         9.29 o
   3   1  34        986.84       1083.95        37.37 o
   4   1  34          0.03         -8.71         8.71 o
   0   2  34          0.49          0.92         5.87 o
   1   2  34        489.87        533.97        19.40 o
   2   2  34         15.93          5.25         4.87 o
   3   2  34         25.87         18.48         7.53 o
   1   1  35          6.06          9.16         6.71 o
   2   1  35          3.88          7.64         4.76 o
   0   2  35          2.65         -1.46         6.95 o
   1   2  35        466.10        537.28        24.47 o
                                                
